# Supplementary material for: Iron is not everything: unexpected complex metabolic responses between iron-cycling microorganisms
Source: ISME J. 2020 Jul 20;14(11):2675–90. doi: 10.1038/s41396-020-0718-z (PMC7784907; doi:10.1038/s41396-020-0718-z)
Supplement: Supplementary file 2 — Supplementary Table S5 [file 41396_2020_718_MOESM2_ESM.xlsx]

## Sheet: Table S5_legend
Table S5 Summary of RNA-Seq data of S. oneidensis grown in monoculture (Mono) or in co-culture (Co) with Sideroxydans sp. CL21 grown in liquid batch incubations. A, B, and C refer to data from three biological replicates. Total read counts are given for mono- and co-culture incubations. Overall gene expression is given in log2CPM. A, B, and C refer to data from three biological replicates. Gene e…

## Sheet: read counts_S.oneidensis
GeneID	Chr	Start	End	Strand	Length	Mono_A	Mono_B	Mono_C	Co_A	Co_B	Co_C
SO_0001	chr1	334	774	-	441	194	156	128	93	79	142
SO_0002	chr1	954	2504	+	1551	672	671	720	350	457	643
SO_0003	chr1	2589	3950	-	1362	1255	860	1805	916	1124	1245
SO_0004	chr1	4058	5683	-	1626	3221	1937	2981	2061	2743	2780
SO_0005	chr1	5687	5941	-	255	74	46	60	53	57	85
SO_0006	chr1	5908	6264	-	357	439	210	569	384	445	594
SO_0007	chr1	6281	6418	-	138	5356	2548	6303	2874	4883	3734
SO_0008	chr1	6873	8255	+	1383	3861	2776	3604	1785	2559	2723
SO_0009	chr1	8276	9376	+	1101	2765	1713	3887	1814	2835	2140
SO_0010	chr1	9539	10621	+	1083	12581	3464	74203	17693	43929	8817
SO_0011	chr1	10638	13055	+	2418	4719	2636	7213	4993	8693	5132
SO_0012	chr1	13129	13791	-	663	419	312	513	219	305	391
SO_0013	chr1	14068	15111	+	1044	2215	1607	2355	1671	2264	2503
SO_0014	chr1	15180	17246	-	2067	2121	1459	2309	1344	1934	2067
SO_0015	chr1	17256	18161	-	906	1432	1019	1449	1140	1460	1372
SO_0016	chr1	18279	18854	+	576	327	236	269	139	173	217
SO_0017	chr1	18941	22129	-	3189	1435	1042	1563	829	1078	1089
SO_0018	chr1	22330	22767	-	438	1182	799	755	324	423	611
SO_0019	chr1	22815	23060	-	246	698	574	543	247	328	526
SO_0020	chr1	23307	24470	-	1164	2103	1747	3526	1439	1949	2140
SO_0021	chr1	24493	26643	-	2151	8525	6815	10781	3409	4168	5370
SO_0022	chr1	27069	28388	+	1320	2909	3033	2768	1283	1698	1934
SO_0023	chr1	28404	29018	+	615	402	386	395	237	262	348
SO_0024	chr1	29096	30556	+	1461	1198	925	814	545	752	855
SO_0025	chr1	30558	31082	+	525	358	248	307	140	206	288
SO_0026	chr1	31147	31455	-	309	1238	1071	967	572	670	889
SO_0027	chr1	31656	32210	+	555	1637	1328	1500	256	320	401
SO_0028	chr1	32252	33694	-	1443	1533	995	726	332	469	551
SO_0029	chr1	33706	35115	-	1410	949	775	881	542	723	861
SO_0030	chr1	35131	36417	-	1287	939	857	632	365	479	632
SO_0031	chr1	36420	37376	-	957	816	755	639	290	422	535
SO_0032	chr1	37392	37898	-	507	611	666	550	226	369	490
SO_0033	chr1	38024	39160	+	1137	1447	1957	1373	525	594	832
SO_0034	chr1	39172	40260	+	1089	1269	1030	970	632	786	1162
SO_0035	chr1	40263	40739	+	477	3010	2388	3051	1543	2432	2420
SO_0036	chr1	40855	41418	+	564	2565	2807	1657	1030	1219	1600
SO_0037	chr1	41557	42123	+	567	1096	810	1676	875	1284	1292
SO_0038	chr1	42152	43060	+	909	1392	900	850	739	834	1137
SO_0039	chr1	43090	43527	-	438	355	238	219	115	149	141
SO_0040	chr1	43717	44580	+	864	557	435	545	316	423	423
SO_0041	chr1	44606	44881	+	276	93	65	120	67	81	88
SO_0042	chr1	44973	45521	-	549	192	213	160	93	87	105
SO_r001	chr1	46116	47649	+	1534	81	25	99	52	120	77
SO_r002	chr1	47961	50853	+	2893	41	27	44	23	51	75
SO_r003	chr1	51057	51176	+	120	444	356	47527	3241	5119	4474
SO_t001	chr1	51211	51287	+	77	79	68	131	258	293	281
SO_0044	chr1	51728	51979	+	252	651	411	448	275	305	408
SO_0045	chr1	52004	52459	+	456	1519	812	1753	527	723	720
SO_0046	chr1	52434	53189	-	756	1590	1092	1365	835	1244	899
SO_0047	chr1	53199	54407	-	1209	1199	614	1962	950	1367	1190
SO_0048	chr1	54456	55589	-	1134	827	470	965	514	598	695
SO_0049	chr1	55600	57144	-	1545	3368	2364	3080	1369	1885	2120
SO_0050	chr1	57409	57843	+	435	4957	3460	4416	2314	3814	3115
SO_0052	chr1	58105	58578	+	474	8847	4988	4930	2471	3313	3751
SO_0053	chr1	58583	59599	+	1017	13614	6249	21236	12709	29312	9237
SO_0054	chr1	59955	61139	+	1185	1259	719	1241	813	1131	907
SO_0055	chr1	61362	63077	-	1716	1975	1225	1913	895	1322	1210
SO_0056	chr1	63429	64187	+	759	212	288	212	91	150	141
SO_0057	chr1	64299	65660	-	1362	258	290	172	65	83	124
SO_0058	chr1	65662	66360	-	699	90	126	82	61	56	58
SO_0059	chr1	66406	67095	-	690	115	99	138	52	81	87
SO_0060	chr1	67096	68142	-	1047	202	181	216	97	122	100
SO_0061	chr1	68407	68871	+	465	554	429	424	171	251	284
SO_0062	chr1	69205	69591	+	387	362	244	193	90	136	179
SO_0063	chr1	69588	70895	+	1308	1284	1216	1039	456	532	698
SO_0065	chr1	71134	71667	+	534	1802	1269	1238	454	621	721
SO_0066	chr1	72364	78060	+	5697	2918	1830	2833	1340	1646	1890
SO_0067	chr1	78057	80339	+	2283	763	525	914	391	487	580
SO_0068	chr1	80364	80609	-	246	41	33	30	16	15	24
SO_0069	chr1	80667	81806	-	1140	233	152	152	86	135	111
SO_0070	chr1	81904	82638	-	735	220	166	140	87	106	87
SO_0071	chr1	82641	84260	-	1620	237	315	237	124	145	166
SO_0072	chr1	84353	84724	+	372	198	153	141	60	82	103
SO_0073	chr1	84765	85628	+	864	261	213	320	171	193	184
SO_0074	chr1	85625	86932	+	1308	140	217	101	107	142	174
SO_0075	chr1	87061	88854	+	1794	15688	10978	6810	5694	7680	8511
SO_0076	chr1	88995	91481	+	2487	2639	1823	1637	1305	1596	1969
SO_0077	chr1	91601	92017	+	417	356	397	347	157	183	292
SO_0078	chr1	92009	92812	-	804	259	197	245	165	179	283
SO_0079	chr1	92857	93123	-	267	170	130	115	49	97	76
SO_0080	chr1	93185	93613	-	429	170	184	159	51	74	111
SO_0081	chr1	93761	94156	+	396	66	58	30	29	40	47
SO_0082	chr1	94160	94516	+	357	43	43	31	14	29	28
SO_0083	chr1	94704	95090	+	387	946	941	580	209	283	337
SO_0084	chr1	95148	95828	-	681	2248	1556	1603	818	1314	1305
SO_0085	chr1	96192	96626	+	435	1096	486	1279	636	979	533
SO_0086	chr1	96994	97721	+	728	386	254	384	211	331	262
SO_0088	chr1	97916	98515	-	600	476	447	486	156	271	223
SO_0090	chr1	98787	99329	+	543	1813	1446	781	130	162	204
SO_0091	chr1	99494	100090	-	597	210	93	158	39	72	91
SO_0092	chr1	100249	100959	-	711	324	124	215	91	128	117
SO_0093	chr1	100974	102194	-	1221	190	161	167	93	95	126
SO_0095	chr1	102534	103760	-	1227	1465	1364	1104	300	472	509
SO_0096	chr1	103967	104674	+	708	1269	892	828	254	317	313
SO_0097	chr1	104801	106471	+	1671	1008	849	705	349	418	440
SO_0098	chr1	106536	108077	+	1542	447	414	485	228	271	286
SO_0101	chr1	108703	111717	+	3015	2762	2958	1564	572	757	790
SO_0102	chr1	111720	112634	+	915	246	157	204	132	166	197
SO_0103	chr1	112631	113272	+	642	112	73	149	62	56	88
SO_0104	chr1	113272	114180	+	909	255	209	339	192	414	185
SO_0105	chr1	114238	115659	+	1422	398	371	402	106	218	225
SO_0106	chr1	115662	117677	+	2016	150	196	141	92	121	95
SO_t002	chr1	117553	117643	-	91	0	0	0	0	0	0
SO_0107	chr1	117785	118621	+	837	336	186	293	98	131	164
SO_0108	chr1	118747	119961	+	1215	216	157	200	91	160	129
SO_0109	chr1	119961	120194	+	234	64	42	22	22	15	21
SO_0110	chr1	120287	121630	-	1344	608	682	517	287	300	454
SO_0111	chr1	121746	122360	-	615	115	95	86	44	47	53
SO_0112	chr1	122642	123265	+	624	2632	1547	2425	572	674	1005
SO_0113	chr1	123266	124255	-	990	1033	856	963	281	411	490
SO_0114	chr1	124394	125005	-	612	478	394	392	145	205	243
SO_0115	chr1	125325	126302	+	978	209	177	159	57	86	125
SO_0116	chr1	126481	127458	+	978	107	102	121	36	41	57
SO_0118	chr1	128107	128979	+	873	1625	1642	1474	776	977	1047
SO_0119	chr1	129240	129632	+	393	949	748	980	272	456	475
SO_0120	chr1	129650	130228	-	579	485	350	611	394	613	551
SO_0121	chr1	130437	131705	+	1269	1617	553	4038	1967	3364	1582
SO_0122	chr1	131702	132325	-	624	407	318	315	189	200	227
SO_0123	chr1	132352	132912	-	561	302	275	213	127	115	195
SO_0125	chr1	133040	133489	+	450	536	419	434	142	165	261
SO_0126	chr1	133511	134311	-	801	839	622	755	328	378	516
SO_0127	chr1	134374	136014	-	1641	16545	8658	54480	12481	24416	11391
SO_0129	chr1	136310	136903	+	594	986	487	626	445	477	862
SO_0130	chr1	137207	140014	+	2808	2315	1912	2051	1073	1616	1431
SO_0131	chr1	140071	140640	-	570	788	792	491	252	381	594
SO_0132	chr1	140742	141152	+	411	939	1022	511	271	313	527
SO_0134	chr1	141212	142309	+	1098	517	390	394	306	390	381
SO_0135	chr1	142352	142642	-	291	457	291	290	139	181	233
SO_0136	chr1	142669	143331	-	663	370	271	315	174	192	262
SO_0137	chr1	143381	144142	-	762	701	411	570	314	443	469
SO_0138	chr1	144154	145407	-	1254	1240	972	832	364	493	619
SO_0139	chr1	145712	146248	+	537	1021	728	1019	412	575	542
SO_0141	chr1	146606	149839	-	3234	782	642	657	271	320	381
SO_0142	chr1	150203	150856	-	654	4043	2413	2551	830	1125	1279
SO_0144	chr1	151519	153654	+	2136	1429	1029	1511	715	850	1073
SO_0145	chr1	153665	154045	+	381	163	150	176	102	153	166
SO_0146	chr1	154156	155370	-	1215	3395	2355	2885	1524	1835	2036
SO_0147	chr1	155715	156200	+	486	559	597	634	227	285	364
SO_0148	chr1	156365	157000	+	636	404	228	341	141	141	257
SO_0149	chr1	157060	157206	+	147	143	146	143	33	67	93
SO_0150	chr1	158400	159176	-	777	16106	6659	13666	3158	4259	5235
SO_0151	chr1	159448	160215	+	768	650	355	761	485	703	699
SO_0152	chr1	160241	162232	-	1992	2326	1048	5907	1983	3266	2066
SO_0154	chr1	162366	163490	-	1125	732	527	840	416	633	529
SO_0157	chr1	164022	165260	-	1239	901	506	1052	166	268	286
SO_0159	chr1	165737	166093	+	357	80	64	49	39	35	38
SO_0160	chr1	166258	167817	-	1560	736	550	673	360	454	571
SO_0162	chr1	168071	169612	-	1542	2212	1708	1837	1849	2216	2469
SO_0163	chr1	169814	170674	-	861	420	365	314	251	258	334
SO_0164	chr1	170700	171098	-	399	961	978	743	280	388	454
SO_0165	chr1	171350	172276	+	927	2996	1631	2399	1318	1645	1891
SO_0166	chr1	172301	174415	+	2115	3180	1568	3265	1717	2128	2350
SO_0167	chr1	174412	175977	+	1566	1401	868	1279	749	1128	942
SO_0168	chr1	175981	177204	+	1224	1494	842	3091	2061	3730	1838
SO_0169	chr1	177279	177713	+	435	665	406	571	242	333	421
SO_0170	chr1	177715	178287	+	573	1369	599	1815	490	620	706
SO_0171	chr1	178274	178642	+	369	205	105	92	88	139	146
SO_0172	chr1	178623	179390	+	768	1012	433	1173	669	1082	682
SO_0173	chr1	179387	180385	+	999	661	333	833	435	762	464
SO_0174	chr1	180434	181621	+	1188	1508	867	1572	670	966	977
SO_0175	chr1	181623	182099	+	477	348	254	323	191	211	229
SO_0176	chr1	182114	182875	+	762	633	351	593	228	321	293
SO_0177	chr1	182935	183597	-	663	737	620	881	346	463	488
SO_0179	chr1	183695	184327	+	633	74	84	149	53	98	92
SO_0180	chr1	184305	186314	+	2010	336	248	346	142	211	194
SO_0181	chr1	186314	187441	+	1128	400	299	341	202	290	279
SO_0182	chr1	187553	187840	+	288	229	99	177	78	91	100
SO_0183	chr1	187837	188319	-	483	561	347	413	177	178	284
SO_0184	chr1	188405	188956	+	552	277	151	233	91	119	163
SO_0185	chr1	188996	189526	+	531	381	334	711	271	393	312
SO_0186	chr1	189555	190100	+	546	333	237	302	157	212	278
SO_0187	chr1	190156	191379	+	1224	339	301	402	171	213	273
SO_0188	chr1	191382	192473	+	1092	564	346	549	207	279	287
SO_0189	chr1	192488	200056	+	7569	3179	2995	3047	1456	1857	2102
SO_0190	chr1	200294	200845	+	552	983	872	1127	551	632	659
SO_0191	chr1	200915	201727	+	813	511	329	475	284	334	491
SO_0192	chr1	201735	202178	+	444	774	402	1405	284	411	317
SO_0193	chr1	202414	203025	+	612	357	343	241	73	118	147
SO_0194	chr1	203016	204878	+	1863	1030	928	815	455	593	736
SO_0195	chr1	204956	206086	-	1131	585	464	462	242	357	359
SO_0196	chr1	206086	207144	-	1059	756	571	586	351	480	452
SO_0197	chr1	207241	208347	-	1107	3000	2694	2132	813	1028	1380
SO_0198	chr1	208491	209105	+	615	2831	1652	8061	9441	19322	4149
SO_0202	chr1	210784	211326	+	543	105	84	60	35	47	42
SO_0203	chr1	211373	212089	+	717	486	300	473	154	255	200
SO_0204	chr1	212225	212884	+	660	892	570	838	230	304	351
SO_0206	chr1	213570	214670	-	1101	752	420	599	268	360	410
SO_0207	chr1	214813	215634	+	822	1054	635	601	347	451	528
SO_0208	chr1	215641	216105	-	465	973	798	657	328	391	547
SO_r004	chr1	216788	218321	+	1534	47	13	68	36	76	26
SO_t003	chr1	218392	218468	+	77	1755	1666	2264	4251	4831	5532
SO_t004	chr1	218607	218682	+	76	671	457	525	369	475	522
SO_r005	chr1	218957	221849	+	2893	28	12	28	9	17	15
SO_r006	chr1	222053	222172	+	120	22	12	177	201	288	215
SO_0213	chr1	223639	224664	+	1026	709	539	476	225	310	496
SO_0214	chr1	224657	225616	+	960	986	677	720	510	602	870
SO_0215	chr1	225619	226569	-	951	2201	1743	2579	852	1256	1126
SO_t005	chr1	226804	226879	+	76	114	50	130	45	63	48
SO_t006	chr1	226887	226971	+	85	626	499	381	208	237	173
SO_t007	chr1	227006	227079	+	74	28	8	21	62	72	114
SO_t008	chr1	227089	227164	+	76	484	259	273	217	268	339
SO_0217	chr1	227280	228464	+	1185	17384	12427	17218	11328	16040	14470
SO_0218	chr1	228741	229112	+	372	2088	2100	1987	986	1263	1636
SO_0219	chr1	229122	229673	+	552	5181	3143	5178	3161	4364	3995
SO_0220	chr1	229801	230229	+	429	21828	14519	43441	19090	27213	20913
SO_0221	chr1	230234	230935	+	702	60299	22744	113161	66597	92618	67500
SO_0222	chr1	231201	231701	+	501	59695	25697	125904	46997	70951	48715
SO_0223	chr1	231756	232124	+	369	35299	14584	86863	48668	74432	46933
SO_0224	chr1	232367	236404	+	4038	41222	22155	65837	39667	53062	53773
SO_0225	chr1	236488	240705	+	4218	64072	26606	279070	64731	93870	72251
SO_0226	chr1	240885	241259	+	375	27500	14905	27836	11440	16903	14560
SO_0227	chr1	241340	241810	+	471	19813	8172	17788	7071	10567	9862
SO_0228	chr1	241889	243985	+	2097	34470	15896	47878	33000	39662	45173
SO_0229	chr1	244057	245241	+	1185	7087	4386	9940	6878	9970	7932
SO_0230	chr1	245573	245884	+	312	16879	10188	40296	9845	13569	13534
SO_0231	chr1	245912	246550	+	639	19076	13148	33089	18291	25620	22226
SO_0232	chr1	246568	247173	+	606	7235	5996	10836	5878	7665	8342
SO_0233	chr1	247170	247475	+	306	3352	2107	8112	4350	6306	4881
SO_0234	chr1	247492	248316	+	825	12624	7942	12968	11669	14219	15944
SO_0235	chr1	248331	248609	+	279	3714	2538	4745	2476	3295	4151
SO_0236	chr1	248625	248957	+	333	2038	1484	2328	1515	1869	2298
SO_0237	chr1	248967	249659	+	693	4810	3155	7986	7487	9351	10259
SO_0238	chr1	249671	250081	+	411	5614	2621	6341	4821	6035	6806
SO_0239	chr1	250081	250272	+	192	1789	1171	5022	8680	12608	9233
SO_0240	chr1	250272	250520	+	249	8204	3650	16737	7148	10374	10193
SO_0241	chr1	250698	251066	+	369	17781	11275	62616	20496	34446	18048
SO_0242	chr1	251078	251392	+	315	13273	7428	19077	7615	10852	11736
SO_0243	chr1	251405	251944	+	540	16165	7287	27230	11839	14167	14466
SO_0244	chr1	251955	252260	+	306	4864	3808	7618	5714	8539	5579
SO_0245	chr1	252285	252677	+	393	14815	7548	23748	16422	24013	16916
SO_0246	chr1	252688	253221	+	534	23897	10501	47323	17640	26675	20051
SO_0247	chr1	253232	253582	+	351	19756	7048	39813	14025	18068	18426
SO_0248	chr1	253595	254098	+	504	57347	14415	190385	47719	69916	51116
SO_0249	chr1	254105	254287	+	183	1103	375	1102	786	1049	1432
SO_0250	chr1	254291	254725	+	435	7586	3630	19856	10553	14895	11962
SO_0251	chr1	254733	256073	+	1341	23915	9561	57702	55057	77357	52561
SO_0252	chr1	256095	256208	+	114	2380	1537	2928	1806	2700	2384
SO_0253	chr1	256323	256679	+	357	35085	16219	53254	20495	28611	25850
SO_0254	chr1	256694	257086	+	393	11493	4504	17125	7167	10331	9913
SO_0255	chr1	257118	257738	+	621	16824	7882	27934	16600	24342	19389
SO_0256	chr1	257763	258752	+	990	27408	13450	43791	26613	38265	32322
SO_0257	chr1	258793	259188	+	396	9712	3124	16727	13010	19636	16377
SO_0259	chr1	260541	261026	-	486	12417	6588	9578	4084	6106	5289
SO_0260	chr1	261023	261223	-	201	3801	1814	6199	1269	2246	1205
SO_0261	chr1	261223	261969	-	747	1365	1064	1582	1050	1340	1475
SO_0262	chr1	261971	262657	-	687	3773	1496	3129	1793	2612	2589
SO_0263	chr1	262669	263319	-	651	11297	8568	5835	1072	1679	1874
SO_0264	chr1	263645	263944	+	300	4281	4026	3108	2141	2163	3733
SO_0265	chr1	264025	265272	-	1248	9934	6677	6395	1475	2140	2509
SO_0266	chr1	265671	267650	+	1980	8790	4534	5901	2098	2802	3387
SO_0267	chr1	267662	268216	+	555	1076	636	912	369	453	418
SO_0268	chr1	268213	268692	+	480	1029	440	719	486	787	536
SO_0269	chr1	268689	269273	+	585	1851	924	1837	801	1285	1203
SO_r007	chr1	269814	271347	+	1534	37	11	47	24	34	27
SO_r008	chr1	271658	274551	+	2894	17	1	5	0	3	3
SO_r009	chr1	274755	274874	+	120	2	5	59	65	49	76
SO_0272	chr1	275264	276538	+	1275	1476	999	1028	747	928	1248
SO_0273	chr1	276635	277180	-	546	453	369	412	249	331	403
SO_0274	chr1	277180	279849	-	2670	1995	1475	1631	732	1028	1127
SO_0275	chr1	280524	281504	+	981	3578	2093	3425	572	756	1024
SO_0276	chr1	281536	282318	+	783	2289	798	1520	531	471	717
SO_0277	chr1	282331	283236	+	906	1582	659	1319	555	859	1124
SO_0278	chr1	283296	284519	+	1224	3930	2066	2820	1313	1755	2253
SO_0279	chr1	284611	285978	+	1368	2151	1135	1975	859	1454	1340
SO_0280	chr1	286053	288572	-	2520	2683	2027	3003	1741	2388	2265
SO_0281	chr1	288762	289841	+	1080	2734	2780	2158	1021	1363	1606
SO_0282	chr1	289829	290413	+	585	646	504	401	289	295	451
SO_0283	chr1	290410	291030	+	621	770	420	576	260	363	391
SO_0284	chr1	291030	291545	+	516	375	219	224	168	196	297
SO_0285	chr1	291567	293621	+	2055	2017	1731	1695	853	1151	1411
SO_0286	chr1	293841	294356	+	516	2423	2005	2685	1425	1727	2288
SO_0287	chr1	294362	295441	+	1080	2717	1638	2966	2363	3480	2745
SO_0288	chr1	295460	296872	+	1413	1653	989	1652	854	1156	1192
SO_0289	chr1	296921	297760	+	840	947	586	806	583	832	856
SO_0290	chr1	297793	297978	-	186	269	149	129	85	127	137
SO_0291	chr1	297978	298343	-	366	11532	8993	6302	2875	4192	3349
SO_0292	chr1	298606	299283	+	678	2860	1360	1964	726	1135	1221
SO_0293	chr1	299283	299966	+	684	1099	583	675	236	353	378
SO_0294	chr1	300003	301001	+	999	2153	1546	2457	917	1368	1271
SO_0295	chr1	301109	301993	-	885	375	350	483	186	336	229
SO_0296	chr1	302102	303025	+	924	206	252	169	83	85	117
SO_0297	chr1	303044	303610	-	567	1100	717	920	413	604	691
SO_0298	chr1	303607	304200	-	594	2477	1285	2066	904	1393	1524
SO_0299	chr1	304307	304633	-	327	373	500	375	150	203	330
SO_0300	chr1	304630	306489	-	1860	4276	4264	4038	1922	2760	2708
SO_0301	chr1	306578	307423	+	846	392	311	263	226	268	274
SO_m001	chr1	307499	307852	+	354	8985284	12424161	12948172	3351300	4219388	4906148
SO_0302	chr1	307975	308481	-	507	246	232	302	95	120	204
SO_0304	chr1	309390	310352	+	963	644	760	580	222	277	325
SO_0306	chr1	311176	312813	-	1638	1101	1015	908	574	591	797
SO_0308	chr1	312988	314208	-	1221	878	712	492	267	281	340
SO_0309	chr1	314364	314762	+	399	353	221	329	161	231	279
SO_0311	chr1	314976	317336	+	2361	1270	746	1701	1363	1692	1873
SO_0312	chr1	317544	318698	-	1155	278	188	225	75	109	113
SO_0313	chr1	318823	320142	-	1320	274	253	306	80	145	162
SO_0314	chr1	320226	322388	-	2163	255	217	172	63	96	93
SO_4761	chr1	322698	322802	-	105	131	68	59	4	4	10
SO_0316	chr1	323284	323832	+	549	389	214	811	190	266	244
SO_0317	chr1	323850	324608	+	759	589	372	383	149	201	244
SO_0318	chr1	324640	324990	+	351	664	513	457	167	251	228
SO_0319	chr1	325169	326563	+	1395	1033	758	742	529	622	810
SO_0320	chr1	326565	327602	+	1038	1069	636	1046	535	715	674
SO_0321	chr1	327699	328301	+	603	2240	1123	1933	664	1068	1096
SO_0322	chr1	328401	328982	-	582	7471	4257	12384	6065	10846	4291
SO_0323	chr1	329121	330053	-	933	370	297	330	99	174	163
SO_0324	chr1	330108	330509	-	402	633	381	625	106	100	113
SO_0325	chr1	330614	330973	-	360	323	266	249	58	57	76
SO_0326	chr1	331225	332148	+	924	2168	1455	1442	489	643	815
SO_0329	chr1	332337	332699	+	363	113	79	122	41	54	66
SO_0330	chr1	332721	334175	+	1455	452	227	437	214	320	362
SO_0331	chr1	334187	334480	+	294	60	38	39	26	61	50
SO_0332	chr1	334521	335558	+	1038	783	412	703	475	759	660
SO_0333	chr1	335685	336293	+	609	6913	5979	4280	2097	3179	3156
SO_0334	chr1	336742	336954	+	213	3012	3266	2032	514	534	1079
SO_0335	chr1	336951	337172	-	222	2767	1328	2473	1417	1920	2099
SO_0336	chr1	337352	338875	+	1524	7373	2448	34449	14211	21336	11376
SO_0337	chr1	338932	339288	+	357	1539	717	3826	1906	2997	1593
SO_0338	chr1	339476	339811	-	336	689	280	1150	450	607	610
SO_0339	chr1	339829	340101	-	273	857	358	3809	839	1333	827
SO_0340	chr1	340328	341419	+	1092	3203	2432	4322	1792	2557	2350
SO_0341	chr1	341460	346007	-	4548	3087	2707	2814	1097	1553	1676
SO_0342	chr1	346264	347457	-	1194	603	487	636	296	359	327
SO_0343	chr1	347544	350147	-	2604	548	472	728	416	612	559
SO_0344	chr1	350228	351355	-	1128	906	561	1035	516	546	576
SO_0345	chr1	351590	352468	-	879	494	454	707	287	402	439
SO_0346	chr1	352532	353296	-	765	633	540	726	309	373	446
SO_0347	chr1	353751	354692	-	942	465	445	525	213	252	275
SO_0348	chr1	354700	355602	-	903	437	373	323	122	150	247
SO_0349	chr1	355703	357229	-	1527	310	354	262	94	116	138
SO_0350	chr1	357446	358561	+	1116	935	705	914	354	479	456
SO_0351	chr1	358578	359174	-	597	381	392	334	138	152	226
SO_0352	chr1	359174	360253	-	1080	197	155	161	71	80	130
SO_0353	chr1	360341	361039	-	699	296	246	462	154	141	159
SO_0354	chr1	361225	362175	-	951	1007	809	868	388	511	522
SO_0355	chr1	362346	364010	-	1665	2702	2405	2521	1317	1625	2115
SO_0356	chr1	364485	365687	+	1203	27778	17364	20006	9621	14508	15108
SO_0358	chr1	367847	368230	-	384	296	253	320	295	294	389
SO_0359	chr1	368255	370360	-	2106	6330	3537	13128	7794	11031	7772
SO_0360	chr1	370404	370682	-	279	5656	2805	5158	2279	3483	3081
SO_0361	chr1	370741	371364	-	624	1226	697	2667	1609	2522	1390
SO_0362	chr1	372003	373493	+	1491	1428	1114	1461	653	795	1071
SO_0363	chr1	373652	374533	+	882	555	323	703	343	452	481
SO_0364	chr1	374541	375581	+	1041	1186	549	6417	3047	5621	2506
SO_0365	chr1	375687	377111	+	1425	414	390	408	265	341	361
SO_0366	chr1	377127	377945	-	819	418	242	417	167	237	303
SO_0367	chr1	378250	379365	+	1116	222	153	257	118	167	197
SO_0368	chr1	379586	382753	+	3168	685	563	703	300	475	444
SO_0369	chr1	382765	383652	-	888	542	246	1834	412	591	396
SO_0370	chr1	383887	384378	+	492	115	71	84	62	91	86
SO_0371	chr1	384401	384862	+	462	224	188	231	88	111	155
SO_0372	chr1	385042	385746	+	705	413	343	605	267	362	321
SO_0375	chr1	387097	388256	-	1160	26327	14222	30487	15699	20262	20249
SO_4817	chr1	388903	389118	+	216	475	348	556	161	184	253
SO_0377	chr1	389169	389462	+	294	473	242	571	201	325	288
SO_0378	chr1	389568	390770	+	1203	5861	3528	4872	2386	3461	3107
SO_0379	chr1	390810	391523	-	714	534	325	483	192	295	374
SO_0380	chr1	391526	394627	-	3102	2244	1904	1614	543	723	874
SO_0381	chr1	394897	395895	-	999	425	364	431	138	196	273
SO_0382	chr1	395983	397302	-	1320	414	322	366	143	167	237
SO_0383	chr1	397292	399121	-	1830	747	698	685	354	479	376
SO_0384	chr1	399550	400245	-	696	132	103	142	57	56	52
SO_4831	chr1	400329	400553	-	225	36	17	25	5	20	26
SO_0386	chr1	400540	400788	-	249	116	58	113	35	51	54
SO_0387	chr1	400896	401720	-	825	136	151	121	46	54	48
SO_0388	chr1	402011	403300	+	1290	822	496	1060	308	389	469
SO_0389	chr1	403332	403895	+	564	571	398	537	123	167	199
SO_0390	chr1	403903	404178	+	276	84	89	101	27	43	53
SO_4762	chr1	404738	405319	+	582	62	65	42	38	22	25
SO_0391	chr1	405328	405930	+	603	119	121	82	27	54	71
SO_0392	chr1	406055	406657	+	603	1027	742	789	142	226	261
SO_0393	chr1	406898	407203	-	306	2871	1312	4385	1930	2910	2285
SO_0394	chr1	407220	408188	-	969	12126	5643	24847	9851	12935	13082
SO_0395	chr1	408364	409245	-	882	1965	1312	1068	603	851	892
SO_0396	chr1	409686	410411	+	726	1090	935	768	87	116	127
SO_0397	chr1	410644	411315	+	672	1036	875	680	228	232	339
SO_0398	chr1	411381	413387	+	2007	7862	5835	12499	3589	6222	3488
SO_0399	chr1	413387	414118	+	732	1463	762	1124	349	407	499
SO_0400	chr1	414182	414466	-	285	817	382	448	78	100	178
SO_0401	chr1	414463	415476	-	1014	6416	2345	4039	737	1022	1012
SO_0402	chr1	415596	416525	+	930	570	553	478	174	218	294
SO_0403	chr1	417311	418180	+	870	117	115	132	56	58	91
SO_0404	chr1	418203	421661	+	3459	904	791	619	399	499	547
SO_0405	chr1	421774	423039	-	1266	13170	8790	9361	6613	10210	10434
SO_0406	chr1	423252	423578	-	327	12083	7974	11085	5691	10027	6162
SO_0407	chr1	423730	425049	+	1320	6671	7089	4697	3504	5078	5711
SO_0408	chr1	425050	425970	+	921	850	679	608	711	1043	1009
SO_0409	chr1	426070	426606	-	537	1346	822	1022	449	562	610
SO_0410	chr1	426745	427137	-	393	489	344	460	354	402	410
SO_0411	chr1	427225	427434	-	210	210	235	136	72	70	149
SO_0412	chr1	427495	428229	-	735	528	457	346	223	271	312
SO_0413	chr1	428222	428839	-	618	606	585	738	471	674	502
SO_0414	chr1	428993	429919	-	927	530	441	461	236	337	455
SO_0415	chr1	430085	431356	-	1272	1475	1231	1793	762	1121	949
SO_0416	chr1	431608	433317	-	1710	1618	1566	1239	584	795	1119
SO_0417	chr1	433391	433807	-	417	6501	7829	6141	2320	2780	3870
SO_0419	chr1	434288	435169	-	882	1635	1408	1521	969	1143	1431
SO_0421	chr1	435463	436008	+	546	737	533	1030	476	669	578
SO_0422	chr1	436278	437129	+	852	914	634	691	251	345	424
SO_0423	chr1	437567	438319	+	753	1229	859	1037	691	1019	1018
SO_0424	chr1	438401	441067	+	2667	1712	1491	1350	1585	1957	2788
SO_0425	chr1	441080	443113	+	2034	1730	1280	1918	2147	2903	2865
SO_0426	chr1	443263	444690	+	1428	4450	2833	3430	2188	2849	3275
SO_0427	chr1	444829	449304	+	4476	2497	2618	3063	1422	1992	2143
SO_0428	chr1	449535	451745	+	2211	2223	1612	2659	1053	1466	1543
SO_0429	chr1	451967	454009	+	2043	3754	1905	5579	1886	2789	2335
SO_0430	chr1	454327	454653	-	327	434	227	607	98	187	173
SO_0431	chr1	454706	455359	-	654	605	395	443	208	300	320
SO_0432	chr1	455781	458378	+	2598	10433	6585	7747	5328	6664	8497
SO_0433	chr1	458544	459029	-	486	2490	2444	1861	909	1042	1543
SO_0435	chr1	459488	460552	+	1065	6113	3393	4540	1350	1918	1708
SO_0437	chr1	461212	463782	+	2571	2004	1282	1880	834	1295	1194
SO_0438	chr1	463858	464661	+	804	1224	956	1012	267	421	389
SO_0439	chr1	464658	464879	-	222	294	358	249	20	32	81
SO_0440	chr1	465031	468252	-	3222	902	616	1070	486	667	607
SO_0441	chr1	468431	469729	-	1299	781	626	620	470	591	597
SO_0442	chr1	469792	471423	-	1632	3753	2346	1715	1071	1387	1687
SO_0443	chr1	471759	472250	+	492	1273	761	595	155	206	202
SO_0444	chr1	472250	473725	+	1476	1976	1212	887	518	535	741
SO_0445	chr1	473831	474721	-	891	694	599	492	251	249	352
SO_0447	chr1	475054	475308	+	255	89	88	85	39	50	40
SO_0448	chr1	475312	475602	+	291	85	37	51	17	16	16
SO_0449	chr1	475609	477228	+	1620	583	439	434	176	220	312
SO_0450	chr1	477301	478464	-	1164	760	556	647	425	511	633
SO_0452	chr1	478911	479333	-	423	623	408	261	164	164	253
SO_0453	chr1	479508	479843	+	336	507	261	257	102	129	182
SO_0454	chr1	479840	480262	-	423	285	136	630	144	267	224
SO_0455	chr1	480305	482338	-	2034	607	531	762	373	424	554
SO_0456	chr1	482441	483397	-	957	715	660	663	400	551	548
SO_0458	chr1	483920	484042	-	123	23238	24896	41704	6608	9009	12942
SO_0459	chr1	484360	485841	-	1482	1280	1025	1152	362	494	620
SO_0461	chr1	486312	486545	+	234	76	76	56	36	56	48
SO_0462	chr1	486558	486983	+	426	314	237	233	125	123	149
SO_0463	chr1	487031	487909	+	879	623	382	808	365	431	450
SO_0464	chr1	487944	488351	+	408	356	295	315	159	197	233
SO_0466	chr1	489395	489943	+	549	5822	5871	4566	1852	2444	3343
SO_4763	chr1	489965	490372	+	408	2709	2024	1684	506	666	920
SO_0467	chr1	490778	492946	+	2169	3413	2275	2641	1800	2451	2039
SO_0468	chr1	493081	493941	+	861	507	408	492	358	495	633
SO_4764	chr1	494037	494450	-	414	150	89	162	48	73	101
SO_0470	chr1	494725	495141	-	417	43	27	21	21	20	31
SO_0471	chr1	495534	496613	+	1080	1707	922	1744	481	847	535
SO_0472	chr1	496715	497836	+	1122	2572	1304	2138	834	1080	1165
SO_0474	chr1	498201	498779	-	579	540	337	376	199	268	346
SO_0476	chr1	499025	499609	-	585	203	131	218	86	112	91
SO_0477	chr1	499626	500075	-	450	54	47	41	15	22	16
SO_0478	chr1	500072	502138	-	2067	419	259	440	121	165	104
SO_0479	chr1	502642	504768	+	2127	945	679	1159	234	347	384
SO_0480	chr1	504867	505307	+	441	78	53	45	24	27	20
SO_0481	chr1	505401	506180	+	780	240	122	195	36	49	77
SO_0482	chr1	506274	506948	+	675	136	130	122	58	65	59
SO_0483	chr1	507035	507742	+	708	160	152	150	52	91	87
SO_0484	chr1	507745	508692	+	948	140	127	204	63	86	101
SO_0485	chr1	508812	509303	+	492	63	34	29	10	30	28
SO_0486	chr1	509314	510588	+	1275	428	303	360	87	128	117
SO_0487	chr1	510585	511631	+	1047	1607	748	804	345	530	515
SO_0488	chr1	511628	512524	+	897	856	357	448	155	211	217
SO_0490	chr1	512738	514021	+	1284	4913	3896	1984	575	938	1141
SO_0491	chr1	514493	516628	+	2136	3033	1695	4456	1333	1651	1843
SO_0492	chr1	516766	517395	+	630	572	310	528	226	301	384
SO_4765	chr1	517896	518222	-	327	1037	696	617	239	240	385
SO_0494	chr1	518781	519940	+	1160	2514	1556	2794	805	984	1218
SO_0496	chr1	520372	521295	-	924	502	407	523	222	242	333
SO_0497	chr1	521628	523589	+	1962	666	520	567	281	395	414
SO_0500	chr1	525134	526765	-	1632	298	269	369	220	304	353
SO_0501	chr1	528064	528720	+	657	330	273	242	147	209	284
SO_0502	chr1	528996	529331	-	336	157	181	97	43	67	101
SO_0503	chr1	529532	530608	+	1077	341	200	366	112	186	173
SO_0504	chr1	530851	531549	-	699	457	491	365	198	262	304
SO_0505	chr1	531717	532460	-	744	286	248	236	72	99	130
SO_0506	chr1	532474	533940	-	1467	808	881	597	413	515	475
SO_0508	chr1	534099	534857	+	759	2191	1527	1712	915	1294	1388
SO_0510	chr1	535322	535999	-	678	427	321	489	294	407	371
SO_0511	chr1	536018	536476	-	459	123	127	157	68	112	112
SO_0512	chr1	536514	536954	-	441	201	189	225	100	136	195
SO_0513	chr1	537056	537484	-	429	295	215	191	78	121	162
SO_0514	chr1	537609	537974	+	366	1069	563	927	318	406	359
SO_0515	chr1	538006	538212	+	207	389	162	262	136	135	184
SO_0516	chr1	538332	538814	+	483	2465	1542	1841	877	1440	1224
SO_0518	chr1	539030	540388	+	1359	596	324	462	351	374	405
SO_0519	chr1	540394	541695	+	1302	922	383	834	341	609	366
SO_0520	chr1	541743	544970	+	3228	961	517	1135	564	807	524
SO_0521	chr1	545138	545461	+	324	1136	1080	1145	454	601	796
SO_0522	chr1	545547	545957	-	411	573	500	531	245	320	554
SO_0523	chr1	546162	547094	-	933	205	193	161	91	107	146
SO_0525	chr1	548246	549865	+	1620	511	295	717	425	532	349
SO_0526	chr1	550004	550477	+	474	387	248	335	195	236	213
SO_0527	chr1	550521	550847	+	327	348	194	258	178	209	217
SO_0528	chr1	550874	551761	+	888	290	232	290	232	234	321
SO_0529	chr1	551821	552705	-	885	699	549	514	224	276	383
SO_0530	chr1	552805	553416	+	612	159	121	150	49	114	82
SO_0532	chr1	553908	554252	+	345	148	102	82	70	79	94
SO_0533	chr1	554288	554803	+	516	355	262	247	51	91	84
SO_0534	chr1	554813	555832	+	1020	227	173	171	72	111	126
SO_0535	chr1	555874	556869	+	996	368	185	333	142	239	238
SO_0536	chr1	556879	557115	+	237	431	270	259	52	77	78
SO_0538	chr1	557306	558319	+	1014	637	433	358	184	309	291
SO_0539	chr1	558329	559591	+	1263	467	373	321	141	172	213
SO_0540	chr1	559698	560501	+	804	185	154	168	83	113	137
SO_0541	chr1	560619	562061	+	1443	1903	2014	1717	859	1055	1357
SO_0542	chr1	562105	563460	-	1356	1692	1409	1288	624	798	1043
SO_0543	chr1	563977	564153	-	177	2182	2235	4134	776	869	1388
SO_0544	chr1	564465	566618	+	2154	763	557	1109	232	287	346
SO_4768	chr1	566615	567049	+	435	103	80	95	30	34	52
SO_0545	chr1	567059	568780	+	1722	799	738	757	225	244	378
SO_0546	chr1	568932	569837	+	906	589	526	526	191	256	332
SO_0547	chr1	569884	570576	-	693	495	210	347	179	223	277
SO_0548	chr1	570870	571142	-	273	4398	3125	3381	854	1050	1400
SO_0549	chr1	571289	572086	-	798	350	296	285	147	184	212
SO_0550	chr1	572160	572543	-	384	156	141	112	50	79	86
SO_0551	chr1	572669	573178	+	510	739	431	468	240	349	315
SO_0552	chr1	573185	573499	-	315	810	440	511	201	310	351
SO_0553	chr1	573651	573959	-	309	889	632	455	146	193	216
SO_0554	chr1	574228	574752	+	525	5862	4099	6614	1304	1791	2662
SO_0555	chr1	574761	576515	-	1755	4266	1915	6464	2093	3189	2790
SO_0556	chr1	576655	576963	-	309	2259	1401	1742	615	895	894
SO_0557	chr1	577012	577908	+	897	691	296	2509	718	1136	723
SO_0558	chr1	578053	578835	-	783	1242	641	1398	607	863	873
SO_0559	chr1	579230	580060	+	831	1721	956	1854	953	1293	1188
SO_0560	chr1	580496	582208	+	1713	841	562	938	564	890	702
SO_0562	chr1	584155	584484	+	330	906	798	686	388	586	696
SO_0563	chr1	584579	584704	-	126	675	522	648	278	350	465
SO_4820	chr1	584960	585250	+	291	2659	2296	2756	1699	2589	1807
SO_0564	chr1	585331	586512	+	1182	1268	840	1127	1038	1549	1162
SO_0565	chr1	586523	587404	+	882	1567	739	1473	1406	2000	1501
SO_0566	chr1	587409	588188	+	780	605	352	565	597	641	830
SO_0567	chr1	588371	589114	+	744	1767	1238	1236	670	966	978
SO_0568	chr1	589158	589562	+	405	1221	879	798	453	648	699
SO_0569	chr1	589619	590593	-	975	1069	667	767	299	441	596
SO_0570	chr1	590612	591607	-	996	2586	1726	1805	641	898	1049
SO_0572	chr1	592181	592987	+	807	822	728	534	235	306	495
SO_0573	chr1	593123	594052	-	930	426	460	324	154	212	312
SO_0575	chr1	594281	597187	-	2907	1219	1096	1272	624	848	825
SO_0576	chr1	597576	598970	+	1395	1811	2231	1673	565	705	1025
SO_0578	chr1	603078	605480	+	2403	889	779	785	358	450	520
SO_0579	chr1	605525	607333	-	1809	902	778	827	310	453	548
SO_0581	chr1	607574	607912	+	339	1105	1058	978	133	145	236
SO_0582	chr1	608020	608676	+	657	1441	853	855	216	275	456
SO_0583	chr1	608900	609091	-	192	719	463	613	198	286	316
SO_0584	chr1	609336	610910	+	1575	4954	2880	3614	1233	1785	1780
SO_0585	chr1	610995	611930	-	936	391	220	427	385	576	410
SO_0586	chr1	612020	612355	+	336	125	123	93	50	82	82
SO_0587	chr1	612383	613105	-	723	235	200	200	172	208	239
SO_0588	chr1	613121	616324	-	3204	1016	788	860	571	745	815
SO_0590	chr1	617296	618174	-	879	2038	1168	2126	895	1243	1236
SO_0591	chr1	618247	619311	-	1065	1671	1171	1500	849	1174	1178
SO_0592	chr1	619424	619969	+	546	1188	1063	1100	537	760	872
SO_t009	chr1	620170	620245	+	76	2261	2119	2427	899	1491	781
SO_t010	chr1	620370	620445	+	76	1496	1002	1220	419	772	540
SO_t011	chr1	620568	620643	+	76	1613	833	2628	2057	3728	1512
SO_t012	chr1	620770	620845	+	76	331	170	289	213	377	268
SO_0595	chr1	621378	621833	+	456	6850	7560	5031	470	760	974
SO_0596	chr1	621892	623094	-	1203	17462	13921	9108	2669	4205	4281
SO_0598	chr1	623398	624897	+	1500	1595	1006	632	370	503	658
SO_0599	chr1	624978	625436	+	459	2069	1342	1676	1034	1532	1278
SO_0600	chr1	625445	626836	+	1392	2082	1432	1862	1204	1603	1262
SO_0601	chr1	626850	628745	+	1896	5641	4537	3846	2012	2813	2885
SO_0602	chr1	628738	629664	+	927	7299	3741	7753	3478	5307	4473
SO_0603	chr1	629756	630028	+	273	2816	2235	2731	1144	1272	1628
SO_0604	chr1	630052	631359	+	1308	10876	7703	17568	12769	18805	12190
SO_0605	chr1	631396	632541	+	1146	6986	4042	6251	4027	4684	5197
SO_0606	chr1	632545	633438	+	894	4056	2274	6860	3622	5423	3411
SO_0608	chr1	633799	634389	+	591	5845	3815	4247	3902	5096	4937
SO_0609	chr1	634389	635603	+	1215	3245	2146	3982	2884	3902	3779
SO_0610	chr1	635603	636298	+	696	2680	1692	4067	2844	4133	3624
SO_0611	chr1	636395	637024	+	630	4614	3462	5033	3348	4543	4712
SO_0612	chr1	637024	637461	+	438	3291	2811	3971	1930	2630	2709
SO_0613	chr1	637616	638191	+	576	729	392	819	458	611	524
SO_0614	chr1	638364	640844	+	2481	1743	1354	2039	837	1151	1255
SO_0615	chr1	641032	642177	+	1146	832	773	1004	388	590	508
SO_0616	chr1	642233	643144	+	912	4047	2477	3534	870	1237	1033
SO_0617	chr1	643453	644670	+	1218	8468	6053	8151	4719	6654	6126
SO_0618	chr1	644797	645816	+	1020	1920	1397	2547	1312	1887	1639
SO_0619	chr1	645826	647289	+	1464	2150	1565	3494	1413	1956	1811
SO_0620	chr1	647457	648260	+	804	932	729	1343	651	838	755
SO_0621	chr1	648335	649663	-	1329	1673	980	1778	1136	1527	1468
SO_0622	chr1	649660	650334	-	675	1358	1021	1178	425	636	757
SO_0623	chr1	650315	650662	-	348	598	385	657	133	191	266
SO_0624	chr1	650745	651380	-	636	20948	14567	13337	3260	4849	6051
SO_0625	chr1	651800	652579	+	780	2904	1950	2321	1095	1352	1809
SO_0627	chr1	652739	653296	-	558	605	424	559	298	316	465
SO_0628	chr1	653468	655654	+	2187	1481	1031	1593	576	868	908
SO_0630	chr1	655861	657867	+	2007	512	336	483	238	403	367
SO_0632	chr1	658076	660583	+	2508	941	601	884	460	612	648
SO_0633	chr1	660661	662967	+	2307	762	482	686	509	610	619
SO_0635	chr1	663045	663323	+	279	209	147	170	143	187	266
SO_0636	chr1	663421	663915	-	495	719	574	637	318	438	468
SO_0637	chr1	663912	664187	-	276	533	415	404	187	267	360
SO_0639	chr1	664604	667717	-	3114	445	421	488	241	272	326
SO_0640	chr1	668166	669164	+	999	742	526	461	246	301	510
SO_0641	chr1	669361	670083	-	723	2778	1826	2430	869	1205	1140
SO_4769	chr1	670270	670497	+	228	184	124	229	89	161	121
SO_0643	chr1	670490	672637	+	2148	783	581	781	446	527	540
SO_0644	chr1	672706	673425	+	720	92	106	96	38	100	61
SO_0645	chr1	673483	674028	+	546	40	56	86	34	79	52
SO_0646	chr1	674015	674509	+	495	30	21	33	7	13	14
SO_0647	chr1	674509	674724	+	216	1	8	11	3	1	0
SO_0648	chr1	674729	675355	+	627	71	82	148	40	80	38
SO_0649	chr1	675374	675646	+	273	66	58	64	28	40	42
SO_0650	chr1	675749	675979	+	231	12	9	8	5	15	18
SO_0651	chr1	675979	676584	+	606	101	88	109	71	68	74
SO_0652	chr1	676577	677032	+	456	114	96	104	91	103	125
SO_0653	chr1	677116	677898	+	783	369	302	337	137	186	317
SO_0654	chr1	677934	678491	+	558	509	383	545	136	182	259
SO_0655	chr1	678530	678958	+	429	543	527	665	191	264	302
SO_0656	chr1	679107	680266	+	1160	42	38	45	22	31	19
SO_0658	chr1	680317	680646	+	330	87	40	278	98	154	47
SO_0659	chr1	680636	681193	+	558	67	62	82	37	58	32
SO_0660	chr1	681190	681759	+	570	35	78	40	12	26	22
SO_0661	chr1	681856	682068	+	213	7	11	3	3	5	7
SO_0662	chr1	682065	682412	+	348	8	30	12	10	23	9
SO_0663	chr1	682412	682708	+	297	4	8	6	6	1	1
SO_0664	chr1	682711	682983	+	273	11	14	11	8	5	4
SO_0665	chr1	682973	683539	+	567	60	55	28	10	26	40
SO_0666	chr1	683539	685179	+	1641	170	114	163	74	77	74
SO_0667	chr1	685179	686780	+	1602	182	170	147	31	40	59
SO_0668	chr1	686773	688110	+	1338	1625	1332	1581	500	804	646
SO_4832	chr1	688119	688238	+	120	11	10	65	57	67	60
SO_0669	chr1	688258	688710	+	453	176	133	156	53	68	76
SO_0670	chr1	688755	689648	-	894	392	319	349	142	170	222
SO_0671	chr1	689864	690100	+	237	372	319	321	77	104	160
SO_0672	chr1	690146	690760	+	615	1103	1075	925	211	283	381
SO_0673	chr1	690919	692157	+	1239	818	534	623	259	357	428
SO_0674	chr1	692234	693403	+	1170	223	291	225	186	318	242
SO_0675	chr1	693403	694323	+	921	90	123	123	107	89	131
SO_0676	chr1	694394	694840	+	447	66	54	40	47	34	45
SO_0677	chr1	694843	695283	+	441	40	48	46	29	43	44
SO_0678	chr1	695283	695726	+	444	32	28	74	40	95	39
SO_0679	chr1	695755	696501	+	747	53	131	98	66	46	53
SO_0680	chr1	696621	700547	+	3927	227	358	215	60	100	145
SO_0681	chr1	700544	700909	+	366	39	22	23	6	19	27
SO_0682	chr1	700922	703417	+	2496	594	521	1280	430	892	464
SO_0685	chr1	703881	705040	-	1160	86	78	113	32	69	56
SO_0687	chr1	705616	705918	+	303	58	40	37	6	29	27
SO_0688	chr1	705915	707714	+	1800	284	317	313	157	237	201
SO_0689	chr1	707711	707932	+	222	133	173	93	65	48	105
SO_0690	chr1	708075	708836	+	762	198	204	362	56	78	124
SO_0691	chr1	709237	709641	+	405	3633	2998	3663	1657	2095	2747
SO_0693	chr1	709746	710777	-	1032	1829	1310	2175	1096	1741	1553
SO_0694	chr1	710918	712063	-	1146	2437	1947	3893	2033	3091	2722
SO_0695	chr1	712378	714021	-	1644	1751	1073	2778	1562	2285	1945
SO_0696	chr1	714174	716006	-	1833	11404	5393	15088	7616	10952	9276
SO_0697	chr1	716003	716326	-	324	2830	1908	2777	1239	1827	1743
SO_0698	chr1	716549	717112	+	564	6017	4606	3576	1343	1937	2168
SO_0699	chr1	717279	717647	+	369	274	159	165	87	129	204
SO_0701	chr1	718091	719080	+	990	987	689	964	461	559	620
SO_0702	chr1	719084	720442	-	1359	1477	810	2837	870	1546	929
SO_0703	chr1	720670	720960	+	291	3753	2056	1768	1240	1451	1848
SO_0704	chr1	721019	722656	+	1638	14558	8395	7515	5933	7855	7885
SO_0705	chr1	723068	723304	+	237	100	78	99	67	105	80
SO_0706	chr1	723308	724609	+	1302	1067	451	2541	2435	4177	1765
SO_0708	chr1	725665	726876	-	1212	1061	685	908	380	525	483
SO_0710	chr1	727827	729712	-	1886	524	296	403	128	170	264
SO_4770	chr1	729881	730258	-	378	213	174	186	81	66	114
SO_0714	chr1	731442	731744	+	303	19	57	42	5	6	14
SO_0715	chr1	731746	732972	+	1227	171	182	169	78	40	75
SO_0716	chr1	732972	733355	+	384	49	69	43	16	17	16
SO_0717	chr1	733352	733687	+	336	62	48	77	27	33	45
SO_0718	chr1	733782	734261	+	480	648	636	511	155	225	301
SO_0719	chr1	734402	736645	-	2244	1088	632	706	366	449	466
SO_0720	chr1	736873	737382	-	510	186	152	175	87	138	147
SO_0721	chr1	737575	737826	-	252	362	397	408	100	160	212
SO_0725	chr1	738494	740719	+	2226	556	467	566	209	276	254
SO_0726	chr1	740918	742435	+	1518	272	283	307	152	223	277
SO_0727	chr1	742568	742864	+	297	486	346	430	78	110	144
SO_0728	chr1	742861	743364	+	504	718	389	400	114	143	177
SO_0730	chr1	743954	746044	-	2091	657	252	498	355	362	616
SO_0731	chr1	746230	747444	-	1215	132	68	115	22	65	45
SO_0732	chr1	747682	748029	-	348	419	343	351	276	347	408
SO_0733	chr1	748237	748848	-	612	651	622	490	197	278	349
SO_0734	chr1	749154	749510	+	357	99	111	113	68	131	128
SO_0735	chr1	749512	750462	+	951	409	332	562	177	277	275
SO_0736	chr1	750477	751271	-	795	497	217	1370	291	377	373
SO_0737	chr1	751569	753647	+	2079	610	396	411	223	296	363
SO_0740	chr1	756464	757399	-	936	2304	1767	2005	476	669	872
SO_0741	chr1	757617	759329	-	1713	1267	653	1174	442	611	701
SO_0742	chr1	759472	760521	-	1050	700	383	916	298	354	410
SO_0743	chr1	760518	762152	-	1635	631	548	754	288	400	374
SO_0744	chr1	762286	763293	-	1008	1034	607	1101	364	511	593
SO_0745	chr1	763509	763928	+	420	266	159	220	222	266	292
SO_0746	chr1	763935	764531	-	597	447	325	307	312	323	513
SO_0747	chr1	764597	765346	-	750	774	480	554	447	480	647
SO_0748	chr1	765469	766062	-	594	2039	1195	816	1089	1310	1915
SO_0749	chr1	766254	766847	+	594	256	215	190	105	117	139
SO_0750	chr1	766859	768349	+	1491	671	541	804	292	446	498
SO_0752	chr1	768765	768971	+	207	20164	24190	37163	7198	11237	10057
SO_0753	chr1	769028	769285	-	258	2481	1756	2839	656	818	1313
SO_0754	chr1	769396	771186	-	1791	665	468	643	416	540	630
SO_0755	chr1	771713	771889	+	177	634	667	434	212	268	524
SO_0756	chr1	771939	772997	-	1059	1383	1370	1157	457	637	739
SO_0757	chr1	773234	774421	-	1188	339	349	410	176	229	227
SO_0758	chr1	774551	774898	-	348	713	668	678	184	273	285
SO_0760	chr1	775008	776258	-	1251	539	295	833	314	447	253
SO_0761	chr1	776269	776607	-	339	120	75	68	36	47	86
SO_0762	chr1	776916	777458	+	543	693	635	577	189	222	285
SO_0764	chr1	778043	778852	-	810	1393	841	1136	481	586	723
SO_0765	chr1	778981	779685	-	705	320	188	408	127	171	211
SO_0766	chr1	779788	780618	-	831	825	848	768	253	407	346
SO_0768	chr1	781957	782589	+	633	717	558	802	351	520	408
SO_0769	chr1	782703	783173	-	471	1366	1725	1123	388	358	623
SO_0770	chr1	783465	784400	+	936	11069	7704	15665	7563	10014	10295
SO_0771	chr1	784496	784885	-	390	4709	2716	7536	2079	2600	2629
SO_0772	chr1	785081	785800	+	720	564	358	510	245	429	428
SO_0773	chr1	786013	786771	+	759	2493	1534	1723	1009	1505	1578
SO_0774	chr1	786827	787501	-	675	780	435	897	509	785	525
SO_m002	chr1	787510	787689	-	180	236897	237154	894212	523946	1236049	301223
SO_0775	chr1	787804	788106	-	303	2037	1645	1289	466	678	736
SO_0776	chr1	788332	788907	+	576	953	663	705	467	650	714
SO_0777	chr1	789015	790238	+	1224	798	621	753	384	505	453
SO_0778	chr1	790275	791498	+	1224	941	507	732	432	576	467
SO_0779	chr1	791897	792991	+	1095	2678	2057	1807	1423	1778	2163
SO_0780	chr1	793017	793406	+	390	4985	3719	4391	2392	3885	2898
SO_0781	chr1	793529	796417	+	2889	2794	2081	1967	1833	2466	2656
SO_0782	chr1	796765	797424	-	660	123	67	97	49	37	97
SO_0783	chr1	797421	799409	-	1989	1136	725	667	304	364	584
SO_0786	chr1	800638	801240	-	603	140	95	156	44	29	52
SO_0787	chr1	801628	802071	-	444	22	14	17	12	4	10
SO_0788	chr1	802892	803137	-	246	1509	1246	1531	520	961	798
SO_0789	chr1	803222	803839	-	618	317	247	281	123	135	163
SO_0792	chr1	805369	805758	+	390	149	76	70	44	42	78
SO_0795	chr1	806585	808783	+	2199	1565	1181	1437	672	921	1072
SO_0796	chr1	808860	809768	-	909	514	319	481	230	323	325
SO_0797	chr1	810026	810487	-	462	271	239	191	88	103	145
SO_0798	chr1	810487	812649	-	2163	348	325	308	128	162	209
SO_0799	chr1	812799	813281	+	483	134	94	118	43	60	92
SO_0801	chr1	813428	814342	-	915	426	453	347	183	190	221
SO_0802	chr1	814692	816053	+	1362	337	348	279	159	215	237
SO_0804	chr1	816347	816952	-	606	377	343	273	130	186	285
SO_0805	chr1	817032	817457	-	426	535	830	438	169	206	305
SO_0806	chr1	817728	819494	+	1767	729	579	853	261	326	385
SO_0807	chr1	819812	820378	+	567	430	298	256	56	89	128
SO_0808	chr1	820745	821050	+	306	3313	2339	2137	821	1194	1528
SO_0809	chr1	821151	821627	-	477	596	413	508	222	343	304
SO_0810	chr1	821797	822708	-	912	738	426	534	448	606	579
SO_0811	chr1	822729	823685	-	957	339	295	371	170	187	283
SO_0812	chr1	823889	825235	+	1347	941	670	763	445	533	642
SO_0813	chr1	825239	826681	+	1443	589	412	701	430	629	439
SO_0815	chr1	827155	829116	+	1962	1016	1291	846	236	316	398
SO_0816	chr1	829377	830105	+	729	2004	2194	1491	600	744	1056
SO_0817	chr1	830162	831067	-	906	1013	878	1196	328	421	426
SO_0818	chr1	831267	833549	+	2283	475	469	665	236	360	293
SO_0819	chr1	833685	834641	+	957	8393	7871	5552	2662	3831	4454
SO_0820	chr1	834972	836189	+	1218	951	685	971	306	401	460
SO_0821	chr1	836192	838162	+	1971	885	575	1410	432	641	530
SO_0822	chr1	838167	839585	+	1419	987	459	1287	411	489	488
SO_0823	chr1	839663	840787	-	1125	714	580	557	257	404	376
SO_0824	chr1	840992	841369	-	378	642	482	540	186	247	303
SO_0826	chr1	841777	843468	-	1692	955	785	688	370	475	508
SO_0827	chr1	844169	845806	-	1638	1609	1281	1257	344	511	555
SO_0828	chr1	846823	847851	-	1029	918	609	775	500	594	771
SO_0830	chr1	848099	849463	-	1365	570	369	742	355	562	580
SO_0831	chr1	849536	850483	-	948	838	532	687	393	485	508
SO_0832	chr1	850577	851308	-	732	711	511	511	288	384	438
SO_0833	chr1	851317	852093	-	777	252	254	253	83	180	191
SO_0834	chr1	852232	852852	-	621	613	578	401	168	222	266
SO_0835	chr1	852994	854151	-	1158	1319	893	2017	673	1173	748
SO_0837	chr1	854515	855312	+	798	2195	1184	1931	429	554	696
SO_0839	chr1	855541	856452	-	912	2577	1680	2587	1097	1350	1608
SO_0840	chr1	856575	861128	+	4554	7618	5708	11551	5516	8331	6141
SO_0841	chr1	861295	862764	+	1470	599	538	462	217	281	296
SO_0842	chr1	863203	865296	+	2094	38463	23525	30445	16745	23767	22782
SO_0843	chr1	865510	866391	-	882	2629	2396	987	354	491	592
SO_0844	chr1	866486	866638	+	153	266	174	554	76	83	142
SO_0845	chr1	866814	867245	-	432	292	236	231	44	77	130
SO_0846	chr1	867242	868246	-	1005	2931	1405	4078	1158	2193	1278
SO_0847	chr1	868243	868977	-	735	1530	1066	2108	509	786	409
SO_0848	chr1	869029	871509	-	2481	4724	2800	5218	457	547	810
SO_0849	chr1	871506	871790	-	285	847	699	1300	72	89	127
SO_0850	chr1	872300	873928	-	1629	778	660	659	202	261	323
SO_0851	chr1	873944	874486	-	543	110	73	98	36	57	57
SO_0852	chr1	874489	874887	-	399	95	91	87	35	31	52
SO_0853	chr1	874887	875321	-	435	115	108	150	109	116	135
SO_0854	chr1	875323	875694	-	372	104	148	179	101	138	133
SO_0855	chr1	875921	877198	-	1278	732	364	727	322	698	467
SO_0856	chr1	877195	879888	-	2694	1813	1128	2326	921	1539	1150
SO_0857	chr1	879890	880561	-	672	4054	3221	6868	1126	1527	1492
SO_0858	chr1	881216	882574	+	1359	1763	743	871	348	425	561
SO_0859	chr1	882701	887998	+	5298	6597	4769	7055	2437	3225	3506
SO_0860	chr1	888060	889076	+	1017	2077	1319	2436	625	908	922
SO_0861	chr1	889184	890140	-	957	2000	1258	1449	737	968	1036
SO_0862	chr1	890275	891504	-	1230	1657	1389	1484	592	770	883
SO_0863	chr1	891662	892267	+	606	1457	1263	1504	584	768	970
SO_0864	chr1	892638	893309	+	672	1303	986	1322	427	588	759
SO_0865	chr1	893523	895031	-	1509	1384	1364	1390	579	665	1003
SO_0866	chr1	895046	895465	-	420	230	164	215	71	111	183
SO_0867	chr1	895864	898371	+	2508	1088	764	1251	478	641	747
SO_0868	chr1	898429	898950	-	522	948	1163	655	222	363	358
SO_0869	chr1	899247	900092	-	846	1567	834	1539	493	782	698
SO_0870	chr1	900169	900963	-	795	689	543	603	322	446	497
SO_0871	chr1	901020	901508	-	489	400	364	329	144	270	329
SO_0872	chr1	901508	902944	-	1437	2806	2122	1762	1051	1292	1600
SO_0873	chr1	903099	903998	-	900	878	640	875	343	523	529
SO_0874	chr1	904132	904575	-	444	8776	6119	10732	4471	5785	6512
SO_0875	chr1	904739	905443	-	705	417	326	333	131	199	237
SO_0876	chr1	905612	906904	+	1293	1549	902	1267	749	1006	883
SO_0877	chr1	907090	907602	+	513	225	199	168	86	86	139
SO_0878	chr1	907976	908863	-	888	648	581	622	427	456	555
SO_0879	chr1	908948	909193	-	246	44	57	46	30	36	45
SO_0880	chr1	909203	910186	-	984	1466	1071	1002	384	491	565
SO_0881	chr1	910298	910804	+	507	274	274	324	131	150	165
SO_0882	chr1	910851	912452	+	1602	1505	957	1172	450	662	767
SO_0883	chr1	912465	912875	+	411	226	168	202	122	123	155
SO_0884	chr1	912927	913388	-	462	479	374	441	297	479	332
SO_0885	chr1	913424	915337	-	1914	1844	1292	1674	722	1000	1058
SO_0886	chr1	915614	915814	+	201	460	484	302	117	112	152
SO_0887	chr1	915983	917095	+	1113	894	536	621	460	603	645
SO_0888	chr1	917169	918875	+	1707	1444	911	1558	798	1108	1137
SO_0891	chr1	920229	921388	+	1160	229	162	219	53	81	108
SO_0895	chr1	923639	924496	+	858	857	505	800	412	620	590
SO_0897	chr1	924809	926185	+	1377	1825	1292	1515	1106	1513	1557
SO_0898	chr1	926280	926807	-	528	321	245	326	248	311	308
SO_0899	chr1	926866	927288	-	423	169	164	160	72	92	146
SO_0900	chr1	927436	928476	-	1041	528	458	478	216	241	282
SO_0902	chr1	928930	930300	+	1371	3106	2236	2676	721	1139	1445
SO_0903	chr1	930300	931532	+	1233	1619	1327	1118	368	593	622
SO_0904	chr1	931522	932316	+	795	833	463	585	206	286	286
SO_0905	chr1	932313	932933	+	621	615	311	752	175	228	243
SO_0906	chr1	932943	933551	+	609	391	320	439	145	219	249
SO_0907	chr1	933603	934820	+	1218	1800	970	1626	753	1013	899
SO_0908	chr1	934918	935235	-	318	222	154	225	200	245	254
SO_0909	chr1	935278	935841	-	564	327	172	166	67	138	186
SO_0910	chr1	936194	937228	-	1035	1339	868	1148	489	559	788
SO_0912	chr1	938664	939059	+	396	224	202	134	90	84	125
SO_0913	chr1	939757	940350	+	594	1999	1973	1709	650	1014	1062
SO_0914	chr1	940407	941603	+	1197	3428	3705	2422	1079	1585	1710
SO_0915	chr1	941756	944206	-	2451	1041	797	976	502	678	671
SO_0916	chr1	944481	945410	-	930	1003	754	916	389	505	561
SO_0917	chr1	945565	946104	-	540	321	227	290	125	186	174
SO_0918	chr1	946387	948954	+	2568	2053	1680	3209	1027	1534	1494
SO_0919	chr1	949385	950677	+	1293	286	259	340	152	269	250
SO_0920	chr1	950736	951179	-	444	380	304	268	134	207	326
SO_0921	chr1	951403	951699	+	297	105	162	86	42	31	73
SO_0922	chr1	951862	953184	+	1323	1645	853	763	316	471	597
SO_0923	chr1	953269	953685	-	417	621	617	458	211	320	298
SO_0924	chr1	953756	953989	+	234	172	52	99	47	41	60
SO_0925	chr1	954005	955012	-	1008	899	692	581	247	354	426
SO_0926	chr1	955094	955708	+	615	952	808	859	263	375	375
SO_0927	chr1	955896	956237	+	342	291	175	272	140	165	176
SO_0928	chr1	956612	957565	+	954	508	402	789	307	408	361
SO_0929	chr1	957987	959138	-	1152	6508	3892	7767	2398	3427	3054
SO_0930	chr1	959616	961610	+	1995	4618	2967	3446	2633	3370	3384
SO_0931	chr1	961739	962755	+	1017	2463	1892	1568	736	1047	984
SO_0932	chr1	962889	964064	+	1176	2665	1408	1630	1086	1540	1656
SO_0933	chr1	964252	965319	+	1068	1354	810	1009	891	1100	1363
SO_0934	chr1	965457	966194	+	738	1434	1081	946	407	552	752
SO_0935	chr1	966435	967904	+	1470	2633	1494	4258	392	617	733
SO_0936	chr1	968070	968816	+	747	523	237	515	88	89	154
SO_0937	chr1	968818	969357	+	540	151	81	80	27	52	45
SO_0938	chr1	969424	969948	-	525	448	294	269	77	91	126
SO_0939	chr1	969959	970783	-	825	157	88	116	45	55	69
SO_0940	chr1	971225	971968	+	744	2919	1742	1966	483	680	728
SO_0941	chr1	971961	972491	+	531	842	569	361	61	147	167
SO_0942	chr1	972576	973976	+	1401	2191	1368	1293	636	881	922
SO_0943	chr1	973957	976194	-	2238	2843	2034	2049	1100	1601	1687
SO_0944	chr1	976359	977063	-	705	1441	876	744	111	223	192
SO_0945	chr1	977233	980436	-	3204	2422	1824	2230	947	1257	1493
SO_0946	chr1	980436	981638	-	1203	555	452	557	184	295	355
SO_0947	chr1	982197	983459	-	1263	2223	1772	1775	1214	1657	1722
SO_0948	chr1	983738	984448	-	711	382	329	274	152	194	203
SO_0949	chr1	984997	986400	+	1404	2235	1442	4905	2051	3441	2115
SO_0950	chr1	986481	987383	+	903	510	309	450	301	323	355
SO_0951	chr1	987534	988259	+	726	3361	1838	2977	1310	2017	1715
SO_0952	chr1	988352	990076	+	1725	1269	804	1209	599	1039	920
SO_0953	chr1	990120	990449	+	330	40	32	42	20	30	26
SO_0954	chr1	990485	990904	+	420	107	63	58	68	56	73
SO_0955	chr1	990964	991149	+	186	37	49	42	18	11	40
SO_0956	chr1	991215	992798	-	1584	552	431	614	522	828	836
SO_0958	chr1	993033	993602	-	570	754	1016	793	617	865	1061
SO_0959	chr1	993944	995479	-	1536	833	566	1082	395	603	501
SO_0960	chr1	995569	996312	-	744	389	348	409	169	202	236
SO_0961	chr1	996403	996948	+	546	342	353	305	172	243	312
SO_0962	chr1	997194	997718	+	525	448	325	459	148	254	282
SO_0963	chr1	997932	998141	-	210	665	685	586	185	243	315
SO_0966	chr1	998573	999648	-	1076	5900	5208	5075	2041	2793	3273
SO_0968	chr1	1000301	1001290	-	990	2396	1608	1186	613	1038	1066
SO_0970	chr1	1001534	1003324	-	1791	118384	72478	44951	12132	20309	20511
SO_0971	chr1	1003825	1004235	+	411	311	207	173	68	104	137
SO_0972	chr1	1004232	1004765	+	534	446	446	237	144	196	260
SO_0973	chr1	1004821	1005111	+	291	734	513	484	418	543	610
SO_0974	chr1	1005208	1005393	-	186	4719	5292	3539	2423	3166	3734
SO_0975	chr1	1005492	1006916	-	1425	1601	853	934	202	279	338
SO_0976	chr1	1007131	1007556	-	426	215	215	230	127	89	160
SO_0977	chr1	1007685	1008182	+	498	1158	697	1425	548	900	663
SO_0978	chr1	1008247	1009422	+	1176	989	677	961	415	554	549
SO_0980	chr1	1009602	1010762	+	1161	601	428	594	299	392	434
SO_0982	chr1	1011484	1012643	+	1160	89	61	87	41	63	50
SO_0986	chr1	1013820	1014971	+	1152	294	288	238	146	179	205
SO_0987	chr1	1015101	1016765	+	1665	1801	1737	1422	512	695	808
SO_0988	chr1	1016861	1021147	-	4287	2745	2198	2357	846	1074	1246
SO_0989	chr1	1021392	1022282	+	891	1260	977	1020	528	585	1004
SO_0990	chr1	1022287	1023978	-	1692	1455	1134	1831	546	779	719
SO_0991	chr1	1024449	1025547	+	1099	3171	2148	2708	1448	2117	2036
SO_0992	chr1	1025577	1027079	+	1503	3630	2024	3812	1761	2546	2774
SO_0994	chr1	1027191	1027631	-	441	318	242	209	87	106	100
SO_0996	chr1	1028082	1028582	-	501	194	151	201	72	110	136
SO_0997	chr1	1028752	1029684	+	933	422	289	336	101	122	163
SO_0999	chr1	1029978	1030943	+	966	949	842	844	481	681	717
SO_1000	chr1	1031124	1032710	+	1587	650	484	679	377	552	602
SO_1001	chr1	1032741	1033838	-	1098	1260	789	1309	396	516	696
SO_1002	chr1	1034034	1036346	-	2313	640	542	681	291	322	447
SO_1003	chr1	1036510	1038243	-	1734	662	603	540	290	277	353
SO_1004	chr1	1038253	1040523	-	2271	1272	925	1050	473	551	717
SO_1006	chr1	1040789	1041751	+	963	695	633	447	165	232	269
SO_1007	chr1	1042150	1043730	+	1581	558	386	491	252	341	328
SO_1008	chr1	1043987	1044865	+	879	287	171	299	78	111	105
SO_1009	chr1	1045281	1046744	-	1464	494	488	521	273	322	371
SO_1010	chr1	1046741	1048285	-	1545	342	291	410	251	292	347
SO_1011	chr1	1048384	1050231	-	1848	613	462	506	528	719	496
SO_1012	chr1	1050228	1050536	-	309	34	46	22	22	44	28
SO_1013	chr1	1050533	1051084	-	552	101	67	96	46	62	88
SO_1014	chr1	1051095	1051637	-	543	70	111	77	73	119	85
SO_1015	chr1	1051646	1052614	-	969	143	169	192	95	135	118
SO_1016	chr1	1052611	1055340	-	2730	612	613	573	434	726	644
SO_1017	chr1	1055382	1056767	-	1386	177	235	197	232	201	270
SO_1018	chr1	1056764	1057306	-	543	186	138	249	142	185	188
SO_1019	chr1	1057388	1059193	-	1806	710	556	680	635	727	780
SO_1020	chr1	1059197	1059871	-	675	354	309	282	313	323	419
SO_1021	chr1	1059901	1060305	-	405	685	485	662	432	629	826
SO_1025	chr1	1062064	1063223	-	1160	315	166	226	90	154	156
SO_1026	chr1	1063812	1065014	+	1203	2346	1683	1682	676	974	1193
SO_1027	chr1	1065149	1065493	+	345	203	154	204	119	120	139
SO_1028	chr1	1065663	1065875	+	213	132	35	145	73	75	99
SO_1029	chr1	1065911	1066333	+	423	157	77	126	72	94	160
SO_1030	chr1	1066803	1070537	-	3735	742	891	1219	410	559	634
SO_1031	chr1	1070755	1071504	+	750	260	222	360	199	175	194
SO_1033	chr1	1072021	1072965	+	945	202	156	219	127	163	147
SO_1034	chr1	1072962	1074104	+	1143	101	124	88	45	74	54
SO_1035	chr1	1074417	1075469	+	1053	364	213	322	199	217	211
SO_1036	chr1	1075576	1076364	+	789	544	372	797	692	1046	918
SO_1037	chr1	1076361	1076966	+	606	336	247	474	364	526	408
SO_1038	chr1	1077178	1078710	+	1533	3104	1585	4900	2028	2824	2221
SO_1039	chr1	1078726	1079349	+	624	2712	1193	4008	1082	1628	1051
SO_4816	chr1	1080010	1080492	+	483	440	189	273	99	154	137
SO_1042	chr1	1080829	1081554	-	726	541	386	466	200	192	340
SO_1043	chr1	1081547	1082227	-	681	320	216	346	143	148	252
SO_1044	chr1	1082233	1082967	-	735	1479	940	1563	271	302	527
SO_1045	chr1	1083339	1084163	+	825	1183	1382	888	290	447	551
SO_1046	chr1	1084167	1085057	-	891	404	495	367	177	259	331
SO_1047	chr1	1085179	1085613	+	435	46	50	37	26	30	36
SO_1048	chr1	1085613	1086347	+	735	92	54	80	37	44	59
SO_1049	chr1	1086745	1087221	+	477	182	114	139	77	118	97
SO_1051	chr1	1087842	1089464	+	1623	3909	2692	4644	1985	2657	2697
SO_1052	chr1	1089653	1091122	+	1470	3322	1902	7621	1909	2651	2946
SO_1053	chr1	1091257	1092105	+	849	571	326	1334	357	541	565
SO_1055	chr1	1093490	1094878	+	1389	1100	784	853	461	644	852
SO_1056	chr1	1094947	1096839	-	1893	1593	1230	1370	655	873	971
SO_1059	chr1	1097332	1099965	-	2634	2359	1730	1806	809	1041	1122
SO_1060	chr1	1100205	1100810	-	606	4213	2922	3226	1211	1770	1665
SO_1061	chr1	1100866	1102266	-	1401	1622	1231	1200	533	728	817
SO_1062	chr1	1102263	1102808	-	546	1937	1449	1406	444	733	782
SO_1063	chr1	1102866	1103078	-	213	393	361	213	116	178	195
SO_1064	chr1	1103088	1104038	-	951	1864	1345	1233	458	615	612
SO_1065	chr1	1104192	1104959	+	768	12568	10001	11204	4463	6296	6658
SO_1066	chr1	1105523	1108138	+	2616	1137	731	912	338	420	501
SO_1067	chr1	1108272	1108727	+	456	223	182	208	87	84	134
SO_1068	chr1	1108836	1109273	+	438	460	225	441	314	383	446
SO_1069	chr1	1109327	1109566	+	240	64	55	61	25	29	61
SO_1070	chr1	1109981	1111441	+	1461	985	521	1116	730	1077	958
SO_1071	chr1	1111521	1112075	-	555	1510	831	3152	2218	3379	1580
SO_1072	chr1	1112703	1114178	+	1476	375	334	347	138	173	189
SO_1074	chr1	1114745	1115932	+	1188	741	448	679	369	491	647
SO_1075	chr1	1116151	1118307	+	2157	1625	1320	2089	776	1104	1246
SO_1077	chr1	1118917	1119831	-	915	604	339	691	178	284	322
SO_1080	chr1	1120207	1121366	-	1160	112	46	138	30	83	63
SO_1081	chr1	1121736	1122929	-	1194	262	217	318	73	105	110
SO_1082	chr1	1123090	1124249	+	1160	45	52	34	10	22	32
SO_1085	chr1	1124773	1125501	-	729	778	775	948	274	439	397
SO_1086	chr1	1125513	1126208	-	696	448	314	345	142	140	176
SO_1087	chr1	1126389	1127726	-	1338	478	450	565	145	201	220
SO_1090	chr1	1128548	1129387	+	840	462	358	488	225	330	365
SO_1091	chr1	1129590	1130480	-	891	326	227	290	142	158	216
SO_1092	chr1	1130671	1131450	+	780	490	458	677	403	535	558
SO_1093	chr1	1131541	1132863	-	1323	3818	2279	4018	2103	2902	3021
SO_1094	chr1	1133432	1133818	-	387	2838	1661	2891	1457	2000	1746
SO_1095	chr1	1134406	1135698	+	1293	589	669	796	365	460	569
SO_1096	chr1	1135785	1138922	-	3138	1251	1131	1295	530	640	777
SO_1097	chr1	1139134	1140267	-	1134	601	628	818	390	453	473
SO_1098	chr1	1140530	1141183	+	654	306	173	242	98	144	128
SO_1099	chr1	1141329	1141649	+	321	1218	925	782	371	453	484
SO_1100	chr1	1141864	1142976	+	1113	583	544	439	248	252	357
SO_1101	chr1	1143141	1143650	+	510	1253	1229	1001	549	681	919
SO_1102	chr1	1143783	1145834	+	2052	1067	810	929	339	544	585
SO_1103	chr1	1146236	1147570	+	1335	7882	5588	8471	6030	8018	7514
SO_1104	chr1	1147570	1148769	+	1200	3481	2104	4818	4613	6494	4826
SO_1105	chr1	1148762	1149550	+	789	1088	794	846	780	877	1440
SO_1106	chr1	1149550	1150182	+	633	614	461	498	656	725	1055
SO_1107	chr1	1150188	1150796	+	609	850	542	840	764	920	1223
SO_1108	chr1	1150843	1152099	+	1257	2517	1526	3292	2487	3251	2971
SO_1109	chr1	1152199	1153242	+	1044	1260	880	1263	375	450	606
SO_1110	chr1	1153254	1153478	+	225	892	959	784	256	354	577
SO_1111	chr1	1153719	1154192	+	474	2714	1988	2908	1091	1482	1464
SO_1112	chr1	1154202	1154669	+	468	1372	1083	1349	592	752	998
SO_1114	chr1	1157158	1158231	+	1074	2172	2303	2394	1177	1468	1986
SO_1115	chr1	1158327	1159787	-	1461	4941	3361	5442	2884	4144	3712
SO_1117	chr1	1160006	1161559	+	1554	1546	1014	1663	767	1048	1117
SO_1118	chr1	1161926	1162024	+	99	1009	689	1167	258	397	473
SO_1120	chr1	1162553	1163842	+	1290	1200	954	783	330	515	484
SO_1121	chr1	1164019	1165137	+	1119	1746	1288	1425	564	679	809
SO_1122	chr1	1165150	1166427	+	1278	1369	724	1436	642	921	726
SO_1123	chr1	1166489	1166791	-	303	501	344	476	87	151	164
SO_1124	chr1	1166902	1167378	-	477	641	339	397	151	208	192
SO_1125	chr1	1167521	1168441	-	921	286	312	202	75	114	219
SO_1126	chr1	1168751	1170670	+	1920	63799	42368	50119	28803	45892	44001
SO_1127	chr1	1170781	1171917	+	1137	16295	12193	13689	7601	11405	8175
SO_1130	chr1	1172848	1174007	-	1160	152	208	168	72	115	115
SO_1133	chr1	1174674	1175833	+	1160	382	248	317	72	112	161
SO_1135	chr1	1175891	1176739	+	849	576	391	905	490	729	487
SO_1136	chr1	1177348	1178691	+	1344	672	440	1099	635	941	708
SO_1137	chr1	1178905	1179714	+	810	534	371	544	215	295	272
SO_1139	chr1	1180088	1180705	+	618	8591	4497	5911	3403	4935	4762
SO_1140	chr1	1180778	1181590	+	813	2304	1509	1785	1576	1851	2098
SO_1141	chr1	1181758	1182918	+	1161	7451	6307	4414	2436	3150	3888
SO_1142	chr1	1182946	1186170	+	3225	53489	45500	127647	38545	54814	57325
SO_1143	chr1	1186243	1187010	-	768	2833	1116	6324	2900	4413	3482
SO_1144	chr1	1187307	1188395	-	1089	2568	1868	2701	1307	1723	1872
SO_1145	chr1	1188716	1190089	-	1374	809	647	797	443	710	596
SO_1146	chr1	1190112	1190792	-	681	635	448	492	245	373	349
SO_1148	chr1	1191408	1192541	+	1134	719	575	1071	484	702	521
SO_1149	chr1	1192865	1194055	+	1191	1223	797	975	540	690	775
SO_1150	chr1	1194143	1194802	-	660	4212	2844	2688	1131	1526	2133
SO_1151	chr1	1195069	1195995	+	927	681	490	701	317	380	507
SO_1153	chr1	1196102	1196977	+	876	741	459	987	376	573	476
SO_1154	chr1	1197019	1198011	+	993	296	188	419	137	166	192
SO_t013	chr1	1198589	1198665	+	77	110	96	127	30	53	91
SO_1155	chr1	1198828	1199118	+	291	638	419	937	433	699	496
SO_1156	chr1	1199204	1201351	+	2148	903	622	1297	554	975	753
SO_1157	chr1	1201380	1202546	+	1167	341	342	982	407	623	396
SO_1158	chr1	1202620	1203087	-	468	540	704	481	208	394	475
SO_1159	chr1	1203306	1203656	+	351	236	161	353	212	337	256
SO_1160	chr1	1203721	1204209	+	489	299	176	233	142	193	180
SO_1161	chr1	1204274	1205239	-	966	2812	1576	4272	2752	4067	2806
SO_1162	chr1	1205236	1205889	-	654	2670	2001	2419	1619	2248	2143
SO_1163	chr1	1205982	1206248	-	267	1973	1176	1425	551	781	957
SO_1164	chr1	1206370	1207545	-	1176	19187	10515	19621	7319	10982	10927
SO_1165	chr1	1207687	1208538	-	852	770	625	675	267	416	443
SO_1166	chr1	1208522	1209586	-	1065	817	684	934	422	555	584
SO_1167	chr1	1209603	1210706	-	1104	575	314	547	270	412	394
SO_1168	chr1	1210703	1212559	-	1857	1143	855	992	475	668	689
SO_1169	chr1	1212623	1213093	-	471	1342	706	1020	767	873	1095
SO_1170	chr1	1213093	1213422	-	330	3256	1666	3112	1169	1768	1370
SO_1171	chr1	1213530	1214168	-	639	218	187	245	127	125	132
SO_1172	chr1	1214181	1215212	-	1032	552	439	1243	606	1102	577
SO_1173	chr1	1215265	1215759	-	495	395	233	373	307	367	465
SO_1174	chr1	1215819	1218398	-	2580	6083	4193	6965	3557	4867	4648
SO_1175	chr1	1218520	1219020	+	501	1703	2278	925	397	470	785
SO_1176	chr1	1219078	1219569	-	492	396	257	245	109	202	244
SO_1177	chr1	1219581	1221137	-	1557	1554	857	1410	916	1491	1178
SO_1178	chr1	1221180	1222055	-	876	2471	1941	2214	1206	1507	1582
SO_1179	chr1	1222095	1222556	-	462	665	572	612	195	303	357
SO_1180	chr1	1222546	1223634	-	1089	1370	1062	1146	718	835	1040
SO_1181	chr1	1223880	1225304	-	1425	1447	1059	1464	630	753	897
SO_1182	chr1	1225444	1225764	-	321	343	410	445	120	163	200
SO_1183	chr1	1226116	1227330	+	1215	1361	880	1088	497	711	770
SO_1184	chr1	1227499	1228086	+	588	1925	1194	1603	696	854	929
SO_1185	chr1	1228241	1229332	+	1092	3771	1833	2688	1635	2074	2181
SO_t014	chr1	1229540	1229616	+	77	247	97	256	90	116	120
SO_t015	chr1	1229671	1229755	+	85	168	170	112	64	57	85
SO_t016	chr1	1229802	1229876	+	75	680	446	848	445	697	342
SO_t017	chr1	1229898	1229972	+	75	30	23	25	7	11	2
SO_t018	chr1	1229974	1230050	+	77	1	0	4	6	2	3
SO_t019	chr1	1230132	1230216	+	85	2682	1057	3461	2135	4258	2149
SO_t020	chr1	1230253	1230327	+	75	106	36	91	92	144	78
SO_1187	chr1	1231131	1231790	-	660	372	249	230	119	156	180
SO_1188	chr1	1232177	1232773	+	597	37	49	50	21	35	21
SO_1189	chr1	1232787	1233302	+	516	58	45	36	31	43	44
SO_1190	chr1	1233332	1234150	+	819	241	213	312	96	163	161
SO_1191	chr1	1234415	1234891	+	477	4375	2485	3227	2240	3120	3269
SO_1192	chr1	1235121	1235696	+	576	8008	6374	9632	3710	4804	5861
SO_1193	chr1	1235992	1237848	+	1857	2488	1155	3787	2227	2932	3077
SO_1194	chr1	1237851	1238735	+	885	348	255	445	297	410	632
SO_1195	chr1	1238792	1239091	-	300	3756	2569	3474	1400	1853	1959
SO_1196	chr1	1239182	1239811	+	630	10691	5316	5743	3240	4252	4952
SO_1197	chr1	1239856	1241814	+	1959	27832	15380	25045	12405	17826	15710
SO_1198	chr1	1241974	1242807	+	834	2759	1344	2705	1142	1540	1567
SO_1199	chr1	1242881	1244218	+	1338	2458	1237	1888	1239	1546	1784
SO_1200	chr1	1244412	1245194	+	783	20964	15620	23384	11649	13902	17358
SO_1201	chr1	1245196	1245531	+	336	2655	1865	1832	1099	1415	1747
SO_t021	chr1	1245541	1245627	+	87	276	266	323	299	301	392
SO_t022	chr1	1245711	1245787	+	77	21176	6396	89622	33929	47771	15358
SO_1202	chr1	1245956	1246411	+	456	4986	2964	5357	3791	5803	5083
SO_1203	chr1	1246441	1247940	+	1500	16132	10167	12477	9913	13955	12636
SO_1204	chr1	1247966	1250623	+	2658	47818	29036	48487	31519	37589	40721
SO_1205	chr1	1250687	1251130	+	444	3505	1281	9329	6042	7705	8092
SO_1206	chr1	1251130	1252083	+	954	3095	1771	5689	2842	4489	3088
SO_1207	chr1	1252211	1252480	+	270	6153	5135	6046	5240	6277	7888
SO_1208	chr1	1252572	1254626	-	2055	1733	1599	1578	824	979	1316
SO_1209	chr1	1254821	1256920	+	2100	20991	11736	16853	11296	16745	14153
SO_1210	chr1	1257113	1258015	+	903	5191	3077	5269	2598	3561	3756
SO_1211	chr1	1258115	1259695	+	1581	6706	4622	13807	4220	5846	6247
SO_4828	chr1	1259772	1259948	+	177	181	149	275	144	178	265
SO_1213	chr1	1259956	1260723	+	768	509	390	760	317	392	447
SO_1214	chr1	1260900	1262198	+	1299	6424	3765	5421	1723	2280	2823
SO_1215	chr1	1262532	1263383	+	852	7610	4707	3806	1722	2426	2819
SO_1217	chr1	1263797	1264567	+	771	1296	777	1001	497	688	855
SO_1218	chr1	1264752	1266083	+	1332	3550	4031	2157	849	1235	1491
SO_1219	chr1	1266093	1267307	+	1215	5696	3924	7018	2178	3766	2733
SO_1221	chr1	1267399	1268109	+	711	4010	2745	3333	1179	1578	1816
SO_1222	chr1	1268277	1269500	-	1224	1130	955	1038	414	437	565
SO_1223	chr1	1269580	1270572	+	993	611	480	401	260	286	314
SO_1224	chr1	1270674	1271660	+	987	658	532	617	332	366	489
SO_1225	chr1	1271673	1274051	-	2379	2246	1918	2131	988	1126	1337
SO_1226	chr1	1274210	1275574	+	1365	1986	1114	2362	1393	2019	1687
SO_1227	chr1	1275657	1276049	-	393	1117	1133	737	368	581	673
SO_1228	chr1	1276229	1276939	+	711	703	475	455	135	291	305
SO_1229	chr1	1276936	1278015	-	1080	1543	974	1117	603	757	905
SO_1230	chr1	1278075	1281152	+	3078	1602	986	1794	804	1060	985
SO_1231	chr1	1281519	1282172	-	654	711	635	690	253	289	378
SO_1232	chr1	1282266	1284755	-	2490	725	627	755	265	377	406
SO_1233	chr1	1284771	1285949	-	1179	72	129	106	36	37	57
SO_1234	chr1	1285976	1286146	-	171	29	15	5	8	0	13
SO_1236	chr1	1286658	1288010	+	1353	1185	860	905	252	372	435
SO_1237	chr1	1288037	1288468	-	432	835	801	777	363	409	520
SO_1238	chr1	1288592	1290451	-	1860	353	368	441	157	188	216
SO_1239	chr1	1290456	1291514	-	1059	301	270	299	85	115	181
SO_1241	chr1	1292012	1292989	+	978	346	264	367	121	176	176
SO_1242	chr1	1293364	1293813	+	450	1905	1597	1760	744	808	1258
SO_1244	chr1	1294326	1295540	-	1215	139	127	199	72	111	78
SO_1245	chr1	1295932	1297290	-	1359	1098	851	1233	406	555	641
SO_1247	chr1	1297992	1298699	+	708	875	681	796	278	304	429
SO_1248	chr1	1298747	1299616	-	870	708	513	427	161	223	253
SO_1249	chr1	1299650	1300651	-	1002	328	238	292	94	119	130
SO_1250	chr1	1300790	1301320	+	531	600	400	402	187	215	269
SO_1251	chr1	1301424	1301675	-	252	145	103	221	70	53	123
SO_1252	chr1	1301679	1303046	-	1368	2591	1099	1907	708	985	1125
SO_1254	chr1	1303408	1304247	+	840	1049	778	680	310	430	583
SO_1255	chr1	1304328	1305857	+	1530	1660	1287	1211	768	997	1200
SO_1256	chr1	1305846	1306259	-	414	277	259	241	113	155	201
SO_1258	chr1	1306435	1307691	-	1257	1115	1214	904	295	442	470
SO_1259	chr1	1307827	1308732	+	906	1052	717	498	392	666	632
SO_1260	chr1	1308755	1309576	-	822	1089	787	879	329	524	591
SO_1261	chr1	1310078	1310935	+	858	714	522	563	320	387	462
SO_1262	chr1	1311029	1311541	+	513	443	263	381	237	329	276
SO_1264	chr1	1311889	1313196	-	1308	740	855	1357	936	1162	1280
SO_1265	chr1	1313431	1313979	+	549	2754	2403	2233	1635	2043	2717
SO_1267	chr1	1314365	1315126	+	762	9997	6186	43153	12617	15901	13386
SO_1268	chr1	1315128	1316483	+	1356	3150	2779	4269	3158	3953	4668
SO_1269	chr1	1316596	1317798	+	1203	3415	2472	2653	1135	1608	1720
SO_1270	chr1	1318406	1319509	+	1104	1312	1004	1401	711	847	1025
SO_1271	chr1	1319669	1320805	+	1137	419	281	425	255	339	406
SO_1272	chr1	1320802	1321707	+	906	404	335	741	249	400	366
SO_1273	chr1	1321704	1322519	+	816	448	361	508	271	349	363
SO_1274	chr1	1322756	1324042	+	1287	2276	2013	3381	6737	7647	11336
SO_1275	chr1	1324099	1325547	+	1449	3702	2082	6651	10147	13896	11958
SO_1276	chr1	1325611	1326888	+	1278	2549	1647	4839	4841	5955	5913
SO_1277	chr1	1326974	1328524	-	1551	2850	1698	3439	1233	1454	1598
SO_1278	chr1	1328994	1331114	+	2121	9102	5975	9145	2271	3638	2872
SO_1281	chr1	1333292	1333963	-	672	265	248	204	116	130	187
SO_1282	chr1	1334006	1334962	-	957	292	232	193	79	105	113
SO_t023	chr1	1335236	1335312	-	77	93	75	39	27	20	49
SO_1284	chr1	1335572	1337422	-	1851	34768	16538	72628	23887	36907	31842
SO_1286	chr1	1337558	1339282	-	1725	19703	9953	45445	10321	14830	13376
SO_1287	chr1	1339366	1339809	-	444	21534	13718	28413	16912	21892	22946
SO_1288	chr1	1339816	1340031	-	216	3501	2863	6801	2718	3380	4276
SO_1289	chr1	1340246	1341262	+	1017	1157	864	1358	614	871	905
SO_1290	chr1	1341341	1341952	-	612	1901	1481	1659	710	998	1178
SO_1291	chr1	1342214	1342564	+	351	165	107	124	39	97	98
SO_1292	chr1	1342607	1343110	+	504	344	216	215	91	111	156
SO_1293	chr1	1343129	1343929	+	801	435	306	257	177	187	322
SO_1294	chr1	1344014	1344841	+	828	617	370	605	421	660	610
SO_1295	chr1	1345224	1345490	-	267	74910	73752	106978	38734	54238	60855
SO_1296	chr1	1345724	1346974	-	1251	1245	1011	1001	435	550	723
SO_1297	chr1	1347149	1348813	+	1665	1609	1181	1500	736	949	1108
SO_1298	chr1	1348813	1349919	+	1107	862	495	630	341	447	532
SO_4826	chr1	1351728	1351841	+	114	172	118	155	51	52	82
SO_1300	chr1	1352004	1353296	-	1293	7496	4285	3698	1630	2139	2547
SO_1301	chr1	1353323	1354342	-	1020	2924	1826	2719	1325	1786	1992
SO_1302	chr1	1354561	1356285	-	1725	718	639	692	277	437	386
SO_1303	chr1	1356360	1357166	+	807	700	453	534	160	241	273
SO_1304	chr1	1357159	1357509	+	351	3465	2539	2840	989	1498	1617
SO_1305	chr1	1357599	1358054	-	456	505	323	677	368	513	487
SO_1306	chr1	1358073	1358453	-	381	981	784	857	295	498	479
SO_1307	chr1	1358615	1359310	-	696	378	272	246	74	118	147
SO_1309	chr1	1359991	1363014	+	3024	975	819	991	427	611	576
SO_1310	chr1	1363673	1366078	-	2406	752	592	1192	327	422	437
SO_1311	chr1	1366384	1368531	+	2148	1120	662	1579	690	1045	643
SO_1313	chr1	1368549	1369658	-	1110	808	455	790	468	572	660
SO_1314	chr1	1369679	1371076	-	1398	1604	1247	1371	549	738	950
SO_1315	chr1	1371202	1372398	+	1197	3214	1960	2665	1215	1567	1653
SO_1317	chr1	1372837	1373265	-	429	18085	10437	11528	2975	4967	4722
SO_1318	chr1	1373389	1373880	-	492	553	329	664	224	404	342
SO_1319	chr1	1373882	1374508	-	627	630	457	1104	635	884	613
SO_1320	chr1	1374505	1374882	-	378	209	108	144	77	71	90
SO_1321	chr1	1374938	1375927	-	990	996	582	1934	1434	2187	1282
SO_1322	chr1	1375959	1376669	-	711	820	669	778	587	868	634
SO_1324	chr1	1376937	1378343	-	1407	2194	1412	4829	1326	2635	1235
SO_1325	chr1	1378350	1382798	-	4449	3103	1827	3582	1504	1970	2242
SO_1326	chr1	1383385	1384314	+	930	3229	1742	2003	476	714	641
SO_1327	chr1	1384499	1384864	+	366	4078	1997	5047	2137	3130	2940
SO_1328	chr1	1385082	1385996	+	915	2714	1378	2071	712	1203	964
SO_1329	chr1	1386022	1387089	-	1068	1287	680	980	532	811	735
SO_1330	chr1	1387213	1387884	-	672	741	495	460	240	303	319
SO_1331	chr1	1388575	1389099	+	525	654	467	436	262	272	452
SO_1332	chr1	1389123	1391357	+	2235	1354	1045	1228	609	797	1031
SO_1333	chr1	1391417	1392217	+	801	610	396	659	264	337	456
SO_1334	chr1	1392263	1393069	+	807	364	303	454	332	395	471
SO_1335	chr1	1393069	1393863	+	795	834	406	1361	587	911	679
SO_1336	chr1	1393982	1395151	+	1170	542	337	426	181	228	311
SO_1337	chr1	1395154	1395540	+	387	353	190	322	100	165	152
SO_1338	chr1	1395635	1396543	+	909	407	334	367	173	287	327
SO_1339	chr1	1396627	1396875	+	249	505	514	334	147	182	229
SO_1340	chr1	1396913	1397314	+	402	432	258	586	342	496	506
SO_1341	chr1	1397396	1399009	-	1614	2143	1776	1745	942	1257	1458
SO_1342	chr1	1399199	1399777	+	579	142940	72628	311995	142808	277898	95907
SO_1343	chr1	1399820	1400443	+	624	59306	33025	69247	26749	43079	36513
SO_1344	chr1	1400456	1401388	+	933	35621	18341	35213	12240	18497	16999
SO_1345	chr1	1401400	1401873	+	474	13935	5166	22879	8263	10957	10611
SO_1346	chr1	1402041	1403831	+	1791	21463	9276	31822	14767	22981	16252
SO_1347	chr1	1404010	1404927	+	918	7580	2727	13936	4372	6082	5501
SO_1348	chr1	1404929	1405609	+	681	2262	748	3135	1083	1712	1086
SO_1349	chr1	1405606	1406625	+	1020	7060	2387	13580	6083	9605	6016
SO_1350	chr1	1406680	1407381	+	702	1134	463	1064	555	622	742
SO_1351	chr1	1407466	1408203	+	738	1203	617	1087	491	654	609
SO_1352	chr1	1408203	1408586	+	384	1373	478	3598	1378	2571	1259
SO_1353	chr1	1408757	1409284	+	528	1317	1250	963	431	528	809
SO_1354	chr1	1409352	1410623	-	1272	2537	1251	1985	838	1105	1281
SO_1355	chr1	1410725	1411513	-	789	1943	1427	1606	599	771	1135
SO_1356	chr1	1411847	1413220	+	1374	7035	3790	7418	2752	3724	3343
SO_1357	chr1	1413439	1413687	+	249	10709	5942	11547	5054	6496	6311
SO_1358	chr1	1413708	1414238	+	531	9731	5679	11667	7358	10023	8142
SO_1359	chr1	1414254	1415000	+	747	12022	7752	12505	14691	17748	21070
SO_1360	chr1	1415035	1415388	+	354	8821	4492	10371	4287	6352	5701
SO_1361	chr1	1415685	1416776	+	1092	980	596	2556	342	490	478
SO_1362	chr1	1416839	1417978	+	1140	579	496	1088	285	405	431
SO_1363	chr1	1418195	1419859	+	1665	1019	886	615	240	294	377
SO_1364	chr1	1419941	1421053	+	1113	297	203	215	86	116	136
SO_1365	chr1	1421176	1421511	+	336	681	532	542	259	291	365
SO_1366	chr1	1421557	1422861	+	1305	553	436	747	378	472	492
SO_1367	chr1	1422956	1424971	-	2016	1920	1268	2030	815	1068	1122
SO_1368	chr1	1425342	1426850	-	1509	2544	2098	2718	1626	2206	2068
SO_1369	chr1	1427106	1428218	+	1113	796	671	753	449	708	691
SO_1370	chr1	1428215	1429273	+	1059	438	313	348	347	432	525
SO_1371	chr1	1429347	1429856	-	510	600	328	890	635	798	783
SO_1372	chr1	1429896	1430153	-	258	165	112	191	81	109	142
SO_1373	chr1	1430180	1430530	-	351	134	88	119	74	97	130
SO_1374	chr1	1430530	1431024	-	495	713	483	709	595	897	706
SO_1375	chr1	1431172	1432665	-	1494	1039	808	1308	439	731	721
SO_1376	chr1	1432966	1433601	+	636	729	500	777	407	463	521
SO_1377	chr1	1433634	1435412	+	1779	2516	1450	2826	931	1335	1246
SO_1378	chr1	1435568	1436128	+	561	448	335	407	151	180	247
SO_1379	chr1	1436229	1436537	+	309	358	271	324	143	153	198
SO_1380	chr1	1436697	1437332	-	636	595	417	366	176	283	317
SO_1381	chr1	1437464	1438111	-	648	288	213	204	118	166	197
SO_1382	chr1	1438459	1439385	+	927	484	425	626	276	328	325
SO_1383	chr1	1439569	1440870	-	1302	898	692	861	365	393	465
SO_1385	chr1	1441185	1442747	-	1563	433	406	422	329	313	412
SO_1387	chr1	1443246	1444493	+	1248	601	460	505	193	219	239
SO_1388	chr1	1444570	1446375	-	1806	2069	1470	1511	772	966	1119
SO_1389	chr1	1446736	1447530	+	795	939	534	667	235	270	393
SO_1390	chr1	1447591	1448061	-	471	587	497	356	237	322	311
SO_1391	chr1	1448283	1449614	+	1332	208	219	226	151	253	198
SO_1392	chr1	1449695	1450174	-	480	364	309	269	122	178	201
SO_1393	chr1	1450452	1451066	+	615	573	472	664	225	397	357
SO_1394	chr1	1451113	1452069	-	957	30	31	22	10	7	13
SO_1395	chr1	1452111	1452632	-	522	64	63	45	34	45	52
SO_1396	chr1	1452653	1453750	-	1098	257	220	223	79	91	103
SO_1397	chr1	1453833	1454270	-	438	274	222	285	93	162	126
SO_1400	chr1	1455131	1456045	+	915	909	719	1022	465	466	955
SO_1401	chr1	1456246	1457820	+	1575	2129	1221	4456	1325	1843	1410
SO_1402	chr1	1457879	1458559	-	681	598	272	931	432	637	609
SO_1403	chr1	1458602	1459876	-	1275	972	556	701	505	689	834
SO_1404	chr1	1459899	1460282	-	384	255	97	138	84	110	153
SO_1405	chr1	1460998	1462137	+	1140	139	129	82	49	59	56
SO_1406	chr1	1462154	1462471	+	318	62	51	44	24	38	52
SO_1407	chr1	1462468	1462776	+	309	150	118	190	87	95	125
SO_1408	chr1	1462814	1465777	-	2964	763	563	851	396	514	482
SO_1409	chr1	1465781	1466359	-	579	175	149	185	80	114	96
SO_1410	chr1	1466546	1467289	-	744	726	690	468	144	171	232
SO_1411	chr1	1467459	1468541	-	1083	545	315	485	144	192	227
SO_1412	chr1	1468650	1469783	-	1134	792	367	704	178	325	237
SO_1413	chr1	1469823	1470194	-	372	127	38	53	19	19	30
SO_1414	chr1	1470198	1471718	-	1521	512	343	461	111	135	155
SO_1415	chr1	1472052	1472834	+	783	1983	937	1419	126	222	288
SO_1416	chr1	1473206	1473805	-	600	615	275	256	64	108	96
SO_1417	chr1	1473780	1475585	-	1806	2694	1440	1538	408	614	758
SO_1418	chr1	1475758	1476885	-	1128	133	132	125	14	46	42
SO_1419	chr1	1477072	1478424	+	1353	307	243	225	80	107	122
SO_1420	chr1	1478442	1479479	+	1038	193	139	117	68	75	95
SO_1421	chr1	1479605	1481374	-	1770	334	262	223	110	115	99
SO_1422	chr1	1481492	1482445	+	954	191	113	151	40	62	80
SO_1424	chr1	1482708	1484945	+	2238	810	565	746	389	511	550
SO_1425	chr1	1484956	1486698	+	1743	623	423	512	292	385	420
SO_1427	chr1	1488212	1489168	+	957	1579	559	690	210	260	283
SO_1428	chr1	1489183	1491171	+	1989	1281	873	652	152	225	295
SO_1429	chr1	1491191	1493701	+	2511	1569	1256	748	271	394	378
SO_1430	chr1	1493715	1494389	+	675	390	315	224	153	186	160
SO_1431	chr1	1494447	1495112	+	666	509	350	424	159	232	208
SO_1432	chr1	1495123	1495590	+	468	189	119	146	46	69	77
SO_1434	chr1	1495732	1497363	-	1632	1605	1276	1576	331	519	483
SO_1436	chr1	1498833	1499789	+	957	959	790	807	243	425	468
SO_1438	chr1	1499997	1501199	-	1203	9695	5372	10773	4310	6640	5744
SO_1440	chr1	1502474	1503232	+	759	336	371	324	141	226	223
SO_1441	chr1	1503494	1504570	+	1077	903	349	750	304	465	683
SO_4821	chr1	1504689	1504901	+	213	50	50	54	41	42	33
SO_1442	chr1	1504940	1506409	+	1470	157	134	160	102	118	152
SO_1443	chr1	1506725	1507402	+	678	259	244	200	115	117	272
SO_1444	chr1	1507549	1507842	-	294	207	202	230	105	154	178
SO_1445	chr1	1507805	1508113	-	309	593	426	521	162	160	203
SO_1447	chr1	1508400	1509122	-	723	90	74	76	34	34	58
SO_1448	chr1	1509202	1509768	-	567	150	114	186	71	106	96
SO_1450	chr1	1509877	1510284	-	408	77	69	64	48	58	75
SO_1451	chr1	1510471	1510884	-	414	55	57	43	43	43	51
SO_1453	chr1	1511070	1511444	-	375	42	70	42	34	40	53
SO_1454	chr1	1511587	1511949	-	363	52	48	35	17	45	42
SO_1455	chr1	1511990	1512463	-	474	99	82	86	30	56	68
SO_1456	chr1	1512539	1513495	-	957	58	40	24	22	21	38
SO_1457	chr1	1514245	1516299	+	2055	3788	2818	3881	1540	2257	2165
SO_1458	chr1	1516296	1517591	+	1296	866	593	978	556	842	721
SO_1459	chr1	1517594	1518256	+	663	345	217	381	151	190	211
SO_1460	chr1	1518253	1519662	+	1410	685	456	777	329	514	494
SO_1461	chr1	1519672	1523802	+	4131	1610	1201	1771	801	1047	1131
SO_1462	chr1	1523799	1525445	+	1647	1830	971	2016	560	1130	837
SO_1464	chr1	1530017	1531176	+	1160	182	122	286	82	133	157
SO_1468	chr1	1533026	1534087	+	1062	1757	1540	1872	688	1034	1173
SO_1469	chr1	1534142	1534396	-	255	1084	789	1043	276	430	451
SO_4773	chr1	1534619	1534951	+	333	102	124	163	81	118	210
SO_1470	chr1	1535896	1536510	+	615	534	382	754	292	383	437
SO_1471	chr1	1536629	1537876	-	1248	458	269	406	283	340	375
SO_m003	chr1	1538145	1538499	-	355	2642395	2575481	2536844	1019102	1228242	1948856
SO_1473	chr1	1538572	1539063	-	492	5472	3381	2601	1567	1777	2621
SO_1474	chr1	1539328	1539765	+	438	536	293	282	166	205	366
SO_1475	chr1	1539755	1540090	+	336	678	391	676	437	563	700
SO_1476	chr1	1540182	1540673	-	492	4117	2167	4497	1589	2544	2020
SO_1478	chr1	1541111	1541902	+	792	1888	2186	1676	767	1055	1052
SO_1479	chr1	1541947	1542162	+	216	218	94	160	127	177	278
SO_1480	chr1	1542163	1543953	+	1791	1186	726	859	377	527	744
SO_1481	chr1	1544163	1545932	+	1770	1696	978	1533	907	1178	1146
SO_1482	chr1	1545997	1548444	-	2448	1127	994	1056	295	468	582
SO_1483	chr1	1549279	1550928	+	1650	4677	2415	4913	1120	1235	1353
SO_1484	chr1	1551063	1552385	+	1323	3233	1950	2959	679	792	973
SO_1486	chr1	1553035	1553403	+	369	198	131	121	68	104	105
SO_1487	chr1	1553458	1553670	-	213	804	498	423	133	206	209
SO_1489	chr1	1554160	1554531	-	372	14220	7801	6901	964	1532	1794
SO_1490	chr1	1555250	1556398	-	1149	4525	4329	3204	721	1009	1165
SO_1492	chr1	1556811	1557443	-	633	95	132	83	28	51	43
SO_1493	chr1	1557951	1560260	+	2310	332	213	392	174	225	189
SO_1494	chr1	1560277	1562514	+	2238	227	176	209	122	111	108
SO_1495	chr1	1562511	1564763	+	2253	226	278	204	86	139	146
SO_1496	chr1	1564766	1567279	+	2514	310	342	212	110	164	136
SO_1498	chr1	1567399	1568661	+	1263	132	115	133	34	62	83
SO_1499	chr1	1568714	1570318	+	1605	353	336	312	133	177	195
SO_1500	chr1	1570428	1573451	+	3024	1010	813	1025	419	628	630
SO_1501	chr1	1573654	1575024	+	1371	845	543	1007	401	468	561
SO_1502	chr1	1575196	1576293	+	1098	315	198	454	228	280	250
SO_1503	chr1	1576307	1577083	-	777	311	328	311	102	117	190
SO_1504	chr1	1577428	1577949	+	522	240	286	249	84	145	172
SO_1505	chr1	1578182	1579726	-	1545	754	785	691	312	440	506
SO_1506	chr1	1580146	1581492	+	1347	536	397	462	263	356	437
SO_1507	chr1	1581712	1583223	+	1512	2051	1338	2404	1297	1852	1706
SO_1508	chr1	1583432	1583797	+	366	308	225	253	108	98	146
SO_4775	chr1	1583885	1584394	+	510	119	88	154	33	42	64
SO_1510	chr1	1584693	1585670	+	978	135	149	154	55	93	134
SO_1511	chr1	1585957	1587075	+	1119	1108	840	1247	634	904	801
SO_1512	chr1	1587418	1588065	+	648	1228	870	1740	255	336	470
SO_1513	chr1	1588143	1588607	+	465	482	312	458	128	255	276
SO_1514	chr1	1588972	1590131	+	1160	67	29	67	37	63	66
SO_1518	chr1	1591201	1591770	-	570	823	708	793	440	524	532
SO_1519	chr1	1591772	1593166	-	1395	1561	1577	1317	823	1023	1138
SO_1520	chr1	1593177	1593920	-	744	2171	1761	2158	1175	1546	1985
SO_1521	chr1	1594222	1597026	-	2805	5020	3154	2953	1089	1487	1771
SO_1522	chr1	1597093	1598736	-	1644	3259	1722	1835	508	691	911
SO_1523	chr1	1599470	1600348	-	879	2008	1393	2241	1160	1743	1458
SO_1524	chr1	1600448	1601068	+	621	15033	9614	9354	4248	5295	6742
SO_1525	chr1	1601186	1603054	-	1869	4513	3733	4233	2155	2871	3037
SO_1526	chr1	1603076	1603957	-	882	1029	794	573	303	381	407
SO_1527	chr1	1603951	1604199	-	249	634	660	413	141	124	205
SO_1529	chr1	1604514	1605281	+	768	1323	1342	730	457	470	810
SO_1530	chr1	1605285	1606211	+	927	1031	963	670	410	453	813
SO_1531	chr1	1606411	1607865	+	1455	5567	2980	7323	2924	4573	3271
SO_1532	chr1	1607998	1608231	-	234	283	180	255	133	156	189
SO_1533	chr1	1608408	1609319	+	912	1543	1052	1408	731	1127	950
SO_1534	chr1	1609324	1609971	+	648	1343	862	1810	819	1127	840
SO_1535	chr1	1610067	1610459	+	393	311	270	266	183	193	265
SO_1536	chr1	1610611	1611696	+	1086	3515	2717	2856	1353	1750	2038
SO_1538	chr1	1611932	1612939	-	1008	5319	11576	8325	3393	5003	4655
SO_1539	chr1	1613194	1616010	+	2817	1201	1103	1149	573	759	841
SO_1541	chr1	1617438	1618652	-	1215	421	343	285	135	224	249
SO_1543	chr1	1618970	1619758	-	789	540	374	505	207	277	288
SO_1546	chr1	1620396	1621376	-	981	903	463	533	178	238	329
SO_1547	chr1	1621805	1622782	-	978	553	457	417	149	188	253
SO_1548	chr1	1623352	1623780	-	429	353	311	276	96	125	128
SO_1549	chr1	1623888	1624673	-	786	382	365	414	177	335	194
SO_1550	chr1	1624688	1626043	-	1356	1196	1092	926	439	602	771
SO_1551	chr1	1626100	1627656	-	1557	4027	3484	3403	1067	1533	1849
SO_1552	chr1	1627806	1629968	-	2163	1171	886	927	565	722	828
SO_1556	chr1	1632127	1633041	-	915	667	549	701	353	407	442
SO_1557	chr1	1633336	1634301	+	966	510	339	513	212	257	320
SO_1558	chr1	1634487	1635176	+	690	1772	1253	2312	1625	2111	1475
SO_1559	chr1	1635257	1636555	+	1299	2193	1123	2094	1126	1380	1504
SO_1560	chr1	1636781	1637752	+	972	10054	5061	10204	4270	5513	4687
SO_1561	chr1	1638279	1640075	+	1797	4363	2934	3749	2022	3230	2639
SO_1562	chr1	1640567	1641325	+	759	499	194	654	213	263	254
SO_1563	chr1	1641589	1642077	-	489	446	327	614	142	193	241
SO_1565	chr1	1642225	1643595	+	1371	880	769	766	365	521	495
SO_1566	chr1	1643625	1644134	+	510	67	82	112	75	77	145
SO_1568	chr1	1644297	1644836	+	540	986	747	2008	568	911	684
SO_1569	chr1	1644894	1645745	-	852	547	361	480	173	194	281
SO_1570	chr1	1645943	1647610	+	1668	1223	645	1014	372	481	541
SO_1571	chr1	1647668	1650793	-	3126	5770	1960	20290	6410	9228	5513
SO_1572	chr1	1651232	1651390	-	159	5379	8905	5284	1123	1333	1962
SO_1575	chr1	1651959	1653335	-	1377	610	357	516	252	321	394
SO_1576	chr1	1653523	1654191	-	669	1517	1271	2058	1392	1759	2348
SO_1577	chr1	1654254	1654880	-	627	641	528	638	474	647	958
SO_1578	chr1	1655036	1655647	+	612	1165	599	659	599	751	1036
SO_1579	chr1	1655713	1656420	-	708	691	509	618	299	401	573
SO_1580	chr1	1656637	1658850	+	2214	454	335	476	252	289	343
SO_1581	chr1	1658985	1659548	+	564	3964	2652	3757	1728	2291	2418
SO_1582	chr1	1659722	1660261	+	540	640	490	484	187	231	305
SO_1583	chr1	1660331	1661344	+	1014	519	461	572	184	280	294
SO_1585	chr1	1661677	1662303	+	627	260	264	253	84	103	132
SO_1586	chr1	1662318	1662926	+	609	145	132	157	132	235	147
SO_1587	chr1	1663053	1663559	+	507	262	138	242	105	178	149
SO_1588	chr1	1663575	1663817	-	243	170	184	147	65	65	92
SO_1589	chr1	1664144	1664947	+	804	332	253	319	148	125	248
SO_1590	chr1	1665073	1665495	+	423	700	538	818	401	577	534
SO_1595	chr1	1667122	1668024	-	903	608	410	576	175	321	318
SO_1597	chr1	1668500	1670143	-	1644	694	428	722	268	388	345
SO_1599	chr1	1670316	1676207	-	5892	951	754	1120	462	871	536
SO_1600	chr1	1676204	1678570	-	2367	255	296	492	259	430	264
SO_1602	chr1	1678567	1686162	-	7596	870	906	959	495	652	669
SO_1603	chr1	1686162	1687028	-	867	600	565	555	162	222	298
SO_1604	chr1	1687738	1688694	+	957	704	644	644	320	415	457
SO_1605	chr1	1688816	1689391	+	576	520	319	491	164	188	340
SO_1606	chr1	1689457	1691448	-	1992	689	555	1330	514	782	828
SO_1607	chr1	1691572	1692516	+	945	245	187	241	117	132	229
SO_1608	chr1	1692564	1693424	-	861	1038	665	935	437	662	744
SO_1609	chr1	1693589	1694134	+	546	367	367	334	244	294	354
SO_1610	chr1	1694218	1694991	-	774	740	458	551	259	336	389
SO_1611	chr1	1694991	1695374	-	384	305	327	200	92	79	152
SO_1612	chr1	1695524	1695922	+	399	2246	848	1754	577	756	966
SO_1613	chr1	1695967	1696200	-	234	1314	874	1120	270	475	568
SO_1614	chr1	1696350	1696988	+	639	788	667	817	324	401	449
SO_1615	chr1	1696981	1697286	+	306	158	141	96	55	74	150
SO_m008	chr1	1697614	1698017	+	404	62339	26798	78821	19018	26293	32955
SO_1616	chr1	1698075	1699277	+	1203	6528	3700	6473	2789	4106	3904
SO_m009	chr1	1700134	1700554	+	421	2792409	2288221	2054593	673434	892267	1387282
SO_1617	chr1	1700631	1701017	-	387	1171	644	1049	600	855	918
SO_1618	chr1	1701014	1702027	-	1014	1512	671	1184	614	879	905
SO_1619	chr1	1702173	1702493	+	321	458	366	384	179	256	196
SO_1620	chr1	1702480	1703316	+	837	804	572	852	457	601	579
SO_1621	chr1	1703412	1703579	-	168	1026	917	707	251	358	571
SO_1622	chr1	1703703	1704167	+	465	395	412	404	219	268	301
SO_1623	chr1	1704119	1705618	+	1500	517	395	584	285	341	387
SO_1624	chr1	1705713	1706588	+	876	1084	892	1214	359	598	614
SO_1625	chr1	1706799	1707623	-	825	588	424	596	496	476	747
SO_1626	chr1	1707642	1710227	-	2586	4343	2515	5340	1718	2466	2652
SO_1627	chr1	1710310	1711107	-	798	3386	2102	3331	1354	1909	1781
SO_m004	chr1	1711242	1711393	+	152	6259	4380	3619	1252	1730	2437
SO_1629	chr1	1711417	1712145	+	729	20102	11910	28724	13412	20339	17170
SO_1630	chr1	1712265	1713116	+	852	16359	6696	13859	9054	11772	13265
SO_1631	chr1	1713187	1713915	+	729	2203	1134	1841	1611	2244	2142
SO_1632	chr1	1713946	1714503	+	558	2579	1603	2006	1287	1596	1990
SO_1633	chr1	1714586	1715413	+	828	3346	1585	2955	1479	1845	2350
SO_1634	chr1	1715434	1716291	+	858	2367	1131	2935	1580	2103	1982
SO_1635	chr1	1716296	1717486	+	1191	10666	6876	17264	3517	5255	4448
SO_1636	chr1	1717538	1718908	+	1371	12960	6082	15252	7426	10624	8825
SO_1637	chr1	1718940	1721420	+	2481	10247	4483	13022	6605	10196	8091
SO_1638	chr1	1721477	1721983	+	507	4880	3304	5338	2679	3601	3955
SO_1639	chr1	1721987	1723012	+	1026	4132	2931	7795	5791	9141	5527
SO_1640	chr1	1723044	1723508	+	465	807	497	1743	931	1324	1232
SO_1641	chr1	1723505	1724275	+	771	4019	2888	6015	3346	4850	4043
SO_1642	chr1	1724407	1725564	+	1158	1939	1124	3062	1246	1953	1618
SO_1643	chr1	1725564	1726193	+	630	490	295	569	410	648	559
SO_1644	chr1	1726310	1729786	+	3477	2297	1364	4182	1947	2578	2268
SO_1645	chr1	1729839	1731233	+	1395	815	472	995	356	515	494
SO_1646	chr1	1731313	1732203	-	891	8090	4133	12295	3682	5114	5626
SO_1647	chr1	1732375	1734321	+	1947	618	498	525	464	598	760
SO_1648	chr1	1734438	1734647	-	210	13756	8085	15268	13628	18725	24213
SO_1651	chr1	1737228	1740518	+	3291	1015	799	953	535	718	817
SO_1652	chr1	1740639	1741397	+	759	481	333	399	196	291	277
SO_1653	chr1	1741414	1742400	+	987	287	234	271	120	158	173
SO_1655	chr1	1742699	1743505	+	807	558	378	356	200	253	253
SO_1656	chr1	1743568	1744488	+	921	516	268	474	243	277	408
SO_1657	chr1	1744585	1745319	+	735	220	142	228	170	203	207
SO_1658	chr1	1745324	1746055	+	732	164	119	192	93	120	153
SO_1659	chr1	1746108	1748387	-	2280	7656	5268	7352	2253	3460	3197
SO_1661	chr1	1748802	1749788	-	987	1844	850	1282	217	387	436
SO_1662	chr1	1750124	1750549	-	426	385	205	436	327	397	324
SO_1663	chr1	1750654	1751139	-	486	291	170	227	114	141	130
SO_1664	chr1	1751216	1752229	-	1014	1935	1481	2646	1279	1905	1520
SO_1665	chr1	1752229	1753137	-	909	2085	1615	1390	713	1025	1066
SO_1666	chr1	1753461	1754276	+	816	1096	1325	1383	371	423	687
SO_1667	chr1	1754361	1754699	+	339	677	806	1053	233	339	472
SO_1669	chr1	1754960	1756498	+	1539	1574	1164	2527	850	1234	1065
SO_1670	chr1	1756840	1757826	+	987	2775	1416	3013	1553	2071	1735
SO_1671	chr1	1757911	1758561	+	651	367	253	365	228	232	306
SO_1672	chr1	1758663	1759250	+	588	613	531	572	165	284	262
SO_1673	chr1	1759721	1760365	+	645	7022	5701	3861	942	1337	2017
SO_1674	chr1	1760449	1761192	-	744	3113	1944	3664	4162	7446	3414
SO_1675	chr1	1761310	1761744	+	435	846	670	634	195	244	384
SO_1676	chr1	1761814	1762755	+	942	723	480	667	275	314	554
SO_1677	chr1	1763186	1764376	+	1191	909	606	1218	567	656	952
SO_1678	chr1	1764513	1766012	+	1500	871	645	1200	469	542	635
SO_1679	chr1	1766175	1767332	+	1158	412	299	656	237	272	332
SO_1680	chr1	1767385	1768158	+	774	773	375	1089	382	358	554
SO_1681	chr1	1768158	1769309	+	1152	723	507	1080	324	454	429
SO_1682	chr1	1769393	1770295	+	903	432	307	514	204	207	290
SO_1683	chr1	1770320	1771078	+	759	1186	797	1304	597	819	913
SO_1685	chr1	1771286	1771537	+	252	284	175	224	106	109	147
SO_1686	chr1	1771608	1773644	+	2037	1687	1006	2355	1178	1544	1523
SO_1687	chr1	1773706	1774095	-	390	354	305	459	136	156	210
SO_1689	chr1	1774522	1776783	+	2262	2790	1420	1438	684	934	958
SO_1690	chr1	1777152	1778744	+	1593	4673	2550	5025	2415	3317	2827
SO_1691	chr1	1778849	1779382	-	534	316	329	334	165	202	260
SO_1692	chr1	1779417	1780322	-	906	252	179	317	154	183	205
SO_1694	chr1	1780498	1783182	-	2685	811	777	1591	365	466	640
SO_1695	chr1	1783240	1784259	-	1020	610	390	975	385	348	727
SO_1697	chr1	1784524	1785573	-	1050	503	488	380	187	270	352
SO_1698	chr1	1786216	1786593	-	378	124	90	113	76	101	151
SO_1699	chr1	1786615	1789842	-	3228	526	512	423	295	294	348
SO_1700	chr1	1790210	1791541	-	1332	404	409	362	134	199	217
SO_1701	chr1	1791552	1792409	-	858	418	286	514	147	223	161
SO_1702	chr1	1792902	1793249	+	348	156	166	198	120	132	165
SO_1705	chr1	1793800	1794807	+	1008	658	500	788	290	228	381
SO_1706	chr1	1794804	1795778	+	975	326	273	363	122	142	198
SO_1707	chr1	1795768	1796889	+	1122	411	310	592	172	310	275
SO_1708	chr1	1797200	1798486	+	1287	394	312	323	111	144	186
SO_1711	chr1	1799264	1799791	+	528	261	186	222	63	97	113
SO_1712	chr1	1800268	1801791	+	1524	950	644	984	301	477	508
SO_1713	chr1	1801811	1802812	-	1002	465	530	588	127	240	232
SO_1715	chr1	1803230	1803781	-	552	241	224	206	111	114	143
SO_1716	chr1	1803810	1804403	-	594	200	151	168	70	108	117
SO_1717	chr1	1804719	1805324	+	606	614	601	530	172	262	385
SO_1718	chr1	1805472	1806296	-	825	675	500	869	308	470	508
SO_1720	chr1	1806652	1807305	-	654	1223	893	1227	431	526	806
SO_1722	chr1	1807681	1808181	-	501	838	715	1006	291	295	313
SO_1723	chr1	1808381	1810639	+	2259	4429	2478	5693	2950	3963	3624
SO_1724	chr1	1810699	1812357	+	1659	2660	1659	2952	1365	1831	1933
SO_1725	chr1	1812391	1813209	+	819	1313	929	1811	663	937	1045
SO_1726	chr1	1813341	1814051	+	711	1200	1049	1456	619	849	879
SO_1727	chr1	1814476	1814889	-	414	311	276	258	128	162	296
SO_1732	chr1	1815977	1816651	-	675	731	547	478	171	191	258
SO_1733	chr1	1816737	1817270	-	534	550	356	713	235	372	272
SO_1734	chr1	1817403	1817798	-	396	301	250	253	78	88	167
SO_1736	chr1	1818242	1818844	+	603	157	182	140	89	89	122
SO_1738	chr1	1819080	1819442	+	363	1355	956	776	382	466	656
SO_1739	chr1	1819469	1819702	-	234	334	273	250	125	132	147
SO_1741	chr1	1819959	1821374	+	1416	800	464	666	400	628	475
SO_1742	chr1	1821614	1822663	+	1050	976	707	1042	763	1012	764
SO_1743	chr1	1822820	1823776	+	957	482	277	377	280	340	392
SO_1744	chr1	1823776	1825620	+	1845	400	383	354	265	322	326
SO_1745	chr1	1825761	1826924	+	1164	839	608	1013	407	508	503
SO_1746	chr1	1827018	1827257	+	240	268	241	168	81	92	136
SO_1747	chr1	1827624	1828601	+	978	5221	3561	6120	2270	3066	4041
SO_1748	chr1	1828764	1830293	+	1530	903	776	1336	410	550	582
SO_1750	chr1	1830821	1831699	+	879	352	311	517	317	461	370
SO_1751	chr1	1831712	1835269	+	3558	1271	994	1255	584	811	763
SO_1753	chr1	1835721	1836026	+	306	150	93	152	66	71	94
SO_1755	chr1	1836276	1837997	+	1722	857	748	725	308	415	420
SO_1756	chr1	1838152	1838535	+	384	545	376	545	164	224	214
SO_1757	chr1	1838635	1839114	+	480	128	88	129	46	58	73
SO_1758	chr1	1839231	1839923	+	693	199	186	194	86	116	151
SO_1759	chr1	1839984	1840286	-	303	115	72	103	65	69	60
SO_1760	chr1	1840283	1841062	-	780	137	136	119	48	48	80
SO_1762	chr1	1841192	1842028	-	837	329	195	324	69	111	119
SO_1763	chr1	1842197	1842874	-	678	709	483	1799	455	823	400
SO_1764	chr1	1842901	1843416	-	516	186	171	277	103	146	136
SO_1765	chr1	1843463	1843780	-	318	82	79	95	25	35	55
SO_1767	chr1	1845402	1846604	-	1203	333	330	276	59	95	106
SO_1769	chr1	1847735	1849384	-	1650	988	590	1540	723	1126	714
SO_1770	chr1	1849621	1850775	-	1155	321	321	436	375	606	391
SO_1771	chr1	1850834	1852192	-	1359	287	298	276	416	516	487
SO_1774	chr1	1853741	1854964	-	1224	651	563	597	247	360	361
SO_1775	chr1	1854985	1855656	-	672	269	234	276	80	123	128
SO_1776	chr1	1856172	1858265	-	2094	15044	12545	9005	4116	5669	6174
SO_1777	chr1	1858278	1859279	-	1002	5549	4344	2706	1096	1547	1708
SO_1778	chr1	1859348	1861363	-	2016	21625	17790	9823	2464	3620	4237
SO_1779	chr1	1861693	1863900	-	2208	21020	17555	14326	4058	5949	7042
SO_1780	chr1	1864147	1866066	-	1920	414	389	402	170	225	260
SO_1781	chr1	1866102	1868240	-	2139	700	641	776	310	425	406
SO_1782	chr1	1868254	1869219	-	966	334	255	386	128	142	168
SO_1783	chr1	1869645	1869884	+	240	186	153	166	40	46	96
SO_1784	chr1	1869877	1872171	+	2295	2756	1337	2075	886	1354	1392
SO_1786	chr1	1872356	1874026	+	1671	4309	3688	5692	2871	4105	4107
SO_1787	chr1	1874170	1874766	-	597	13226	10965	12951	4458	6732	7211
SO_1788	chr1	1875045	1875830	+	786	721	562	567	199	264	378
SO_1789	chr1	1875892	1876611	-	720	688	435	545	245	378	321
SO_1790	chr1	1876621	1877115	-	495	1113	897	708	326	401	485
SO_1791	chr1	1877256	1878635	+	1380	4359	3067	4170	2942	4370	3613
SO_1792	chr1	1878811	1879665	-	855	2751	1666	2174	1098	1585	1529
SO_t024	chr1	1880020	1880096	+	77	1789	1590	1302	390	610	551
SO_t025	chr1	1880187	1880263	+	77	199	65	336	310	439	313
SO_t026	chr1	1880273	1880348	+	76	21	23	18	56	68	63
SO_1793	chr1	1880610	1881914	+	1305	11827	8207	9059	4625	5964	6602
SO_1794	chr1	1882004	1882612	+	609	4117	3514	5173	1830	2550	2439
SO_1795	chr1	1882712	1883992	+	1281	8393	6311	8945	4344	5309	5726
SO_1796	chr1	1884125	1886482	+	2358	25809	20442	25227	9166	13861	10744
SO_1797	chr1	1886742	1887014	+	273	9144	5746	7737	3359	4598	4336
SO_1798	chr1	1887241	1889106	+	1866	8555	5109	7494	3540	4725	5029
SO_1799	chr1	1889276	1889488	-	213	3905	3792	4054	1570	2349	2801
SO_1800	chr1	1889874	1891076	-	1203	1585	1352	1676	958	1191	1332
SO_1801	chr1	1891182	1891967	-	786	141	109	130	51	90	99
SO_1802	chr1	1891948	1892955	-	1008	557	401	667	203	293	393
SO_1803	chr1	1892959	1893849	-	891	257	230	290	146	164	255
SO_1804	chr1	1893836	1894867	-	1032	476	304	409	219	314	421
SO_1805	chr1	1894867	1896492	-	1626	3129	2175	2761	1124	1642	1832
SO_1806	chr1	1896562	1897653	-	1092	1036	751	1204	393	678	605
SO_1807	chr1	1897831	1898514	+	684	83563	41930	88111	15439	24593	24095
SO_1808	chr1	1898532	1898771	+	240	14516	4661	21098	3228	6393	4320
SO_1809	chr1	1898758	1899144	+	387	44408	15717	58415	13289	23749	14313
SO_1810	chr1	1899259	1900716	+	1458	5380	1905	5803	1726	2377	2852
SO_1811	chr1	1900713	1901918	+	1206	3278	1327	5004	1485	2035	1968
SO_1812	chr1	1902203	1903396	+	1194	621	375	559	176	226	297
SO_1813	chr1	1903610	1903975	+	366	2584	2015	2456	578	727	911
SO_m005	chr1	1904200	1904300	+	101	1910	1503	4359	8659	10612	8945
SO_1814	chr1	1904447	1904725	-	279	1270	592	789	391	671	695
SO_1815	chr1	1904747	1905661	-	915	1266	407	1024	805	1084	1000
SO_1816	chr1	1905667	1906347	-	681	1134	859	965	618	835	801
SO_1817	chr1	1906357	1907019	-	663	634	494	838	577	893	607
SO_1818	chr1	1907016	1907789	-	774	861	539	739	390	619	628
SO_1819	chr1	1907799	1909871	-	2073	6070	4258	5074	3228	4770	4471
SO_1820	chr1	1910057	1912483	+	2427	1096	989	1340	594	748	922
SO_1821	chr1	1912704	1913900	+	1197	3795	2377	3996	1233	1699	1793
SO_1822	chr1	1914181	1916991	+	2811	2744	2417	2355	1579	1903	2242
SO_1824	chr1	1917502	1918284	+	783	11463	8252	9488	5706	7387	8535
SO_1825	chr1	1918284	1919639	+	1356	10600	7181	9776	6485	8217	10287
SO_1826	chr1	1919639	1920166	+	528	2551	1667	3687	2645	3375	3713
SO_1827	chr1	1920180	1920584	+	405	3136	1871	4181	2535	3660	3530
SO_1828	chr1	1920586	1921209	+	624	3860	2801	5270	3775	4353	4963
SO_1829	chr1	1921212	1922459	+	1248	7987	4470	16606	8678	12316	11665
SO_1830	chr1	1922511	1923020	-	510	713	462	956	291	403	467
SO_1831	chr1	1923101	1924930	+	1830	1589	934	1851	1046	1380	1446
SO_1832	chr1	1925085	1925363	+	279	488	331	405	181	223	307
SO_1833	chr1	1925482	1926804	+	1323	157	75	125	56	102	95
SO_1834	chr1	1926865	1927401	+	537	68	55	87	56	64	52
SO_1835	chr1	1927472	1927702	+	231	316	236	138	67	62	157
SO_1836	chr1	1927725	1928114	+	390	2843	1846	2486	2080	2900	2813
SO_1839	chr1	1928899	1929726	-	828	6730	5666	7102	2321	2915	3355
SO_1840	chr1	1929858	1930931	+	1074	1925	1267	1902	1193	1488	1727
SO_1843	chr1	1932075	1932590	+	516	401	216	349	216	247	345
SO_1844	chr1	1933001	1935847	+	2847	811	547	871	393	513	517
SO_1845	chr1	1936016	1936447	+	432	378	299	237	103	122	172
SO_1846	chr1	1936505	1937401	-	897	1182	664	1056	585	841	862
SO_1848	chr1	1937412	1938170	-	759	974	564	723	452	516	623
SO_1849	chr1	1938170	1938709	-	540	463	294	352	227	287	288
SO_1850	chr1	1938829	1939113	-	285	1946	1351	1496	524	764	779
SO_t027	chr1	1939979	1940055	-	77	564	392	576	1084	1318	1361
SO_t028	chr1	1940203	1940279	-	77	1485	1383	1544	1142	1511	1444
SO_t029	chr1	1940427	1940503	-	77	3476	4853	3318	1309	1663	2112
SO_t030	chr1	1940541	1940617	-	77	185	202	228	253	374	406
SO_1851	chr1	1940875	1943010	+	2136	3241	1993	3020	2068	2610	2678
SO_1852	chr1	1942997	1943242	+	246	62	51	39	38	46	48
SO_1853	chr1	1943244	1945166	+	1923	2563	1761	2154	842	978	1250
SO_1854	chr1	1945195	1947027	+	1833	7150	3602	9448	3250	4941	4247
SO_1855	chr1	1947215	1947391	+	177	7810	7702	17724	2921	4180	5547
SO_1856	chr1	1947500	1948015	-	516	870	653	871	395	537	610
SO_1857	chr1	1948089	1949822	-	1734	3455	2063	3036	1161	1650	1870
SO_t031	chr1	1950044	1950134	+	91	100	59	120	483	330	184
SO_t032	chr1	1951116	1951206	+	91	72	88	82	71	51	52
SO_1860	chr1	1951808	1952452	+	645	839	785	787	248	364	416
SO_1861	chr1	1952559	1954388	+	1830	950	838	1252	525	755	715
SO_1862	chr1	1954436	1954984	+	549	1020	914	646	346	448	553
SO_t033	chr1	1955128	1955203	+	76	852	531	442	312	363	367
SO_t034	chr1	1955225	1955298	+	74	45	31	32	26	29	33
SO_t035	chr1	1955347	1955433	+	87	1059	845	720	322	518	379
SO_t036	chr1	1955566	1955652	+	87	884	409	806	348	468	305
SO_1863	chr1	1955968	1956243	-	276	100	78	109	42	89	76
SO_1864	chr1	1956434	1957123	-	690	175	111	136	61	62	79
SO_1865	chr1	1957198	1958106	-	909	287	228	248	173	234	231
SO_1866	chr1	1958103	1958933	-	831	243	206	242	152	188	179
SO_1867	chr1	1959027	1959695	-	669	808	712	524	254	349	325
SO_1868	chr1	1959862	1960701	-	840	2903	2659	2630	912	1438	1617
SO_1869	chr1	1961178	1961330	+	153	1724	885	2405	466	805	842
SO_1870	chr1	1961799	1963712	+	1914	3887	2034	5187	1767	2749	2630
SO_1871	chr1	1963918	1964853	+	936	1289	863	815	510	626	814
SO_1872	chr1	1965426	1969694	-	4269	1359	1035	1359	707	918	1143
SO_1873	chr1	1970323	1970928	-	606	262	135	255	111	180	154
SO_1875	chr1	1971231	1972433	-	1203	602	426	639	166	195	221
SO_1877	chr1	1973445	1973915	-	471	1635	1015	1392	674	892	916
SO_1878	chr1	1973919	1974470	-	552	1304	798	1084	362	598	691
SO_1879	chr1	1974642	1975526	+	885	2426	1624	2033	1046	1288	1497
SO_1880	chr1	1975530	1976627	+	1098	26679	16081	19608	7062	11754	9225
SO_1881	chr1	1977244	1978326	+	1083	1027	632	983	409	659	616
SO_1882	chr1	1978323	1981418	+	3096	1980	1081	2517	1352	1880	1828
SO_1883	chr1	1981493	1981927	-	435	184	136	299	120	191	163
SO_1884	chr1	1982029	1982784	-	756	301	223	291	204	268	248
SO_1886	chr1	1983009	1983320	-	312	207	158	168	97	124	145
SO_1887	chr1	1983352	1983954	-	603	458	442	521	266	370	336
SO_1888	chr1	1984806	1985771	+	966	505	384	528	260	266	455
SO_1890	chr1	1986249	1987226	+	978	831	617	1087	355	517	568
SO_1891	chr1	1987933	1988589	-	657	676	461	758	284	421	438
SO_1892	chr1	1988696	1989400	-	705	299	226	366	174	230	183
SO_1893	chr1	1989482	1990429	-	948	312	268	353	104	182	210
SO_1894	chr1	1990431	1992515	-	2085	560	536	938	389	516	440
SO_1895	chr1	1992515	1993381	-	867	195	270	320	146	198	163
SO_1896	chr1	1993428	1995035	-	1608	537	479	687	321	434	423
SO_1897	chr1	1995152	1996321	-	1170	1093	764	1442	555	575	708
SO_1898	chr1	1996466	1996870	-	405	675	865	525	191	343	333
SO_1899	chr1	1997131	1998816	-	1686	732	778	676	338	402	447
SO_1900	chr1	1999028	2000935	+	1908	864	768	1774	429	421	681
SO_1901	chr1	2001497	2001811	+	315	556	336	1116	319	526	454
SO_1902	chr1	2002049	2003575	+	1527	2483	1341	2981	1406	2012	1566
SO_1905	chr1	2004400	2005559	-	1160	110	86	71	30	37	59
SO_1907	chr1	2006107	2007003	-	897	508	369	444	177	235	262
SO_1909	chr1	2007409	2008218	+	810	542	276	434	255	374	394
SO_1910	chr1	2008352	2009227	-	876	786	502	585	312	442	573
SO_1911	chr1	2009547	2010479	+	933	3638	1776	2132	278	402	572
SO_1912	chr1	2010603	2011469	+	867	1889	1250	1483	439	633	667
SO_1913	chr1	2011471	2011875	+	405	445	298	407	161	199	285
SO_1915	chr1	2012451	2016353	+	3903	2262	1747	2439	1055	1414	1528
SO_1916	chr1	2016446	2017327	-	882	277	479	264	155	199	337
SO_1917	chr1	2017497	2018747	+	1251	438	384	400	127	146	158
SO_1918	chr1	2018853	2020358	+	1506	911	780	922	607	635	829
SO_1921	chr1	2020748	2020951	-	204	1671	1709	1312	424	679	652
SO_1922	chr1	2021111	2021425	+	315	204	277	238	91	109	201
SO_1923	chr1	2021482	2024544	-	3063	2985	1416	3186	901	1182	1456
SO_1924	chr1	2024541	2027816	-	3276	7257	3102	8000	1710	2372	2625
SO_1925	chr1	2027829	2028893	-	1065	26396	14729	25554	4180	6225	6772
SO_1926	chr1	2029178	2030464	-	1287	12598	9901	13750	7907	10011	11424
SO_1927	chr1	2030881	2031276	+	396	4905	2958	8072	2779	4053	4160
SO_4778	chr1	2031270	2031617	+	348	424	317	408	360	527	525
SO_1928	chr1	2031618	2033384	+	1767	3607	2539	3476	3823	4641	5443
SO_1929	chr1	2033399	2034106	+	708	2142	1647	2430	1595	2263	2330
SO_1930	chr1	2034326	2037145	+	2820	4723	3072	4805	3895	4896	5390
SO_1931	chr1	2037194	2038381	+	1188	1818	1492	2481	1390	1750	2285
SO_1932	chr1	2038499	2039665	+	1167	826	609	933	743	892	1216
SO_1933	chr1	2039665	2040537	+	873	1737	1492	3518	1578	2289	1824
SO_1935	chr1	2040915	2041322	+	408	882	493	1409	615	783	701
SO_1936	chr1	2041371	2041868	+	498	1021	455	971	514	741	773
SO_1937	chr1	2041965	2042396	-	432	3953	3134	3531	1571	2247	2286
SO_1938	chr1	2042653	2043384	+	732	1720	1470	1959	616	714	840
SO_1939	chr1	2043396	2043845	+	450	474	385	629	151	254	248
SO_1940	chr1	2043997	2044359	+	363	652	381	552	197	275	302
SO_1941	chr1	2044485	2045432	+	948	2866	2184	3229	1782	2852	2115
SO_1942	chr1	2045495	2046757	-	1263	1760	1170	1224	725	908	1060
SO_1944	chr1	2047078	2047773	+	696	652	781	509	186	206	374
SO_1945	chr1	2047779	2049128	-	1350	466	342	433	242	286	390
SO_1946	chr1	2049119	2049793	-	675	1038	815	782	324	514	569
SO_1947	chr1	2049975	2050319	-	345	688	420	568	180	279	320
SO_1948	chr1	2050485	2051798	-	1314	1446	1037	1482	791	989	1115
SO_1949	chr1	2052019	2055732	+	3714	5959	4282	5114	2434	2924	3694
SO_1950	chr1	2056302	2057258	+	957	54	39	46	21	28	39
SO_1952	chr1	2057824	2059563	-	1740	1443	919	2378	581	792	857
SO_1953	chr1	2059672	2060970	+	1299	194	164	225	115	160	179
SO_1954	chr1	2061048	2061671	-	624	475	369	459	177	231	223
SO_1955	chr1	2061957	2062409	-	453	555	300	618	202	281	326
SO_1956	chr1	2062662	2063270	+	609	685	361	490	184	194	236
SO_1957	chr1	2063281	2064441	+	1161	614	238	496	237	353	319
SO_1958	chr1	2064466	2064927	+	462	169	102	105	97	80	122
SO_1959	chr1	2065017	2065928	+	912	313	184	247	112	168	179
SO_1960	chr1	2065925	2066386	+	462	192	162	185	60	89	89
SO_1961	chr1	2066847	2067425	+	579	347	320	412	179	216	247
SO_1962	chr1	2067513	2068553	-	1041	588	482	486	369	389	511
SO_1963	chr1	2068674	2069834	-	1161	1005	822	654	484	615	724
SO_1965	chr1	2070053	2070967	+	915	936	671	613	388	465	543
SO_1966	chr1	2071116	2071910	+	795	1520	908	1500	771	1180	1241
SO_1967	chr1	2072031	2073290	-	1260	570	414	534	155	226	280
SO_1968	chr1	2073738	2074070	-	333	674	457	870	289	373	490
SO_1969	chr1	2074128	2074589	-	462	370	414	510	239	315	319
SO_1970	chr1	2074887	2075267	+	381	1347	824	1163	243	327	515
SO_1971	chr1	2075395	2077131	+	1737	1256	630	1566	421	615	725
SO_4823	chr1	2077201	2077467	-	267	344	213	733	182	211	289
SO_1974	chr1	2078482	2079696	+	1215	217	141	201	69	97	83
SO_1975	chr1	2079922	2080950	+	1029	762	288	788	285	372	339
SO_1976	chr1	2080947	2081825	+	879	5038	1713	10755	1737	2824	2744
SO_1977	chr1	2081842	2082249	-	408	4082	1963	2264	867	1211	1814
SO_1978	chr1	2082504	2083496	+	993	631	347	692	235	232	296
SO_1979	chr1	2083549	2084262	+	714	862	818	654	216	325	348
SO_1980	chr1	2084619	2085524	+	906	820	522	647	229	305	352
SO_1981	chr1	2085535	2087007	+	1473	1091	619	1084	666	1025	985
SO_1984	chr1	2087732	2087905	-	174	16864	6431	18373	6451	10699	8112
SO_1985	chr1	2088417	2089109	-	693	3274	1532	4932	1164	1789	1687
SO_1986	chr1	2089102	2089698	-	597	10834	6374	20616	3930	5719	4912
SO_1987	chr1	2089893	2090444	-	552	1402	971	1992	422	665	563
SO_1988	chr1	2090541	2091155	+	615	215	203	196	119	85	145
SO_1989	chr1	2091378	2092322	+	945	2568	2128	2271	808	1247	1216
SO_1990	chr1	2092513	2093154	-	642	1345	915	1050	506	697	689
SO_1991	chr1	2093206	2093565	-	360	3311	2918	2032	885	1051	1559
SO_1994	chr1	2093975	2095276	+	1302	842	752	888	416	559	495
SO_1995	chr1	2095499	2095987	+	489	1078	1012	797	513	669	724
SO_1997	chr1	2096498	2098426	-	1929	673	520	832	333	501	400
SO_1998	chr1	2098655	2098882	+	228	827	536	1994	582	979	609
SO_1999	chr1	2098963	2099628	+	666	443	241	336	228	282	364
SO_2001	chr1	2099992	2101701	+	1710	2017	1269	2140	773	958	944
SO_2002	chr1	2102085	2102987	+	903	2119	1257	2490	769	957	1146
SO_2005	chr1	2104260	2104619	-	360	1644	1773	1015	271	278	434
SO_2006	chr1	2104761	2105708	-	948	1805	1377	1843	462	596	824
SO_2007	chr1	2105977	2106408	+	432	783	346	567	342	366	678
SO_2008	chr1	2106500	2107339	+	840	306	213	199	184	213	317
SO_2009	chr1	2107339	2108079	+	741	418	262	502	214	290	325
SO_2010	chr1	2108241	2108363	+	123	252	183	358	140	172	232
SO_2011	chr1	2108463	2108831	+	369	1210	775	1934	436	551	688
SO_2012	chr1	2109291	2109842	+	552	2607	1308	1885	852	1087	1298
SO_2013	chr1	2109974	2112982	+	3009	5716	3677	5917	1938	2555	2696
SO_2014	chr1	2113212	2113541	+	330	2597	1777	1317	507	575	807
SO_2015	chr1	2113554	2114153	+	600	2847	1649	4045	1504	2040	2029
SO_2016	chr1	2114427	2116340	+	1914	9879	5183	8139	3236	4616	4295
SO_2017	chr1	2116460	2117323	+	864	1359	665	1325	702	889	806
SO_2018	chr1	2117464	2118108	+	645	2812	1881	2831	1437	1927	1670
SO_2019	chr1	2118230	2119234	+	1005	1364	850	1047	359	592	445
SO_2020	chr1	2119427	2120731	+	1305	1108	694	1420	580	846	787
SO_2021	chr1	2120956	2121786	+	831	829	744	721	329	468	626
SO_2022	chr1	2121847	2122371	-	525	330	208	269	145	202	197
SO_2023	chr1	2122533	2124008	+	1476	782	643	846	336	476	560
SO_t037	chr1	2124197	2124273	+	77	549	341	425	357	738	447
SO_2025	chr1	2124414	2125573	+	1160	188	127	261	46	90	112
SO_2027	chr1	2125974	2126570	-	597	0	0	0	0	0	0
SO_2029	chr1	2127294	2128369	-	1076	498	494	629	262	344	419
SO_2032	chr1	2128886	2130045	-	1160	113	91	138	51	66	81
SO_2034	chr1	2130848	2131402	-	555	563	472	558	150	201	217
SO_2035	chr1	2131769	2132887	-	1119	18	19	36	25	28	27
SO_2036	chr1	2132866	2133729	-	864	787	715	841	308	473	586
SO_2037	chr1	2134113	2135072	+	960	518	563	405	119	225	199
SO_2039	chr1	2135532	2136233	-	702	207	157	120	77	71	116
SO_2040	chr1	2136434	2138359	-	1926	929	762	1114	445	551	663
SO_2041	chr1	2138427	2140040	-	1614	942	666	629	308	295	453
SO_2042	chr1	2140304	2141338	+	1035	2269	1174	2579	866	1177	1094
SO_2043	chr1	2141454	2142101	+	648	1138	594	1450	514	839	892
SO_2044	chr1	2142199	2142609	-	411	1266	1072	1321	342	467	548
SO_2045	chr1	2143239	2144423	+	1185	408	247	430	217	323	389
SO_2046	chr1	2144423	2144884	+	462	1132	611	1016	1351	1496	2227
SO_2047	chr1	2145111	2147204	+	2094	1359	939	1359	593	772	816
SO_2048	chr1	2147450	2149075	+	1626	5880	2908	6513	3518	4968	4705
SO_2049	chr1	2149232	2150260	+	1029	1499	671	1973	940	1539	1372
SO_2050	chr1	2150428	2151072	-	645	1209	607	2799	1328	2108	1162
SO_2051	chr1	2151130	2151255	-	126	53	34	109	32	78	75
SO_2052	chr1	2151388	2152677	+	1290	601	375	901	474	710	594
SO_2053	chr1	2152757	2153632	-	876	354	212	323	153	110	183
SO_2054	chr1	2153864	2155003	+	1140	320	268	457	183	220	266
SO_2055	chr1	2155142	2155981	+	840	500	291	540	169	269	251
SO_2057	chr1	2156082	2157241	-	1160	48	29	41	16	26	39
SO_2061	chr1	2157860	2158198	+	339	389	263	378	134	201	199
SO_2062	chr1	2158273	2158623	-	351	618	524	510	160	249	261
SO_2063	chr1	2158648	2158848	-	201	268	216	209	61	85	124
SO_2064	chr1	2158861	2162121	-	3261	1571	1251	1295	513	639	809
SO_2065	chr1	2162332	2163519	-	1188	525	364	580	192	282	295
SO_2067	chr1	2164099	2164734	-	636	332	197	350	116	164	203
SO_2068	chr1	2164817	2165590	-	774	275	228	328	113	143	154
SO_2069	chr1	2165572	2166309	-	738	175	138	160	97	117	91
SO_2070	chr1	2166414	2167079	-	666	311	246	363	108	129	137
SO_2071	chr1	2167224	2168315	-	1092	503	353	802	213	277	314
SO_2072	chr1	2168398	2169573	-	1176	501	382	804	195	247	230
SO_2073	chr1	2169636	2170952	-	1317	676	489	1503	468	554	566
SO_2074	chr1	2170956	2171930	-	975	939	549	1579	388	355	467
SO_2075	chr1	2172517	2173344	-	828	228	306	190	98	92	145
SO_2076	chr1	2173411	2173737	-	327	74	44	67	50	44	55
SO_2078	chr1	2174199	2175401	-	1203	2703	1992	2193	888	1229	1268
SO_2079	chr1	2175684	2175986	-	303	115	145	121	56	65	89
SO_2081	chr1	2176366	2178267	+	1902	879	501	802	641	946	860
SO_2082	chr1	2178331	2178831	+	501	172	167	219	80	113	142
SO_2083	chr1	2178875	2180392	-	1518	1128	801	911	470	557	652
SO_2085	chr1	2180862	2181845	+	984	5714	2500	9042	4752	7019	5239
SO_2086	chr1	2181860	2184247	+	2388	10709	6586	14976	8291	11013	12694
SO_2087	chr1	2184251	2184547	+	297	7592	6957	7008	2757	3631	4747
SO_2088	chr1	2184644	2185582	+	939	1887	1198	3004	1351	1868	1707
SO_2089	chr1	2185668	2186024	-	357	1071	581	742	322	432	421
SO_2090	chr1	2186024	2187043	-	1020	1382	988	1041	382	520	585
SO_2091	chr1	2187036	2188175	-	1140	1515	1249	940	286	416	468
SO_2092	chr1	2188238	2188483	-	246	509	490	274	52	91	118
SO_2093	chr1	2188483	2189277	-	795	2413	2466	1433	383	439	667
SO_2094	chr1	2189504	2192011	-	2508	1158	929	1795	677	1022	795
SO_2095	chr1	2192065	2193903	-	1839	1807	1163	1510	424	521	632
SO_2096	chr1	2193884	2194462	-	579	813	652	741	108	194	186
SO_2097	chr1	2194470	2195144	-	675	2334	1760	2509	448	616	904
SO_2098	chr1	2195166	2196869	-	1704	2405	1593	1479	410	709	689
SO_2099	chr1	2196873	2198009	-	1137	2512	1666	1237	259	371	533
SO_2100	chr1	2198358	2198825	+	468	5473	3856	5149	2314	2877	3790
SO_2101	chr1	2198829	2199050	+	222	1076	633	651	667	701	1332
SO_2102	chr1	2199126	2200469	+	1344	14059	6597	30942	21840	31375	18310
SO_2103	chr1	2200661	2201563	+	903	3174	2039	4031	3118	4123	3879
SO_2104	chr1	2201573	2202232	+	660	2368	1151	3543	1688	2248	2281
SO_2105	chr1	2202348	2203742	+	1395	2218	1353	3341	2292	3046	3095
SO_2107	chr1	2204154	2205788	+	1635	3281	2223	2649	2215	2908	3220
SO_2108	chr1	2205812	2207995	+	2184	8951	3215	18582	8456	10263	8307
SO_2109	chr1	2208200	2209654	+	1455	2270	1750	2760	774	990	1197
SO_2110	chr1	2209777	2210325	+	549	5745	3884	3499	1560	2616	2348
SO_2111	chr1	2210276	2210710	-	435	3450	1476	4351	1207	2207	1681
SO_2112	chr1	2211022	2211309	+	288	7789	5435	8738	6712	10761	9758
SO_2113	chr1	2211707	2215864	-	4158	1956	1545	2190	944	1335	1463
SO_2114	chr1	2215861	2217717	-	1857	1729	1458	1707	751	1181	1086
SO_2115	chr1	2217838	2218869	+	1032	427	470	348	159	156	274
SO_2116	chr1	2218939	2221650	-	2712	7021	4233	5971	2924	4341	4069
SO_2117	chr1	2221885	2223027	+	1143	230	281	213	69	85	87
SO_2118	chr1	2223042	2223326	+	285	3	4	7	2	1	0
SO_2119	chr1	2223335	2225032	+	1698	118	130	196	56	59	79
SO_2120	chr1	2225036	2225401	+	366	56	67	53	20	14	32
SO_2121	chr1	2225418	2227526	+	2109	244	208	200	84	90	124
SO_2122	chr1	2227541	2228053	+	513	43	27	14	25	36	23
SO_2123	chr1	2228059	2230023	+	1965	496	382	408	148	183	214
SO_2124	chr1	2230042	2230875	+	834	199	150	206	55	98	139
SO_2125	chr1	2230856	2231476	+	621	83	91	93	46	44	65
SO_2126	chr1	2231480	2232535	+	1056	433	320	416	178	265	265
SO_2127	chr1	2232567	2234201	-	1635	424	401	412	103	112	183
SO_2128	chr1	2234796	2235017	-	222	53	27	78	19	27	40
SO_t038	chr1	2235128	2235215	+	88	810	476	983	500	575	594
SO_2129	chr1	2235735	2236856	-	1122	863	685	765	315	395	456
SO_2131	chr1	2237097	2238256	-	1160	82	86	97	27	35	41
SO_2134	chr1	2240857	2242016	+	1160	65	35	45	13	30	33
SO_2136	chr1	2242231	2244831	-	2601	2005	2103	1492	482	590	893
SO_2137	chr1	2245147	2245779	+	633	596	238	441	146	237	237
SO_2141	chr1	2247107	2248138	+	1032	914	624	863	380	540	651
SO_2143	chr1	2249447	2251135	+	1689	775	586	939	266	393	458
SO_2144	chr1	2251603	2252148	+	546	122	113	99	39	43	74
SO_2145	chr1	2252141	2253076	+	936	247	151	216	123	100	143
SO_2146	chr1	2253073	2253468	-	396	139	94	132	57	80	52
SO_2147	chr1	2253515	2255686	-	2172	512	367	607	199	323	343
SO_2148	chr1	2255683	2259483	-	3801	561	498	593	269	339	362
SO_2149	chr1	2259480	2263292	-	3813	648	638	663	311	373	429
SO_2150	chr1	2263402	2265600	-	2199	404	316	432	174	246	215
SO_2151	chr1	2265597	2266685	-	1089	283	216	371	113	144	174
SO_2153	chr1	2266736	2267647	-	912	523	400	470	150	206	282
SO_2155	chr1	2269285	2269668	-	384	154	97	101	72	83	88
SO_2156	chr1	2269786	2271906	-	2121	837	578	814	341	398	425
SO_2161	chr1	2273494	2274569	-	1076	175	205	184	104	166	148
SO_2164	chr1	2277679	2278542	+	864	156	128	146	58	60	74
SO_2165	chr1	2278521	2279639	+	1119	2	2	1	0	1	2
SO_2168	chr1	2280508	2281667	+	1160	1109	744	1043	276	311	342
SO_4781	chr1	2282468	2282995	+	528	1170	750	1086	323	486	542
SO_2172	chr1	2283280	2284439	-	1160	457	198	656	411	586	405
SO_2174	chr1	2285019	2285981	-	963	2723	2294	1806	641	725	1047
SO_2175	chr1	2286172	2287962	-	1791	5598	3721	7936	3651	4766	4617
SO_2176	chr1	2288029	2288247	-	219	2054	1539	1895	623	921	892
SO_2177	chr1	2288325	2289353	+	1029	2542	1777	2416	1797	2054	2433
SO_2178	chr1	2289449	2290450	-	1002	848	890	825	636	718	914
SO_2179	chr1	2290979	2291854	+	876	2061	1704	2175	948	1238	1426
SO_2180	chr1	2291997	2292857	+	861	2846	1447	2335	1096	1466	1433
SO_2181	chr1	2292911	2293171	-	261	313	178	225	117	225	287
SO_2182	chr1	2293372	2293974	-	603	855	742	840	386	577	642
SO_2183	chr1	2294033	2294548	-	516	1008	791	718	429	455	615
SO_2185	chr1	2294920	2296476	-	1557	4494	2673	3198	923	1435	1437
SO_2187	chr1	2298233	2299189	-	957	124	175	144	47	89	89
SO_2189	chr1	2300040	2301494	+	1455	1737	1385	1759	844	989	1065
SO_2190	chr1	2301512	2302009	+	498	2733	1800	2058	711	878	996
SO_2191	chr1	2302117	2303316	-	1200	1378	1030	1249	529	688	788
SO_2192	chr1	2303442	2305601	-	2160	2053	1283	2003	806	1171	1040
SO_2193	chr1	2305634	2306326	-	693	2718	1916	3179	891	1197	1177
SO_2194	chr1	2306559	2307368	+	810	2390	1480	1974	531	740	828
SO_2195	chr1	2307417	2309699	+	2283	4604	2805	4103	1060	1534	1411
SO_2196	chr1	2309708	2310487	+	780	1109	727	2530	735	1219	685
SO_2197	chr1	2310824	2311849	-	1026	2314	2640	2182	715	1095	1283
SO_2198	chr1	2312035	2313636	+	1602	2040	1599	1933	940	1394	1334
SO_2199	chr1	2313692	2314558	-	867	1154	699	871	424	548	661
SO_2200	chr1	2314961	2315953	-	993	5107	3870	4323	2206	3495	3712
SO_2201	chr1	2315974	2316432	-	459	7703	5817	5576	2794	3337	4107
SO_2202	chr1	2316541	2317401	+	861	784	893	837	359	445	468
SO_2203	chr1	2317498	2317869	-	372	399	308	501	121	223	203
SO_2204	chr1	2318094	2319029	+	936	320	248	424	162	213	227
SO_2208	chr1	2320088	2320603	+	516	518	532	512	183	303	278
SO_2210	chr1	2321105	2322061	-	957	918	968	601	191	287	311
SO_2211	chr1	2322461	2323324	+	864	64	42	86	10	29	31
SO_2212	chr1	2323303	2324421	+	1119	1	0	2	0	0	0
SO_2213	chr1	2324802	2326424	+	1623	1531	981	1420	550	733	734
SO_2215	chr1	2327975	2329189	+	1215	751	635	594	314	507	537
SO_2216	chr1	2329352	2331610	+	2259	1774	1083	1359	716	912	1218
SO_2217	chr1	2331691	2332701	-	1011	730	484	513	347	417	519
SO_2218	chr1	2332946	2334346	-	1401	3815	2572	3595	1696	2244	2304
SO_2219	chr1	2334542	2334883	+	342	1848	866	5429	2724	4782	3170
SO_2220	chr1	2334901	2335488	-	588	333	267	401	178	223	231
SO_2221	chr1	2335516	2336919	-	1404	414	363	396	228	295	321
SO_2222	chr1	2337042	2338592	+	1551	5672	3806	4452	2729	3624	3800
SO_2223	chr1	2338806	2340869	+	2064	4334	2132	30578	6841	14046	5581
SO_2224	chr1	2341036	2341494	+	459	172	131	282	184	258	234
SO_2225	chr1	2341550	2342485	+	936	408	299	541	339	358	424
SO_2226	chr1	2342948	2344162	-	1215	162	72	194	41	77	83
SO_2228	chr1	2345120	2345536	+	417	411	460	444	161	261	274
SO_2229	chr1	2345651	2349532	+	3882	1723	1041	2029	1311	1936	1381
SO_2234	chr1	2352175	2352522	+	348	471	322	500	206	276	287
SO_2236	chr1	2352668	2353177	-	510	1271	1076	1120	363	516	643
SO_2237	chr1	2353249	2354952	-	1704	1233	987	1258	649	913	895
SO_2238	chr1	2354982	2355239	-	258	903	563	856	269	397	371
SO_2239	chr1	2355272	2355658	-	387	843	868	537	210	324	409
SO_2240	chr1	2355823	2357460	-	1638	1265	807	1206	336	395	497
SO_2241	chr1	2357806	2358534	+	729	1873	1818	1512	1058	1248	1476
SO_2244	chr1	2359154	2360194	+	1041	725	557	671	276	379	547
SO_2245	chr1	2360597	2361235	-	639	519	313	423	183	224	261
SO_2247	chr1	2361638	2362375	+	738	1687	1823	1948	343	448	479
SO_2248	chr1	2362477	2363853	-	1377	1360	1301	1807	934	1455	1163
SO_2250	chr1	2364238	2365266	+	1029	797	637	925	272	411	435
SO_2251	chr1	2365348	2365887	+	540	1753	1691	1858	237	362	405
SO_2253	chr1	2366460	2366732	+	273	95	53	66	51	40	71
SO_2254	chr1	2366853	2367851	-	999	1239	735	847	307	434	429
SO_2255	chr1	2367851	2371345	-	3495	3059	2070	2622	1137	1471	1650
SO_2256	chr1	2371432	2372052	-	621	825	942	772	248	371	533
SO_2257	chr1	2372147	2373379	+	1233	1479	1102	1177	794	987	865
SO_2258	chr1	2373433	2374170	+	738	692	368	569	404	422	456
SO_2259	chr1	2374167	2375417	+	1251	712	391	668	429	629	691
SO_2260	chr1	2375510	2376313	-	804	3405	2072	2272	1151	1522	1710
SO_2261	chr1	2376468	2377193	+	726	1195	594	1946	1179	1689	1539
SO_2262	chr1	2377240	2378061	+	822	1649	869	1931	857	1041	1051
SO_2263	chr1	2378415	2378876	+	462	4178	1912	5244	1569	2341	1905
SO_2264	chr1	2378955	2380169	+	1215	2569	1543	3574	1652	2092	1837
SO_2265	chr1	2380207	2380590	+	384	3123	1141	3690	1202	1681	1484
SO_2266	chr1	2380605	2380928	+	324	543	300	997	416	593	563
SO_2267	chr1	2380944	2381468	+	525	488	359	717	267	370	284
SO_2268	chr1	2381536	2383398	+	1863	3636	2507	5318	1798	2826	2453
SO_2269	chr1	2383407	2383742	+	336	1042	545	1223	570	804	705
SO_2270	chr1	2383898	2384797	+	900	2165	1576	1314	843	1005	1230
SO_2271	chr1	2384868	2385065	+	198	599	269	695	443	652	460
SO_2272	chr1	2385142	2386344	+	1203	234	194	194	63	86	148
SO_2273	chr1	2386582	2386749	+	168	2907	3052	3110	256	378	546
SO_2274	chr1	2386980	2387411	+	432	7238	5418	3905	1808	2526	3232
SO_2275	chr1	2387576	2388602	+	1027	1970	1473	1446	699	855	1208
SO_2277	chr1	2388817	2389260	+	444	16987	10563	9013	4051	5990	5875
SO_2278	chr1	2389368	2389862	-	495	937	515	884	442	760	634
SO_2279	chr1	2389862	2391580	-	1719	3156	2456	3242	1145	1773	1775
SO_2280	chr1	2392031	2393254	-	1224	616	429	681	251	333	401
SO_2281	chr1	2393728	2395602	+	1875	1827	1392	2232	591	842	860
SO_2282	chr1	2395760	2397118	-	1359	4203	2996	2041	1005	1405	1811
SO_2283	chr1	2397323	2398537	-	1215	1494	1302	1278	318	525	465
SO_2286	chr1	2400457	2402214	+	1758	1631	1012	2322	801	1090	1163
SO_4822	chr1	2402319	2402531	-	213	1629	1566	2785	429	607	815
[truncated: 2,358 more rows]

## Sheet: log2CPM_S.oneidensis
GeneID	Mono_A	Mono_B	Mono_C	AVG_Mono	Co_A	Co_B	Co_C	AVG_Co	Gene Product
SO_m001	18.2678	19.1875	18.8698	18.775	18.1099	17.9945	18.0715	18.0587
SO_m003	16.5021	16.9173	16.5181	16.6458	16.3925	16.2141	16.7396	16.4487
SO_m009	16.5818	16.7466	16.214	16.5141	15.7948	15.7531	16.2492	15.9324
SO_m002	13.0226	13.4763	15.0138	13.8376	15.4327	16.2232	14.0459	15.2339
SO_1342	12.2938	11.7691	13.4947	12.5192	13.5573	14.0701	12.3948	13.3407	RNA polymerase sigma factor 24 RpoE
SO_2300	11.8598	11.0598	12.9836	11.9677	13.2403	13.4964	12.6358	13.1242	translation initiation factor IF-3 InfC
SO_3239	10.1089	8.72692	12.3413	10.3924	12.6906	12.5934	11.4893	12.2578	flagellar hook-associated protein FlgL
SO_0221	11.0486	10.0942	12.0316	11.0581	12.4568	12.485	11.888	12.2766	50S ribosomal protein L1 RplA
SO_0225	11.1362	10.3204	13.3338	11.5968	12.4158	12.5043	11.9862	12.3021	DNA-directed RNA polymerase beta' subunit RpoC
SO_0251	9.71448	8.8441	11.0599	9.87284	12.1823	12.2252	11.5271	11.9782	preprotein translocase subunit SecY
SO_0223	10.2761	9.45314	11.65	10.4598	12.0043	12.1696	11.3638	11.8459	50S ribosomal protein L7/L12 RplL
SO_0248	10.9762	9.43633	12.7821	11.0649	11.9759	12.0793	11.4869	11.8474	30S ribosomal protein S5 RpsE
SO_0222	11.0341	10.2703	12.1855	11.1633	11.9539	12.1005	11.4175	11.824	50S ribosomal protein L10 RplJ
SO_0224	10.4999	10.0563	11.2502	10.6021	11.7093	11.6814	11.56	11.6502	DNA-directed RNA polymerase beta subunit RpoB
SO_1295	11.3616	11.7913	11.9505	11.7011	11.675	11.713	11.7385	11.7088	murein lipoprotein Lpp
SO_1142	10.8757	11.0945	12.2054	11.3919	11.6679	11.7282	11.6523	11.6828	carbamoyl-phosphate synthase large subunit CarB
SO_3235	11.3581	10.82	12.184	11.454	11.6238	11.9334	11.3556	11.6376	flagellar filament capping protein FliD
SO_3245	11.0124	10.0936	12.315	11.1403	11.5596	11.6279	11.356	11.5145	flagellar component of cell-proximal portion of basal-body rod FlgF
SO_m010	12.085	12.8569	12.552	12.4979	11.5058	11.3405	11.9167	11.5877
SO_t022	9.53902	8.26426	11.6951	9.83281	11.4839	11.5298	9.75225	10.922
SO_0228	10.2419	9.5774	10.7907	10.2033	11.4438	11.2615	11.3086	11.338	translation elongation factor G FusA
SO_1204	10.714	10.4465	10.8089	10.6565	11.3776	11.184	11.1589	11.2402	translation initiation factor IF-2 InfB
SO_3988	11.5849	10.5924	11.7934	11.3236	11.3431	11.6162	11.0807	11.3467	two component signal transduction system controlling aerobic respiration response regulator ArcA
SO_2401	11.2419	11.1016	12.1245	11.4893	11.2858	11.2765	11.3641	11.3088	integration host factor beta subunit IhfB
SO_1126	11.13	10.9916	10.8567	10.9928	11.2476	11.4719	11.2707	11.3301	chaperone protein DnaK
SO_1343	11.0246	10.6322	11.3231	10.9933	11.1409	11.3807	11.0016	11.1744	sigma-E factor negative regulatory protein RseA
SO_0256	9.91114	9.33638	10.662	9.96983	11.1335	11.2097	10.8257	11.0563	DNA-directed RNA polymerase alpha subunit RpoA
SO_3545	10.6555	10.7586	10.7465	10.7202	10.987	11.0313	10.8008	10.9397	outer membrane porin
SO_1284	10.2543	9.63452	11.3918	10.4269	10.9776	11.1576	10.8041	10.9798	RNA polymerase sigma-70 factor RpoD
SO_2402	10.1252	9.90877	10.5031	10.179	10.8761	10.7795	10.9054	10.8537	30S ribosomal protein S1
SO_2102	8.94818	8.30888	10.1609	9.13934	10.8484	10.9233	10.0059	10.5925	putative outer membrane protein of unknown function DUF3570
SO_3537	10.972	10.8402	11.1244	10.9789	10.8357	10.8312	10.6279	10.7649	30S ribosomal protein S20 RpsT
SO_A0156	10.0189	9.32085	10.4276	9.92242	10.7939	11.0968	11.046	10.9789	hypothetical protein
SO_3651	9.5254	8.72758	10.2693	9.50742	10.779	10.8096	10.3895	10.6594	50S ribosomal protein L27 RpmA
SO_4583	11.0319	10.7224	11.0333	10.9292	10.7604	10.9628	10.689	10.8041	RNA polymerase sigma-32 factor RpoH
SO_0241	9.28696	9.08194	11.1778	9.84892	10.7568	11.058	9.98508	10.6	50S ribosomal protein L14 RplN
SO_0253	10.2674	9.60642	10.9442	10.2727	10.7567	10.7903	10.5034	10.6834	30S ribosomal protein S13 RpsM
SO_0220	9.58277	9.4467	10.6504	9.89329	10.6542	10.718	10.1976	10.5233	50S ribosomal protein L11 RplK
SO_m008	11.0966	10.3308	11.5099	10.9791	10.6488	10.6684	10.8537	10.7236
SO_3237	10.6773	10.8374	10.3032	10.606	10.6039	10.5777	10.7717	10.6511	flagellin FliC
SO_0231	9.38837	9.30362	10.2577	9.6499	10.5926	10.631	10.2855	10.503	50S ribosomal protein L3 RplC
SO_0010	8.78797	7.37992	11.4228	9.19689	10.5446	11.4089	8.95174	10.3017	DNA replication and repair protein RecF
SO_0246	9.7134	8.97936	10.7739	9.82221	10.5403	10.6892	10.1369	10.4555	50S ribosomal protein L6 RplF
SO_4317	9.99766	9.83607	9.69176	9.84183	10.5267	10.5567	10.3941	10.4925	biofilm-promoting protein BpfA
SO_1287	9.5632	9.36484	10.0379	9.65533	10.4795	10.4042	10.3315	10.405	transamidase with YqeY domain
SO_0842	10.4	10.1429	10.1376	10.2268	10.4652	10.5227	10.3211	10.4363	translation elongation factor G FusA-like protein
SO_0255	9.20716	8.56556	10.0134	9.26205	10.4526	10.5572	10.0885	10.3661	30S ribosomal protein S4 RpsD
SO_4754	9.04336	7.23649	9.52718	8.60235	10.4373	10.4613	10.2163	10.3716	ATP synthase assembly protein AtpI
SO_0245	9.02373	8.50311	9.77922	9.10202	10.4371	10.5376	9.89164	10.2888	30S ribosomal protein S8 RpsH
SO_4798	10.0222	10.0417	10.6753	10.2464	10.3887	10.5751	10.1221	10.362	low complexity protein of unknown function
SO_0375	9.8531	9.41689	10.1396	9.80319	10.3721	10.2925	10.1511	10.2719	ISSod1 transposase TnpA_ISSod1
SO_1807	11.5193	10.9766	11.6706	11.3888	10.348	10.572	10.4019	10.4406	PspF antagonist PspA
SO_3430	9.60727	9.6144	9.52617	9.58262	10.3293	10.3403	10.3522	10.3406	recombinase A RecA
SO_2787	9.57269	9.84372	9.76144	9.72595	10.3019	10.181	10.6448	10.3759	cold shock protein CspA
SO_3308	8.31777	7.68257	9.59342	8.53125	10.2955	10.7491	9.49977	10.1814	50S ribosome assembly GTPase Der
SO_1346	9.55844	8.80045	10.2014	9.5201	10.2838	10.4742	9.83387	10.1973	elongation factor 4 LepA
SO_1359	8.72241	8.54158	8.85406	8.70602	10.2764	10.1014	10.2084	10.1954	tRNA (guanine-N1)-methyltransferase TrmD
SO_0336	8.01727	6.87943	10.3158	8.40418	10.2285	10.367	9.31931	9.9716	sodium:proton antiporter NhaC family
SO_0247	9.4389	8.40426	10.5246	9.45591	10.2095	10.1272	10.015	10.1172	50S ribosomal protein L18 RplR
SO_A0060	9.50344	8.96819	9.9759	9.48251	10.2012	10.5515	9.70848	10.1537	acetyltransferase
SO_2375	10.1647	9.87941	11.0839	10.376	10.1821	10.4228	9.89937	10.1681	integral membrane FtsH interacting protein YccA
SO_1648	8.91675	8.60224	9.14202	8.887	10.168	10.1787	10.409	10.2519	cold shock protein Csp family
SO_1629	9.46394	9.16098	10.0536	9.55952	10.145	10.298	9.91313	10.1187	30S ribosomal protein S2 RpsB
SO_1809	10.6073	9.56107	11.0777	10.4153	10.1317	10.5216	9.6506	10.1013	phage shock protein C PspC
SO_A0110	9.25961	9.30417	9.92531	9.49636	10.121	10.3125	9.62979	10.0211	putative lipoprotein
SO_0257	8.41466	7.23096	9.27366	8.30643	10.1011	10.2473	9.84492	10.0644	50S ribosomal protein L17 RplQ
SO_0604	8.57792	8.53243	9.34442	8.81826	10.0741	10.1849	9.419	9.89266	50S ribosome assembly GTPase HflX
SO_0053	8.90179	8.23072	9.61795	8.91682	10.0673	10.8252	9.01887	9.97046	glycerol-3-phosphate dehydrogenase (NADP+) GpsA
SO_1267	8.45637	8.21611	10.6408	9.10443	10.0568	9.94291	9.55401	9.85125	gamma-glutamyl-aminobutyrate hydrolase PuuD
SO_0127	9.18304	8.701	10.9771	9.62036	10.0412	10.5616	9.32121	9.97466	metal transporter
SO_1197	9.93329	9.5298	9.85593	9.77301	10.0324	10.1078	9.78494	9.97503	ATP-dependent zinc metalloprotease FtsH
SO_3462	9.56815	9.96604	9.23415	9.58945	10.0249	10.1746	10.0443	10.0813	DNA repair protein RecN
SO_1344	10.2892	9.78379	10.3475	10.1402	10.0131	10.1611	9.8987	10.0243	sigma E factor regulatory protein RseB
SO_3937	9.91109	10.0491	9.4168	9.79234	10.0113	10.059	9.88967	9.98667	adenylosuccinate synthetase PurA
SO_3213	8.89062	8.30648	9.7279	8.975	10.01	10.0348	9.78641	9.94374	flagellar export protein FlhA
SO_0970	12.0218	11.7661	10.6997	11.4959	10.0003	10.2959	10.1696	10.1553	periplasmic fumarate reductase FccA
SO_3942	9.65526	9.20651	10.2481	9.7033	9.98451	10.0523	9.82202	9.95295	periplasmic serine protease DegQ
SO_0243	9.14952	8.45236	9.97659	9.19282	9.96502	9.77634	9.66594	9.80243	50S ribosomal protein L5 RplE
SO_0234	8.79289	8.5765	8.9065	8.75863	9.94416	9.78163	9.80627	9.84402	50S ribosomal protein L2 RplB
SO_1200	9.52451	9.55214	9.75694	9.61119	9.94168	9.7491	9.92884	9.87321	triosephosphate isomeraseTpiA
SO_0226	9.91598	9.48455	10.0083	9.80296	9.91556	10.0311	9.67528	9.87397	30S ribosomal protein S12p RpsL
SO_4034	8.39311	8.16606	8.481	8.34672	9.90277	9.92749	9.70334	9.84454	ATP-dependent RNA helicase DeaD
SO_0217	9.25439	9.22227	9.31539	9.26402	9.90137	9.95546	9.66634	9.84106	translation elongation factor Tu TufB
SO_1209	9.52636	9.13975	9.28449	9.31687	9.89729	10.0175	9.63438	9.84973	polyribonucleotide nucleotidyltransferase PnpA
SO_4214	9.71581	9.72225	9.6955	9.71119	9.89525	9.91515	9.85912	9.88984	UDP-3-0-acyl N-acetylglucosamine deacetylase LpxC
SO_2775	10.644	10.5896	10.1266	10.4534	9.86723	9.91293	9.90488	9.89501	acyl carrier protein AcpP
SO_0250	8.05834	7.44741	9.52102	8.34226	9.79914	9.84863	9.39177	9.67985	50S ribosomal protein L15 RplO
SO_2802	7.64564	6.6342	10.7518	8.34388	9.7714	10.4878	8.57176	9.61032	ABC-type lipid A export system bifunctional ATPase and permease components MsbA
SO_1286	9.43502	8.90205	10.7155	9.68418	9.76708	9.84232	9.55293	9.72078	DNA primase DnaG
SO_3441	9.20896	8.88939	8.85233	8.98356	9.7543	9.75304	9.58819	9.69851	CTP synthase PyrG
SO_1275	7.02387	6.64601	7.94347	7.20445	9.74255	9.74848	9.39128	9.62744	gamma-glutamyl-gamma-aminobutyraldehyde dehydrogenase PuuC
SO_2924	8.72397	8.17903	9.26128	8.72143	9.72812	10.2533	8.93529	9.63892	signal peptidase I
SO_4628	9.21101	8.4061	9.28671	8.96794	9.71543	9.81383	9.3979	9.64239	membrane sulfatase HI1246 family
SO_1203	9.14658	8.93274	8.85083	8.97672	9.70889	9.75459	9.47084	9.64477	N utilization substance protein A NusA
SO_0394	8.73484	8.08361	9.84448	8.88764	9.69984	9.6451	9.52087	9.62194	tRNA-dihydrouridine synthase DusB
SO_0230	9.21187	8.93571	10.542	9.56319	9.69896	9.71413	9.56987	9.66099	30S ribosomal protein S10 RpsJ
SO_3231	9.18287	8.33209	10.0823	9.1991	9.69706	9.59252	9.69555	9.66171	two component signal transduction system controlling flagellar biosynthesis histidine kinase with PAS sensory domain FlrB
SO_3250	9.8833	9.13494	10.8322	9.95016	9.68542	9.77318	9.37929	9.61263	flagellar basal-body rod protein FlgB
SO_0356	9.93049	9.70482	9.53188	9.7224	9.66576	9.81065	9.72858	9.735	ISSod4 transposase TnpA_ISSod4
SO_3939	8.85965	8.54158	9.34459	8.91527	9.66231	9.85972	9.28388	9.60197	30S ribosomal protein S9 RpsI
SO_3241	9.44065	8.74432	10.6467	9.61055	9.65251	9.6149	9.46305	9.57682	flagellar rod cap protein and peptidoglycan hydrolase FlgJ
SO_3242	9.07293	8.0358	10.9358	9.34819	9.64796	9.60576	9.34383	9.53252	flagellar P-ring protein FlgI
SO_3228	9.20725	8.26313	10.0097	9.16002	9.64736	9.63951	9.54872	9.61186	flagellar basal-body MS-ring and collar protein FliF
SO_0198	6.63721	6.31262	8.22076	7.05686	9.63852	10.224	7.86454	9.24236	transcriptional repressor of fatty acid biosynthesis FabR
SO_2644	10.1519	10.0341	8.99954	9.72851	9.63071	9.64956	9.53219	9.60415	phosphoenolpyruvate synthase PpsA
SO_A0058	9.55123	9.19094	9.25203	9.3314	9.60638	9.87302	9.39598	9.62513	hypothetical protein
SO_1796	9.82443	9.94023	9.86637	9.87701	9.59588	9.74484	9.23686	9.52586	ATP-dependent protease La Lon
SO_2536	8.76532	8.94854	9.59756	9.10381	9.5902	9.78355	9.42007	9.59794	acyl-CoA dehydrogenase FadE2
SO_t084	6.67291	4.43477	7.26683	6.12484	9.57846	8.40473	7.82293	8.60204
SO_1630	9.16673	8.33037	9.00235	8.83315	9.57814	9.5092	9.54091	9.54275	translation elongation factor EF-Ts Tsf
SO_3247	9.10365	8.24405	9.53	8.95923	9.54722	9.40913	9.46168	9.47268	flagellar hook protein FlgE
SO_2302	8.45868	8.39872	8.895	8.58413	9.53398	9.51531	9.55573	9.53501	50S ribosomal protein L20 RplT
SO_3428	8.54817	7.67783	9.97733	8.73445	9.52343	9.7694	9.05007	9.44763	alanyl-tRNA synthetase AlaS
SO_0239	5.97588	5.81688	7.53835	6.4437	9.51729	9.60817	9.01824	9.38123	50S ribosomal protein L29 RpmC
SO_1829	8.13263	7.74756	9.26319	8.38113	9.51696	9.57436	9.3555	9.48227	putative Zn-dependent protease associated with TonB2 energy transduction system
SO_m005	6.07016	6.17643	7.3342	6.52693	9.5138	9.35956	8.97253	9.28196
SO_3493	8.15129	7.88793	8.70906	8.24943	9.50494	9.66899	9.27463	9.48285	HAE1 family efflux pump MFP component MexE
SO_3236	9.74905	9.32464	9.54666	9.54012	9.49147	9.54669	9.52165	9.51994	uncharacterized flagella locus protein FlaG
SO_2108	8.29697	7.27236	9.42537	8.33157	9.47958	9.31132	8.8658	9.2189	glucan biosynthesis glucosyltransferase family 2 OpgH
SO_t049	7.1941	6.68965	8.13374	7.33916	9.47102	9.45743	8.82369	9.25071
SO_2086	8.5556	8.30648	9.11416	8.65875	9.45115	9.41306	9.47744	9.44722	phenylalanyl-tRNA synthetase beta subunit PheT
SO_1345	8.9354	7.95624	9.72544	8.87236	9.44627	9.40571	9.2189	9.35696	sigma E factor positive regulatory protein RseC
SO_3906	9.83994	8.71245	11.3989	9.98376	9.4447	9.81492	9.17473	9.47812	protein of unknown function DUF2333
SO_4427	8.51018	7.52059	11.0643	9.03168	9.39925	9.76735	9.16432	9.44364	two component signal transduction system histidine kinase
SO_4749	8.68153	8.11821	8.50911	8.43628	9.38893	9.64466	8.89178	9.30846	ATP synthase F1 alpha subunit AtpA
SO_3577	9.63309	9.52501	9.30404	9.48738	9.38512	9.50195	9.21236	9.36647	stress-induced multi-chaperone system component ClpB
SO_1926	8.78992	8.8945	8.99096	8.89179	9.38275	9.27546	9.32539	9.32786	citrate synthase GltA
SO_0359	7.79732	7.40999	8.92419	8.04383	9.36198	9.41542	8.76978	9.18239	bifunctional ppGpp phosphohydrolase/GTP diphosphokinase SpoT
SO_3422	10.4566	10.6696	10.6146	10.5803	9.33847	9.18569	9.73182	9.41866	ribosomal associated cold shock response protein YfiA
SO_3238	9.83712	9.11182	10.3223	9.75708	9.33678	9.28651	9.37369	9.33233	flagellin FliC
SO_4747	8.38024	7.71658	8.71212	8.26965	9.3347	9.38462	8.99509	9.23814	ATP synthase F1 beta subunit AtpD
SO_4509	8.62245	8.31281	9.12768	8.68765	9.33131	9.55621	9.19297	9.36016	formate dehydrogenase molybdopterin-binding subunit FdhA
SO_0696	8.64629	8.01826	9.12491	8.59649	9.32866	9.40505	9.02494	9.25288	protein-disulfide reductase DsbD
SO_0242	8.8652	8.48	9.46329	8.93616	9.32847	9.39182	9.36425	9.36151	50S ribosomal protein L24 RplX
SO_1127	9.16108	9.19485	8.98455	9.11349	9.32581	9.46351	8.8427	9.21067	chaperone protein DnaJ
SO_t048	7.25973	7.23511	7.95642	7.48375	9.32296	9.19013	8.95876	9.15729
SO_0770	8.60329	8.53262	9.17904	8.77165	9.31858	9.27589	9.17529	9.25659	NAD dependent malate dehydrogenase Mdh
SO_0237	7.40135	7.2452	8.20728	7.61794	9.30401	9.17708	9.17023	9.21711	30S ribosomal protein S3 RpsC
SO_3940	9.18861	8.96875	9.17045	9.10927	9.2959	9.38061	9.29862	9.32504	50S ribosomal protein L13 RplM
SO_1636	8.83078	8.19166	9.1405	8.72098	9.29221	9.36119	8.95305	9.20215	RseA degrading zinc metalloprotease RseP
SO_3649	8.26092	7.76264	8.66201	8.22852	9.28988	8.9529	9.38342	9.20874	50S ribosome assembly GTPase ObgE
SO_1358	8.41747	8.09278	8.75402	8.42142	9.27894	9.27719	8.83686	9.131	16S rRNA processing protein RimM
SO_3212	8.91434	8.08922	9.63945	8.88101	9.27285	9.39779	8.90655	9.1924	flagellar polar localization control system flagellar assembly determinant GTPase FlhF
SO_2593	8.93053	8.82129	8.41872	8.72351	9.27167	9.29008	9.27959	9.28045	glutamate dehydrogenase (NAD+) Gdh
SO_1164	9.39674	8.98128	9.50385	9.29396	9.27128	9.40899	9.26123	9.31383	D-alanyl-D-alanine carboxypeptidase DacA
SO_3309	8.06744	7.18358	8.51437	7.9218	9.26615	9.34343	8.66452	9.09136	beta barrel protein translocation lipoprotein component BamB
SO_2907	8.59335	8.56245	9.43812	8.86464	9.25682	9.34343	8.9488	9.18301	ArgR-regulated TonB-dependent receptor
SO_0752	9.46838	10.1831	10.4252	10.0256	9.24723	9.44211	9.14155	9.27696	hypothetical protein
SO_0254	8.65751	7.75849	9.30758	8.57453	9.24101	9.32085	9.12075	9.22753	30S ribosomal protein S11 RpsK
SO_0240	8.17129	7.45533	9.27452	8.30038	9.23718	9.32684	9.16092	9.24165	30S ribosomal protein S17 RpsQ
SO_0227	9.44305	8.61768	9.36237	9.14103	9.22155	9.35343	9.11331	9.22943	30S ribosomal protein S7 RpsG
SO_1880	9.87226	9.59409	9.50289	9.65641	9.21972	9.50699	9.01699	9.2479	beta barrel protein translocation component BamD
SO_3232	8.41139	7.61344	8.59056	8.20513	9.21111	9.13879	9.10141	9.15044	Sigma54-dependent transcriptional regulator for flagellar biosynthesis FlrA
SO_3240	8.42191	7.44622	9.46804	8.44539	9.20473	9.16188	9.12626	9.16429	flagellar hook-filament junction protein FlgK
SO_3492	7.75993	6.89641	9.18336	7.94657	9.19769	9.40663	8.83509	9.14647	HAE1 family efflux pump permease component MexF
SO_0229	7.96022	7.7202	8.52296	8.06779	9.18164	9.26954	8.79917	9.08345	translation elongation factor Tu TufA
SO_2223	7.2511	6.68022	10.1439	8.02506	9.17386	9.76397	8.29215	9.07666	subfamily S9C unassigned peptidase
SO_4603	8.66751	8.94517	8.45599	8.68956	9.17364	9.23068	9.18228	9.19553	bifunctional transcriptional repressor of SOS-response/self-cleaving protease LexA
SO_1274	6.32274	6.59744	6.96791	6.62936	9.15176	8.88691	9.31423	9.11763	gamma-glutamylputrescine oxidoreductase PuuB
SO_2112	8.09643	8.02945	8.33707	8.15431	9.1464	9.37967	9.09801	9.20803	50S ribosomal protein L25
SO_3207	9.13626	8.9933	9.72444	9.28467	9.13344	9.03554	8.95648	9.04182	chemotaxis signal transduction system histidine kinase CheA
SO_0405	8.85396	8.72282	8.4364	8.67106	9.12496	9.30385	9.19463	9.20782	transcription termination factor Rho
SO_0458	9.67306	10.2246	10.5915	10.1631	9.12387	9.12334	9.50535	9.25085	hypothetical protein
SO_1637	8.492	7.75175	8.9125	8.38541	9.12322	9.30187	8.8278	9.0843	beta barrel protein translocation component BamA
SO_2347	9.28826	8.94376	9.3703	9.20077	9.10276	9.23868	8.63242	8.99129	glyceraldehyde-3-phosphate dehydrogenase GapB
SO_4508	7.55369	6.94617	9.25561	7.91849	9.09943	9.7137	8.57538	9.1295	formate dehydrogenase accessory protein FdhX
SO_1825	8.54085	8.43122	8.49896	8.49034	9.09677	8.99061	9.17417	9.08718	TonB2 energy transduction system inner membrane component TtpC
SO_1984	9.21059	8.27213	9.40905	8.96392	9.08919	9.37133	8.83154	9.09735	hypothetical protein
SO_3652	9.32988	8.97565	9.52465	9.27673	9.08829	9.11531	9.0906	9.09807	50S ribosomal protein L21 RplU
SO_4408	8.46973	8.11421	9.15696	8.5803	9.08784	9.21994	8.93628	9.08136	GTP-binding protein BipA
SO_2781	8.49986	8.8173	9.05779	8.79165	9.08336	8.99586	9.12988	9.0697	protein of unknown function DUF17
SO_3943	7.8161	7.10367	9.33247	8.08408	9.08201	9.21183	8.67565	8.98983	serine protease DegS
SO_1571	7.66374	6.55898	9.55221	7.92498	9.07999	9.15798	8.27447	8.83748	bifunctional DNA-binding protein / oxidoreductase
SO_3532	8.31331	7.84456	9.06139	8.40642	9.04745	9.10075	8.925	9.0244	isoleucyl-tRNA synthetase IleS
SO_A0022	9.02995	8.7588	9.17249	8.98708	9.0212	9.30837	9.08688	9.13882	plasmid maintenance system toxin protein HigB
SO_1349	7.95471	6.84306	8.97302	7.9236	9.00446	9.21574	8.40039	8.87353	30S ribosome assembly GTPase Era
SO_0322	8.03631	7.67716	8.84004	8.1845	9.00019	9.39102	7.91307	8.76809	secreted protein of unknown function DUF500
SO_1205	6.94504	5.9462	8.43146	7.10756	8.99471	8.89781	8.82798	8.90683	ribosome-binding factor A RbfA
SO_2780	8.00114	7.27371	8.45659	7.91048	8.99447	9.50871	7.96327	8.82215	50S ribosomal protein L32 RpmF
SO_1103	8.11355	8.06949	8.29231	8.15845	8.99184	8.95524	8.72109	8.88939	Na-translocating NADH-quinone reductase subunit A NqrA
SO_3293	9.06045	8.36547	8.6628	8.69624	8.97741	9.15281	8.72645	8.95223	inosine-5-monophosphate dehydrogenase GuaB
SO_2776	8.66152	8.82481	8.89713	8.79449	8.97596	9.05749	8.8294	8.95429	3-oxoacyl-(acyl-carrier-protein) reductase FabG
SO_0704	8.99849	8.65651	8.11961	8.59154	8.96845	8.92562	8.7906	8.89489	60 kDa chaperonin GroEL
SO_0232	7.99002	8.17112	8.64744	8.26953	8.95501	8.8903	8.87187	8.90573	50S ribosomal protein L4 RplD
SO_3424	8.35059	8.49583	8.2433	8.36324	8.94046	9.13323	8.55485	8.87618	valyl-tRNA synthetase ValS
SO_1639	7.18229	7.13903	8.17237	7.49789	8.93351	9.14432	8.27812	8.78532	UDP-3-O-(3-hydroxymyristoyl) glucosamine n-acyltransferase LpxD
SO_2587	9.59625	8.90147	9.67247	9.39006	8.9147	9.52649	8.64644	9.02921	delta-aminolevulinic acid dehydratase HemB
SO_0244	7.41744	7.51643	8.13924	7.69104	8.9142	9.04605	8.29163	8.75063	30S ribosomal protein S14 RpsN
SO_1824	8.65374	8.63173	8.45583	8.58043	8.91218	8.83701	8.90486	8.88468	TonB2 energy transduction system periplasmic component
SO_0075	9.10632	9.04344	7.97754	8.7091	8.90914	8.89312	8.90079	8.90102	long-chain-fatty-acid--CoA ligase IcfE
SO_0406	8.72971	8.5823	8.68021	8.66407	8.90838	9.27776	8.43498	8.87371	thioredoxin 1 TrxA
SO_4428	8.38843	7.68695	9.70468	8.59335	8.89923	8.81696	8.94107	8.88575	two component signal transduction system response regulator OmpR family
SO_3765	10.1198	9.92248	10.1309	10.0577	8.87349	9.03962	8.62136	8.84482	PspA/IM30 family protein
SO_2877	5.5821	5.76428	6.9798	6.10873	8.87219	9.04875	7.91105	8.61067	DnaA regulatory inactivator Hda
SO_0840	8.06441	8.10013	8.7396	8.30138	8.86333	9.01048	8.43005	8.76795	acetyl-CoA carboxylase multifunctional enzyme AccADCB
SO_2918	9.48375	9.36158	9.32948	9.3916	8.8615	9.186	8.76922	8.93891	hypothetical protein
SO_A0023	9.01876	8.94938	8.89287	8.95367	8.84914	9.07746	9.12452	9.01704	plasmid maintenance system antidote protein HigA
SO_3244	8.60888	8.07644	9.71411	8.79981	8.82813	8.77701	8.85044	8.81853	flagellar component of cell-distal portion of basal-body rod FlgG
SO_2601	8.52759	8.24222	8.77305	8.51428	8.81358	8.70502	8.75504	8.75788	periplasmic C-terminal processing protease Prc
SO_0432	8.51794	8.30626	8.16346	8.32922	8.81331	8.68845	8.89842	8.80006	aconitate hydratase B
SO_3935	7.94878	7.95009	8.05103	7.9833	8.79506	8.7048	8.60043	8.7001	3'-5' exoribonuclease R Rnr
SO_2304	7.63904	8.50959	7.73305	7.96056	8.79451	8.59039	8.64502	8.67664	alanine dehydrogenase Ald
SO_2364	8.15147	8.41973	8.3233	8.29817	8.79039	8.80981	8.5449	8.71504	Cbb3-type cytochrome c oxidase subunit I CcoN
SO_1207	7.75642	7.94756	7.80594	7.83664	8.78929	8.60216	8.79115	8.72753	30S ribosomal protein S15 RpsO
SO_4211	8.26915	7.9149	8.3131	8.16572	8.75728	8.81081	8.52239	8.69683	preprotein translocase ATPase subunit SecA
SO_1357	8.5556	8.15807	8.7391	8.48426	8.73716	8.65162	8.46944	8.61941	30S ribosomal protein S16 RpsP
SO_t068	7.04589	6.84306	7.1841	7.02435	8.73087	8.7252	8.62669	8.69426
SO_A0059	8.71447	8.36042	8.71758	8.59749	8.7208	8.92102	8.87808	8.83997	hypothetical protein
SO_0011	7.37381	6.9861	8.06046	7.47345	8.71965	9.07183	8.17118	8.65422	DNA gyrase B subunit GyrB
SO_4604	7.66224	8.00375	7.48899	7.71833	8.71936	8.72013	8.53402	8.65784	UV induced cell division inhibitor SulA
SO_2625	9.52072	9.95721	8.86303	9.44699	8.71936	8.80363	8.77885	8.76728	translation initiation factor IF-1 InfA
SO_2785	8.36311	8.02865	8.30367	8.23181	8.706	8.71907	8.56429	8.66312	ribonuclease E Rne
SO_3234	7.72179	7.03766	8.82529	7.86158	8.70309	8.72647	8.97011	8.79989	flagella biosynthesis chaperone for FliD FliT
SO_4429	8.70952	8.36105	9.55377	8.87478	8.70279	8.59755	9.00569	8.76868	putative periplasmic protein
SO_2937	8.48593	8.00699	8.47261	8.32184	8.6937	8.85101	8.42134	8.65535	23S rRNA pseudouridylate synthase B
SO_3292	7.76483	6.78578	8.25033	7.60031	8.68899	8.74282	8.40757	8.61313	GMP synthase (glutamine-hydrolysing) GuaA
SO_3146	9.12967	9.40077	9.51891	9.34978	8.67744	8.71631	8.78271	8.72549	DNA-binding protein H-NS family
SO_1276	6.48599	6.30826	7.48483	6.75969	8.67505	8.5262	8.37549	8.52558	GABA aminotransferase PLP-dependent PuuE
SO_0238	7.62422	6.97787	7.87464	7.49224	8.66908	8.54545	8.57835	8.59763	50S ribosomal protein L16 RplP
SO_2600	7.34105	7.43664	8.76031	7.846	8.66699	8.98269	8.03883	8.56284	alanyl aminopeptidase PepN
SO_2085	7.64968	6.90973	8.38639	7.6486	8.64829	8.76331	8.20094	8.53751	phenylalanyl-tRNA synthetase alpha subunit PheS
SO_0617	8.21697	8.18476	8.23677	8.21284	8.63824	8.68628	8.42653	8.58368	acetylornithine aminotransferase
SO_1793	8.69883	8.62384	8.3891	8.57059	8.60922	8.52838	8.53446	8.55735	trigger factor peptidyl-prolyl cis-trans isomerase Tig
SO_1104	6.93513	6.66116	7.47855	7.02495	8.60547	8.65118	8.08252	8.44639	Na-translocating NADH-quinone reductase subunit B NqrB
SO_3211	8.58216	7.73199	9.58135	8.63183	8.58912	8.68368	8.19929	8.4907	flagellar polar localization control system FlhF inhibitory ATPase FlhG
SO_4511	7.96651	8.2493	8.4816	8.23247	8.58596	8.61861	8.52393	8.57616	formate dehydrogenase cytochrome b subunit FdhC
SO_2727	8.86291	9.07592	8.5286	8.82248	8.5831	8.52086	8.52085	8.5416	periplasmic tetraheme cytochrome c CctA
SO_4515	7.04972	6.5119	8.52252	7.36138	8.58246	9.22875	7.80783	8.53968	Fnr-inducible formate dehydrogenase cytochrome b subunit FdhC
SO_4070	9.98416	9.82786	10.3141	10.042	8.56874	8.81815	8.60293	8.66327	periplasmic protein associated with oxidative stress YggE
SO_0874	8.2685	8.2004	8.63353	8.36748	8.56038	8.48443	8.51466	8.51982	RNA polymerase-binding protein DksA
SO_1065	8.78648	8.90899	8.69561	8.79703	8.55779	8.60652	8.54664	8.57032	peptidyl-prolyl cis-trans isomerase FklB
SO_1787	8.86008	9.04173	8.90461	8.93547	8.55618	8.70309	8.66172	8.64033	inner membrane protein of unknown function DUF1282
SO_4126	8.61161	8.86625	9.64233	9.04006	8.54676	8.51697	9.03718	8.7003	hypothetical protein
SO_1347	8.0572	7.03502	9.01034	8.03419	8.52808	8.55664	8.27132	8.45201	signal peptidase I LepB
SO_3257	8.60133	7.91978	9.23397	8.58503	8.5261	8.53586	8.65329	8.57175	outer membrane lipoprotein required for flagellar motility FlgO
SO_0233	6.8807	6.66322	8.22986	7.25792	8.5208	8.6088	8.09886	8.40949	50S ribosomal protein L23
SO_1795	8.20414	8.24496	8.37084	8.27331	8.51881	8.36059	8.32914	8.40285	ATP-dependent Clp protease ATP-binding subunit ClpX
SO_3364	9.68813	8.93075	9.58559	9.40149	8.51682	8.54593	8.63833	8.56703	protein of unknown function DUF2884
SO_3206	7.55369	6.70767	8.98318	7.74818	8.50781	8.52838	8.24993	8.42871	chemotaxis signal transduction system response regulator with glutamate methylesterase domain CheB
SO_1438	8.41213	8.01263	8.63903	8.3546	8.50748	8.68324	8.33366	8.50813	ISSod4 transposase TnpA_ISSod4
SO_3929	7.54774	6.88238	8.73835	7.72282	8.50346	8.48443	8.14223	8.37671	primosomal replication protein N PriB
SO_1360	8.27587	7.75464	8.58418	8.2049	8.49976	8.61929	8.32283	8.48063	50S ribosomal protein L19 RplS
SO_1560	8.46457	7.92663	8.56076	8.31732	8.49403	8.41497	8.04037	8.31646	ABC-type phosphate uptake system substrate-binding component PstS
SO_3927	7.23168	6.68022	7.74728	7.21973	8.4893	8.76043	7.92479	8.3915	50S ribosomal protein L9 RplI
SO_t003	5.94824	6.32478	6.38989	6.22097	8.4876	8.22451	8.27943	8.33051
SO_1524	9.0448	8.85207	8.43532	8.7774	8.48658	8.35678	8.56472	8.46936	heat shock nucleotide exchange factor GrpE
SO_3440	8.04976	7.39235	7.63496	7.69236	8.48454	8.58366	8.35262	8.47361	enolase Eno
SO_1211	7.88053	7.79578	8.99693	8.22441	8.47704	8.49956	8.45474	8.47711	peptide chain release factor 3 PrfC
SO_4506	8.32837	7.80914	9.00277	8.38009	8.47019	8.73592	8.43123	8.54578	iron-sulfur cluster-binding protein
SO_4483	9.83717	9.53747	10.2686	9.88109	8.46813	8.36167	8.86632	8.56538	cytochrome b
SO_1925	9.85687	9.46741	9.88495	9.73641	8.46331	8.59016	8.57112	8.54153	RND superfamily efflux pump MFP component
SO_1674	6.77407	6.54717	7.08379	6.80168	8.45708	8.84849	7.58337	8.29631	short chain dehydrogenase family protein
SO_2328	8.13462	7.48156	7.77946	7.79855	8.45431	8.47367	8.14366	8.35721	translation elongation factor P Efp
SO_4098	8.33136	8.1704	8.38974	8.29717	8.45188	8.49536	8.40924	8.45216	cell wall structural complex component MreB
SO_3648	6.76385	6.0239	8.03545	6.94107	8.44455	8.43652	7.95513	8.27874	integral membrane protein of unknown function DUF1212
SO_2403	8.65751	8.67002	8.50147	8.60966	8.4442	8.50128	8.58025	8.50858	cytidylate kinase Cmk
SO_A0057	6.88885	7.38324	7.12758	7.13322	8.44175	8.64673	7.67739	8.25529	hypothetical protein
SO_1776	9.04586	9.2359	8.38048	8.88741	8.44105	8.45521	8.43778	8.44468	extracellular iron oxide respiratory system outer membrane component MtrB
SO_3837	8.03419	7.65428	8.15599	7.94815	8.43579	8.53826	8.10799	8.36068	ribose-phosphate pyrophosphokinase PrsA
SO_3560	8.08266	7.77694	8.24013	8.03324	8.43262	8.55711	8.11093	8.36689	predicted non-catalytic member of peptidase subfamily M16B
SO_0259	8.76904	8.30691	8.46945	8.51514	8.4298	8.56232	8.21464	8.40225	ABC-type heme export system chaperone component CcmE
SO_1779	9.52835	9.7206	9.05016	9.43304	8.42059	8.52475	8.62751	8.52428	extracelllular iron oxide respiratory system surface decaheme cytochrome c component OmcA
SO_2277	9.22107	8.98785	8.38176	8.86356	8.4181	8.53465	8.36619	8.43965	16 kDa heat shock protein A IbpA
SO_0605	7.93952	7.60243	7.85403	7.79866	8.40953	8.17995	8.18933	8.2596	membrane anchored FtsH modulator component 1 HflK
SO_3904	8.77854	8.46104	9.18052	8.8067	8.40953	8.59386	8.40542	8.4696	global secretion system secretin TolC
SO_1986	8.57234	8.25929	9.5752	8.80228	8.37436	8.46788	8.10799	8.31674	RNA polymerase sigma factor ECF family 11
SO_4452	8.84771	8.75206	8.67773	8.75917	8.36479	8.58063	8.34517	8.43019	molybdenum cofactor biosynthesis protein A MoaA
SO_0608	7.68237	7.51908	7.29667	7.49937	8.36405	8.30153	8.11532	8.2603	ubiquinol-cytochrome c reductase FeS subunit PetA
SO_3248	8.05663	6.84064	8.70753	7.86827	8.36294	8.324	8.51665	8.40119	flagellar hook assembly protein FlgD
SO_3233	8.68867	8.40405	8.62612	8.57295	8.36257	8.39336	8.40039	8.38544	chaperone for FliC flagellin FliS
SO_1930	7.37503	7.20676	7.47466	7.35215	8.36146	8.24379	8.24192	8.28239	2-oxoglutarate dehydrogenase subunit E1
SO_3517	8.3184	7.99806	9.03508	8.45051	8.35664	8.25172	8.6312	8.41318	respiratory NADH dehydrogenase II Ndh
SO_3223	8.53908	7.87411	9.21164	8.54161	8.34395	8.12151	8.33392	8.26646	flagellar hook-length control protein FliK
SO_3910	9.93764	9.39944	9.46639	9.60115	8.33831	8.44218	8.42864	8.40305	putative periplasmic protein
SO_1928	6.98639	6.93205	7.00786	6.97543	8.33455	8.16665	8.25604	8.25241	succinate dehydrogenase flavoprotein subunit SdhA
SO_3091	7.66524	6.64809	8.33376	7.54903	8.32584	8.6802	7.65867	8.22157	protein of unknown function DUF58 in aerotolerance operon
SO_3392	7.42425	7.20206	8.00834	7.54488	8.32433	8.34694	8.67387	8.44838	NAD(P)H:flavin oxidoreductase Sye4
SO_1202	7.45316	7.15517	7.63147	7.41327	8.32242	8.48891	8.15735	8.32289	ribosome maturation factor RimP
SO_3891	9.51415	7.74595	8.90984	8.72331	8.31861	8.0716	8.67565	8.35529	protein of unknown function DUF3149
SO_1828	7.08412	7.07362	7.60786	7.2552	8.31632	8.07425	8.12289	8.17116	TonB2 mediated energy transduction system energy transducer component TonB2
SO_A0068	7.23941	6.91434	7.97564	7.37646	8.30905	8.35132	8.02894	8.22977	hypothetical protein
SO_2411	7.82328	7.66866	8.0199	7.83728	8.29283	8.3351	8.18544	8.27112	DNA gyrase subunit GyrA
SO_1192	8.13642	8.25929	8.47756	8.29109	8.29127	8.21643	8.36275	8.29015	predicted extracytoplasmic protein
SO_1646	8.15111	7.63453	8.82964	8.20509	8.28035	8.30662	8.30373	8.2969	diguanylate cyclase
SO_4469	7.90927	7.25658	7.74355	7.63647	8.27721	8.32873	8.27656	8.29416	NADP-dependent alcohol dehydrogenase iron-containing YqhD
SO_2175	7.6201	7.48311	8.19822	7.76714	8.26815	8.20498	8.01867	8.16393	putative sulftase with DUF3413 domain YejM
SO_2834	8.33372	7.45533	9.06876	8.28594	8.26578	8.26977	8.17315	8.23623	anaerobic ribonucleoside-triphosphate reductase NrdD
SO_0606	7.15552	6.77316	7.98809	7.30559	8.25665	8.39123	7.5821	8.07666	membrane anchored FtsH modulator component 2 HflC
SO_0398	8.10988	8.13186	8.85337	8.36504	8.24345	8.58946	7.61429	8.14907	quinol:fumarate reductase FAD-binding subunit FrdA
SO_2748	7.26435	6.74887	7.74678	7.25333	8.23054	8.37357	7.97684	8.19365	TonB biopolymer transport system periplasmic component TolB
SO_1174	7.73992	7.65531	8.01	7.80174	8.23054	8.23522	8.02832	8.16469	leucyl-tRNA synthetase LeuS
SO_1798	8.23171	7.94024	8.11557	8.09584	8.22363	8.19252	8.14194	8.18603	peptidyl-prolyl cis-trans isomerse PpiD
SO_3310	8.27112	7.80232	8.00107	8.02484	8.22281	8.35269	7.93542	8.1703	membrane anchored protein with DUF2133 domain
SO_4558	8.63372	8.37009	9.99627	9.00003	8.22036	8.33841	8.49705	8.35194	hypothetical protein
SO_2048	7.69097	7.12767	7.91324	7.57729	8.21464	8.26484	8.0459	8.17513	sulfatase with domain of unknown function DUF1705
SO_1635	8.5498	8.36862	9.31924	8.74589	8.21423	8.34584	7.96489	8.17499	1-deoxy-D-xylulose 5-phosphate reductoisomerase Dxr
SO_0407	7.87298	8.41262	7.44188	7.90916	8.20888	8.29643	8.32536	8.27689	ATP-dependent RNA helicase RhlB
SO_0602	8.00272	7.49084	8.16457	7.88605	8.19814	8.36004	7.97298	8.17705	tRNA dimethylallyltransferase MiaA
SO_2427	8.23609	8.28218	8.43901	8.3191	8.18565	8.28531	8.27577	8.24891	ArgR-regulated TonB-dependent receptor
SO_3637	7.82395	7.77377	8.89377	8.16383	8.17431	8.41261	7.90768	8.16487	outer membrane protein maturation factor peptidyl-prolyl cis-trans isomerase SurA
SO_4741	8.50237	7.82145	7.32824	7.88402	8.1722	7.76999	7.89923	7.94714	glutamine:fructose-6-phosphate transaminase (isomerizing) GlmS
SO_3226	7.72849	7.04346	8.88409	7.88535	8.1722	8.18456	7.96975	8.10884	flagellar assembly protein FliH
SO_0021	8.22665	8.35577	8.6401	8.40751	8.16924	8.01162	8.23656	8.13914	aerobic fatty oxidation complex 3-hydroxyacyl-CoA epimerase alpha subunit FadB
SO_1139	8.23777	7.75624	7.77338	7.92246	8.1667	8.25523	8.06327	8.16173	peptidyl-prolyl cis-trans isomerase FklB
SO_3771	6.81561	6.54865	7.59659	6.98695	8.16543	8.15134	7.7488	8.02186	inorganic phosphate transporter PiT family
SO_3113	8.03651	7.18072	8.42448	7.88057	8.16543	8.39733	7.5821	8.04829	queuine tRNA-ribosyltransferase Tgt
SO_4193	7.83042	7.15711	10.6714	8.55297	8.16416	8.40578	7.64497	8.07164	esterase/lipase/thioesterase family protein
SO_1538	7.54639	9.11995	8.26724	8.31119	8.16246	8.27497	8.03049	8.15597	isocitrate dehydrogenase NAD-dependent
SO_4753	8.26092	7.74045	7.49817	7.83318	8.14965	8.06894	8.20204	8.14021	ATP synthase F0 A subunit AtpB
SO_3908	9.14192	8.26943	9.39104	8.93413	8.14965	8.22898	8.20781	8.19548	enoyl-CoA hydratase EchH
SO_1797	8.32774	8.1097	8.16159	8.19968	8.14793	8.15322	7.92812	8.07642	histone-like DNA-binding protein HupB
SO_3230	7.55611	6.83215	8.41404	7.60077	8.1475	8.11766	8.12608	8.13041	two component signal transduction system controlling flagella biosynthesis Sigma54-dependent response regulator FlrC
SO_0611	7.34136	7.37908	7.5415	7.42065	8.1432	8.13587	8.04804	8.10904	transcpriptional activator SspA
SO_1641	7.14231	7.11772	7.79853	7.35285	8.14234	8.23017	7.82722	8.06658	acyl-[acyl-carrier-protein]--UDP-N-acetylglucosamine O-acyltransferase
SO_A0095	8.2236	8.42438	7.16637	7.93811	8.125	8.1311	8.50309	8.25306	plasmid partition protein ParA
SO_3415	8.28126	7.83942	8.35413	8.15827	8.11625	7.9812	7.88319	7.99355	bifunctional aspartokinase I / homoserine dehydrogenase I ThrA
SO_2749	7.79458	7.34495	7.90368	7.68107	8.11361	8.1713	8.05932	8.11474	TolA energy-transducing system inner membrane component TolA
SO_3930	8.01237	8.47377	8.06764	8.18459	8.11317	8.07392	8.14309	8.11006	30S ribosomal protein S6 RpsF
SO_3111	7.45461	6.78892	7.77484	7.33945	8.10612	8.16727	7.7608	8.01139	preprotein translocase subunit SecD
SO_0624	9.52341	9.45146	8.94697	9.30728	8.10479	8.22988	8.40876	8.24781	cAMP-responsive regulator of catabolite repression Crp
SO_1854	7.97298	7.43624	8.44974	7.95299	8.10036	8.25698	7.89821	8.08518	outer membrane protein required for motility and nitrate resistance
SO_r003	3.97217	4.10484	10.7801	6.28569	8.09636	8.30803	7.9733	8.12589
SO_1196	8.55317	7.99752	7.7318	8.09416	8.09591	8.0404	8.11969	8.08533	23S rRNA (uridine2552-2'-O)-methyltransferase RrmJ
SO_2016	8.43925	7.96098	8.23465	8.21163	8.09413	8.15886	7.91442	8.0558	heat shock chaperone HtpG
SO_1808	8.99432	7.8079	9.60854	8.80359	8.09056	8.62857	7.92279	8.21397	phage shock protein B PspB
SO_1819	7.73683	7.67749	7.5532	7.65584	8.09056	8.20619	7.97233	8.08969	ATP-dependent helicase DinG
SO_4247	8.24079	7.80759	8.13241	8.06026	8.08205	7.97624	8.06629	8.04153	50S ribosomal protein L28 RpmB
SO_3892	7.30273	6.95737	8.62084	7.62698	8.0816	7.90725	7.74465	7.91117	hypothetical protein
SO_4594	8.3165	7.99915	7.75249	8.02271	8.08115	8.32706	7.79183	8.06668	hypothetical protein
SO_3533	8.03747	7.60919	8.14075	7.92914	8.07484	8.0716	7.91676	8.02107	bifunctional flavokinase/FAD synthetase RibF
SO_2339	7.98463	7.5285	8.04255	7.85189	8.06623	8.30972	7.63889	8.00495	3-methyl-2-oxobutanoate dehydrogenase complex E1 component alpha subunit BkdA1
SO_3209	7.53905	7.14246	8.76301	7.81484	8.06578	8.15979	7.71719	7.98092	chemotaxis signal transduction system response regulator CheY
SO_4706	8.69333	7.99018	7.94065	8.20805	8.06305	8.02265	7.74238	7.94269	malate synthase domain protein
SO_0219	7.50848	7.23971	7.58246	7.44355	8.06031	8.07789	7.81	7.98273	transcription antitermination protein NusG
SO_1268	6.7911	7.06225	7.30412	7.05249	8.05895	7.93524	8.03451	8.00957	gamma-glutamyl-putrescine synthase PuuA
SO_A0071	8.08285	7.7113	8.17421	7.98945	8.05895	7.95876	8.01367	8.01046	hypothetical protein
SO_0150	9.14425	8.32237	8.98212	8.81625	8.05895	8.04277	8.19984	8.10052	putative adhesin
SO_3582	8.20139	7.45296	7.26475	7.6397	8.05391	8.0858	7.95807	8.03259	methyl-accepting chemotaxis sensory transducer with 4HB sensory domain
SO_4485	9.66428	9.46477	9.76745	9.63217	8.0484	7.71495	8.45104	8.07146	diheme cytochrome c Dhc
SO_3578	5.64422	5.09869	7.59411	6.11234	8.04564	7.94288	6.96546	7.65133	uncharacterized protein YfiH
SO_2756	7.0188	7.41121	7.07233	7.16745	8.04333	7.97234	7.86871	7.96146	peroxiredoxin TsaA
SO_2103	6.80205	6.61593	7.22141	6.8798	8.04056	7.99597	7.76751	7.93468	cytoplasmic ApbE family protein
SO_4746	5.81506	5.10071	6.96535	5.96037	8.03175	8.26658	7.19839	7.83224	ATP synthase F1 epsilon subunit AtpC
SO_t066	6.27446	6.13066	5.96264	6.12259	8.02194	8.10279	8.0572	8.06064
SO_3973	7.92916	7.50846	8.39577	7.94446	8.0196	7.86229	7.97748	7.95312	Ser/Thr protein kinase
SO_0364	5.38398	4.72687	7.89182	6.00089	8.00734	8.44295	7.13756	7.86262	phosphotransferase enzyme family protein
SO_3311	8.64591	8.41384	7.87918	8.31298	7.99498	7.79594	7.76788	7.85293	histidyl-tRNA synthetase HisS
SO_2492	7.29919	7.30473	8.04376	7.54923	7.99068	8.01956	7.9839	7.99805	acyl-CoA dehydrogenase FadE1
SO_3417	9.12704	8.70533	8.31779	8.71672	7.98252	8.40288	7.67461	8.02001	peptidyl-prolyl cis-trans isomerase SlyD
SO_1317	9.31142	8.97054	8.73673	9.00623	7.97286	8.26455	8.0511	8.09617	predicted periplasmic protein
SO_1723	7.28236	6.89699	7.71919	7.29951	7.96069	7.93889	7.66945	7.85634	ABC-type high affinity phosphate uptake system permease component PstC
SO_1791	7.25939	7.20442	7.27029	7.2447	7.95677	8.07987	7.66507	7.90057	cysteinyl-tRNA synthetase CysS
SO_4786	5.85938	5.29688	6.03524	5.7305	7.94841	7.52392	7.70249	7.72494	PqiA family protein
SO_2116	7.94672	7.669	7.78794	7.80122	7.94792	8.07027	7.83646	7.95155	acetyl-CoA synthetase acetylase YfiQ
SO_1531	7.6121	7.16293	8.08228	7.6191	7.94792	8.14536	7.52167	7.87165	thiazole biosynthesis/tRNA modification proteinThiI
SO_1855	8.10031	8.53224	9.35717	8.66324	7.94644	8.01577	8.28333	8.08185	ribosome modulation factor Rmf
SO_4627	6.40637	6.60885	7.4477	6.82097	7.94496	8.23848	7.0139	7.73244	glutamine rich protein
SO_1143	6.63823	5.7476	7.87077	6.7522	7.93603	8.09399	7.61181	7.88061	periplasmic substrate binding protein family 3
SO_0609	6.83393	6.68965	7.20378	6.90912	7.92806	7.91652	7.72984	7.85814	ubiquinol-cytochrome c reductase cytochrome b subunit PetB
SO_1115	7.44009	7.33639	7.65417	7.47688	7.92806	8.00329	7.70405	7.87847	aminoacyl-histidine/glycine-aspartate dipeptidase PepD
SO_0291	8.66239	8.75576	7.86574	8.42796	7.92355	8.0199	7.55565	7.83303	predicted periplasmic protein
SO_0007	7.55638	6.93715	7.86597	7.45317	7.92305	8.23995	7.71257	7.95852	50S ribosomal protein L34 RpmH
SO_1786	7.24276	7.47026	7.71893	7.47732	7.92154	7.98966	7.84987	7.92036	glutaminyl-tRNA synthetase GlnS
SO_4666	7.86908	7.59814	7.44678	7.638	7.92154	7.86497	7.78854	7.85835	diheme cytochrome c4 CytcB
SO_0610	6.55821	6.3471	7.23423	6.71318	7.90791	7.99946	7.66945	7.85894	ubiquinol-cytochrome c reductase cytochrome c1 subunit PetC
SO_1206	6.76572	6.41286	7.71817	6.96558	7.9069	8.11862	7.43866	7.82139	tRNA pseudouridine55 synthase TruB
SO_3715	8.76858	8.17208	7.66104	8.20057	7.90538	8.1441	7.90024	7.98324	bifunctional oxygen-insensitive NAD(P)H nitroreductase/dihydropteridine reductase NfnB
SO_4484	9.45682	9.14269	9.3703	9.32327	7.90131	7.85228	8.2687	8.00743	monoheme cytochrome c Shp
SO_3466	8.25992	7.56411	7.78963	7.87122	7.88543	7.81708	7.62007	7.77419	riboflavin synthase beta subunit RibE
SO_4782	8.43764	8.49122	8.57819	8.50235	7.88491	8.0539	7.88147	7.9401	protein with c-terminal DUF1078 domain
SO_3287	7.64538	7.35642	7.14993	7.38391	7.88337	7.89679	7.78561	7.85526	phosphoribosylformylglycinamidine synthase PurL
SO_2201	8.08042	8.12741	7.68924	7.96569	7.88234	7.69095	7.84987	7.80772	protein of unknown function DUF413
SO_1616	7.84173	7.47495	7.90435	7.74034	7.87975	7.99001	7.77677	7.88218	ISSod4 transposase TnpA_ISSod4
SO_2777	7.32407	6.32392	8.40965	7.35255	7.8782	7.90948	7.73061	7.83943	malonyl CoA-acyl carrier protein transacylase FabD
SO_A0061	7.3535	6.71231	7.39191	7.15257	7.87768	7.9024	7.92212	7.90073	parA protein%2C putative
SO_3465	8.08397	7.69098	8.02913	7.93469	7.87768	7.83908	7.52827	7.74834	transcription antitermination factor NusB
SO_1927	7.42955	7.15225	8.22273	7.60151	7.87457	7.97127	7.86836	7.90473	succinate dehydrogenase cytochrome b556 subunit SdhC
SO_A0063	7.03859	6.65154	7.71741	7.13585	7.87146	7.99562	7.51991	7.79566	ISSod8%2C transposase
SO_2869	7.86213	7.82665	7.98977	7.89285	7.86833	8.00642	7.47963	7.78479	periplasmic Zn-dependent protease YfgC
SO_4692	7.32629	7.23143	7.57716	7.37829	7.86833	7.86842	7.72602	7.82092	proton-coupled multidrug efflux pump permease component VmeB
SO_2439	8.51212	8.97744	8.22523	8.5716	7.86625	7.94578	7.95219	7.92141	serine rich protein
SO_2087	8.05948	8.38552	8.01887	8.15462	7.86311	7.81271	8.05872	7.91151	integration host factor alpha subunit IhfA
SO_2689	6.23127	6.26113	8.86738	7.11993	7.86049	8.50301	6.33398	7.56583	Mu phage protein of unknown function DUF1320
SO_1356	7.9496	7.5096	8.10087	7.85336	7.86049	7.84918	7.55307	7.75425	signal recognition particle protein Ffh
SO_1161	6.6275	6.24476	7.30513	6.7258	7.86049	7.97624	7.30058	7.71244	lipoic acid synthetase LipA
SO_3088	7.02231	7.12568	7.9532	7.36706	7.8505	7.76999	7.84106	7.82052	anaerobic fatty oxidation complex alpha subunit FadJ
SO_2222	7.63904	7.51568	7.36464	7.50645	7.84839	7.80993	7.73783	7.79872	anaerobic fumarate hydratase FumB
SO_2219	6.02262	5.38247	7.65072	6.35193	7.84575	8.20981	7.47645	7.844	predicted membrane protein
SO_1288	6.94339	7.10518	7.97564	7.3414	7.84257	7.70942	7.90802	7.82	30S ribosomal protein S21 RpsU
SO_2626	7.88332	8.21448	8.3268	8.14153	7.84097	7.823	7.73137	7.79845	ATP-dependent Clp protease ATPase and specificity subunit ClpA
SO_3225	6.98719	6.21614	8.1065	7.10328	7.83832	7.80595	7.6986	7.78095	flagellar protein export ATPase FliI
SO_3764	8.62348	8.91576	8.93175	8.82366	7.82334	7.97269	7.79694	7.86433	protein of unknown function DUF2170
SO_1638	7.42218	7.31173	7.62634	7.45342	7.82172	7.80075	7.79549	7.80599	periplasmic chaperone for outer membrane proteins Skp
SO_0596	9.26085	9.38603	8.39688	9.01459	7.81633	8.02437	7.90971	7.9168	ISSod4 transposase TnpA_ISSod4
SO_4347	7.34011	7.03977	7.77459	7.38483	7.81417	7.85652	7.33711	7.66927	acetolactate synthase II large subunit IlvG
SO_0819	8.20414	8.56355	7.68302	8.15024	7.81254	7.89003	7.96684	7.88981	ISSod11 transposase TnpA_ISSod11
SO_3276	7.30977	7.03344	7.97181	7.43834	7.8044	7.96735	7.26521	7.67899	outer membrane protein FadL family
SO_1826	6.48712	6.32565	7.09281	6.63519	7.80331	7.70728	7.70443	7.73834	TonB2 energy transduction system inner membrane component ExbB
SO_2303	7.23605	7.35472	7.31957	7.30345	7.80112	7.90948	7.58337	7.76466	thioredoxin reductase TrxB
SO_0930	7.34261	7.15662	6.99536	7.16487	7.79675	7.70514	7.57065	7.69085	transketolase Tkt
SO_2774	7.03396	6.46323	6.96278	6.81999	7.79291	7.62825	7.84	7.75372	3-oxoacyl-(acyl-carrier-protein) synthase II FabF
SO_4758	7.56256	7.51643	7.69286	7.59062	7.78796	7.89942	7.79658	7.82798	tRNA uridine 5-carboxymethylaminomethyl modification system MnmG
SO_4465	6.8472	6.55972	7.8014	7.06944	7.7863	7.87261	7.32302	7.66065	protein of unknown function DUF323
SO_1210	7.51126	7.20911	7.60758	7.44265	7.77745	7.78464	7.72104	7.76104	globular tetratricopeptide repeat containing lipoprotein NlpI
SO_3070	7.26928	6.98937	7.66657	7.30841	7.77634	7.90688	7.35008	7.67777	aspartate semialdehyde dehydrogenese Asd
SO_3774	7.47184	7.23096	7.66578	7.45619	7.77412	7.74897	7.70055	7.74121	bifunctional proline dehydrogenase/delta-1-pyrroline-5-carboxylate dehydrogenase PutA
SO_4606	6.50005	6.79205	6.86452	6.71887	7.77077	7.83908	7.34162	7.65049	aa3-type cytochrome c oxidase subunit II CoxB
SO_2912	8.37582	9.1192	7.47855	8.32453	7.77077	7.82851	7.98741	7.86223	pyruvate formate-lyase PflB
SO_3363	8.24313	8.06871	8.21323	8.17502	7.77022	7.87376	7.82293	7.8223	transcriptional regulator LysR family
SO_3543	7.65447	7.79765	8.62868	8.02693	7.75789	8.02368	7.43819	7.73992	ISSod13 transposase TnpA_ISSod13
SO_4212	7.36153	6.97787	7.21352	7.18431	7.75169	7.56364	7.78524	7.70019	peptidase M23 family
SO_4197	8.67671	8.35514	7.9699	8.33391	7.75056	7.83635	7.91576	7.83422	ribonuclease E inhibitor RraA
SO_1827	6.78468	6.49201	7.27409	6.85026	7.74205	7.82419	7.63155	7.7326	TonB2 energy transduction system membrane anchored component ExbD
SO_4748	6.82547	6.26293	6.28907	6.45916	7.722	7.7419	7.45583	7.63991	ATP synthase F1 gamma subunit AtpG
SO_t094	8.29391	7.62543	8.02626	7.98187	7.71738	7.75973	7.26521	7.58077
SO_2433	7.21472	6.93715	7.38042	7.17743	7.71738	7.69699	7.4609	7.62509	aspartyl-tRNA synthetase AspS
SO_1108	6.46778	6.19831	6.92945	6.53185	7.71448	7.6533	7.38297	7.58359	Na-translocating NADH-quinone reductase subunit F NqrF
SO_2419	7.43951	7.39111	8.92221	7.91761	7.7139	7.81984	7.34461	7.62612	NADP-dependent 24-dienoyl-CoA reductase FadH
SO_3471	7.64234	7.57614	7.30884	7.50911	7.711	7.6533	7.60725	7.65718	serine hydroxymethyltransferase GlyA
SO_A0042	6.60581	5.84851	6.34069	6.265	7.70867	7.6595	7.63726	7.66848	hypothetical protein
SO_3547	6.89652	6.87826	7.53288	7.10255	7.70867	7.83908	7.58253	7.71009	glucose-6-phosphate isomerase Pgi
SO_0235	7.02853	6.93148	7.45654	7.13885	7.70809	7.67269	7.86524	7.74867	30S ribosomal protein S19 RpsS
SO_0052	8.28012	7.90568	7.51169	7.89916	7.70518	7.68055	7.71912	7.70161	protein export chaperone SecB
SO_1778	9.56929	9.73979	8.50588	9.27165	7.70109	7.80834	7.89481	7.80141	extracellular iron oxide respiratory system surface decaheme cytochrome c component MtrC
SO_4645	8.56151	8.43002	8.35413	8.44855	7.7005	7.76753	7.85722	7.77509	putative bifunctional autotransporter / extracellular effector
SO_4742	8.33152	8.4831	7.77118	8.19527	7.69874	7.76302	7.7812	7.74765	glucosamine-6-phosphate sensitive transcriptional repressor of lipopolysaccharide biosyntheis GlmR
SO_3072	7.56791	7.51302	7.62823	7.56972	7.69405	7.53648	7.64942	7.62665	3-oxoacyl-(acyl-carrier-protein) synthase I FabB
SO_2299	7.35938	7.31522	7.71944	7.46468	7.69228	7.82221	7.56851	7.69434	threonyl-tRNA synthetase ThrS
SO_A0070	7.65723	7.27236	7.5114	7.48033	7.69169	7.65685	7.61883	7.65579	hypothetical protein
SO_3975	7.28821	6.90396	7.16785	7.12001	7.68874	7.46954	7.7834	7.64723	membrane protein PAP2 superfamily
SO_4487	8.19119	7.89086	9.13349	8.40518	7.68638	7.75188	7.59975	7.67934	two component signal transduction system response regulator with winged helix family DNA binding domain
SO_4215	7.7107	7.43143	8.23606	7.79273	7.68579	7.83908	7.50572	7.67686	cell division filament FtsZ
SO_0859	7.85689	7.84093	8.02851	7.90878	7.6852	7.64173	7.62172	7.64955	two component signal transduction system hybrid histidine kinase/response regulator with PAS sensory domain
SO_1141	8.03245	8.24405	7.35228	7.87626	7.68461	7.60779	7.77085	7.68775	carbamoyl-phosphate synthase small subunit CarA
SO_0706	5.23181	4.44435	6.55623	5.4108	7.68401	8.01473	6.63227	7.44367	toxin-antitoxin system toxin HipA family
SO_1949	7.71022	7.6856	7.56453	7.65345	7.68342	7.50044	7.69704	7.62697	invasin domain protein
SO_0974	7.37381	7.991	7.03375	7.46618	7.67689	7.6151	7.71257	7.66819	putative cytoplasmic protein
SO_1690	7.35968	6.93828	7.53921	7.27906	7.67212	7.68229	7.31133	7.55525	ABC-F family ATPase
SO_2893	7.6108	7.27907	8.03545	7.64177	7.66193	7.59353	7.71257	7.65601	base-induced periplasmic protein YceI
SO_0929	7.83731	7.5479	8.16718	7.85079	7.66193	7.72933	7.4227	7.60465	S-adenosylmethionine synthetase MetK
SO_0780	7.45288	7.48233	7.34475	7.42665	7.65832	7.91022	7.3471	7.63855	glycine cleavage system carrier of aminomethyl moiety GcvH
SO_0378	7.68631	7.40631	7.49463	7.52908	7.6547	7.74357	7.4475	7.61526	ISSod4 transposase TnpA_ISSod4
SO_2926	6.94421	6.35474	8.43439	7.24445	7.64621	7.95733	7.0406	7.54805	putative ABC-type fatty acid export system permease component YbbP
SO_3514	7.41031	6.84125	8.5394	7.59699	7.64439	7.90501	7.34062	7.63001	TonB-dependent chitooligosaccharide receptor
SO_0287	6.57797	6.30036	6.77914	6.55249	7.64073	7.75146	7.2689	7.5537	3-dehydroquinate synthase AroB
SO_3381	7.35598	7.01318	8.30266	7.55727	7.62724	7.69225	7.36096	7.56015	amine oxidase
SO_2361	6.96829	6.91606	7.25115	7.04517	7.6254	7.53263	7.63033	7.59612	Cbb3-type cytochrome c oxidase subunit III CcoP
SO_4248	8.13064	8.61662	7.71995	8.15574	7.61921	7.60962	7.8172	7.68201	protein of unknown function DUF2466 YicR
SO_1839	7.88568	8.08948	8.03809	8.00442	7.61487	7.496	7.55823	7.55637	hypothetical protein
SO_0417	7.83575	8.55583	7.82842	8.07334	7.61425	7.42762	7.76416	7.60201	type IV pilin protein PilA
SO_2100	7.58754	7.5345	7.57436	7.56547	7.61052	7.47708	7.73403	7.60721	thioredoxin family protein
SO_0050	7.44475	7.37825	7.35293	7.39198	7.61052	7.88362	7.45121	7.64845	rhodanese domain protein
SO_2105	6.28555	6.02497	6.95075	6.42042	7.59674	7.55938	7.44192	7.53268	AI-3-responsive two component signal transduction system histidine kinase QseC
SO_2728	8.37781	8.14955	8.48919	8.33885	7.59107	7.53166	7.57872	7.56715	Zn-dependent metalloprotease HtpX
SO_0360	7.63497	7.07568	7.57688	7.42918	7.58854	7.7527	7.43539	7.59221	DNA-directed RNA polymerase omega subunit RpoZ
SO_1278	8.3211	8.16606	8.40273	8.29663	7.58347	7.81549	7.3341	7.57769	chemotaxis signal transduction system methyl accepting sensory transducer
SO_1747	7.51957	7.41974	7.82348	7.5876	7.58283	7.56882	7.82651	7.65939	tellurium ion resistance family protein
SO_4667	7.67915	8.21354	7.11993	7.67087	7.57327	7.87528	7.36441	7.60432	50S ribosome assembly GTPase YihA
SO_4318	5.95152	6.13264	6.93905	6.34107	7.57264	7.63231	7.223	7.47598	type I protein secretion system bifunctional ATPase and permease component AggC
SO_1659	8.07159	7.98444	8.08798	8.048	7.572	7.74315	7.48868	7.60127	surface localized decaheme cytochrome c lipoprotein
SO_4202	8.48126	8.30538	8.12421	8.30362	7.57136	7.75353	7.34958	7.55816	twin arginine protein translocase system protein TatA
SO_A0069	7.558	6.95905	8.07478	7.53061	7.56879	7.57539	7.67064	7.60494	hypothetical protein
SO_3800	7.34105	7.65978	7.36172	7.45418	7.56687	7.42503	7.51549	7.50246	surface-associated serine protease
SO_2934	7.29177	7.67478	7.63791	7.53482	7.56622	7.40831	7.48778	7.48743	extracellular lipase Pla-1/cef family
SO_1191	7.26468	6.90106	6.90071	7.02215	7.56365	7.594	7.52079	7.55948	transcription elongation factor GreA
SO_3085	9.11977	8.57614	9.73881	9.14491	7.55978	7.56269	7.70986	7.61078	predicted periplasmic protein
SO_1193	6.45108	5.79707	7.13139	6.45985	7.55526	7.50438	7.43351	7.49772	preprotein translocase subunit SecD
SO_A0096	7.40165	7.19546	6.22129	6.93946	7.55461	7.54128	7.67382	7.5899	plasmid partition protein ParB
SO_1071	5.73169	5.32309	6.86681	5.97386	7.54942	7.70899	6.47269	7.2437	membrane protein of unknown function UPF0016
SO_2838	7.12753	6.81624	7.60977	7.18451	7.54812	7.62644	7.37518	7.51658	ATP-dependent RNA helicase DEAD box family
SO_2107	6.84984	6.74046	6.61622	6.73551	7.54747	7.49253	7.49901	7.513	periplasmic glucan biosynthesis protein OpgG
SO_2602	7.64791	7.56117	7.56227	7.59045	7.54421	7.69095	7.57829	7.60449	activator protein ProQ
SO_2564	7.70464	7.8017	7.43819	7.64818	7.54225	7.83713	7.60849	7.66262	membrane-bound lytic peptidoglycan transglycosylase D
SO_2200	7.48774	7.53972	7.32224	7.4499	7.5416	7.75766	7.70405	7.66777	ribosomal protein S6 glutaminyl transferase RimK
SO_3580	7.80413	7.50159	7.57184	7.62585	7.5311	7.52731	7.4307	7.49637	beta barrel protein translocation lipoprotein component BamC
SO_3496	6.3466	6.6279	6.32812	6.43421	7.5311	7.30537	7.70482	7.51376	succinate-semialdehyde dehydrogenase [NAD(P)+] GabD
SO_0426	7.28918	7.09	6.98865	7.12261	7.52978	7.46298	7.52344	7.5054	dihydrolipoamide dehydrogenase LpdA
SO_1219	7.64513	7.5597	8.02093	7.74192	7.52318	7.86536	7.26258	7.55037	phosphopentomutase DeoB
SO_2415	8.54533	8.43883	7.91677	8.30031	7.51388	7.66303	7.5749	7.58394	aerobic ribonucleoside-diphosphate reductase alpha subunit NrdA
SO_3193	7.29919	7.22495	7.18849	7.23755	7.50988	7.47457	7.49093	7.49179	outer membrane polysaccharide export channel protein Wza
SO_1525	7.30945	7.48775	7.29191	7.36304	7.50787	7.47407	7.41465	7.46553	1-deoxy-D-xylulose-5-phosphate synthase Dxs
SO_3069	7.31678	7.45849	7.04066	7.27198	7.5072	7.3951	7.52211	7.47481	type IV pilus assembly protein FimV
SO_0425	5.92758	5.94507	6.15092	6.00786	7.50251	7.49005	7.33059	7.44105	dihydrolipoamide acetyltransferase AceF
SO_0264	7.23336	7.59671	6.84654	7.22554	7.49847	7.06581	7.71218	7.42549	periplasmic monoheme cytochrome c5 ScyA
SO_1327	7.16332	6.58594	7.54551	7.09826	7.49578	7.59861	7.36784	7.48741	histidine-containing phosphotransfer domain protein HptA
SO_t019	6.55929	5.66939	7.00162	6.4101	7.49443	8.04243	6.91601	7.48429
SO_3227	7.22932	6.44743	7.94737	7.20804	7.49307	7.46601	7.60184	7.52031	flagellar motor switching and energizing component FliG
SO_3591	8.11098	8.11496	7.5858	7.93725	7.49104	7.44361	7.50304	7.47923	predicted periplasmic protein
SO_3255	8.03496	7.99725	7.87805	7.97009	7.48833	7.61556	7.634	7.5793	secretion chaperone for FlgK and FlgL FlgN
SO_1093	7.06835	6.77632	7.21676	7.02047	7.47265	7.48955	7.40703	7.45641	ISSod7 transposase TnpA_ISSod7
SO_0266	8.27079	7.76806	7.77093	7.9366	7.46922	7.43899	7.57192	7.49338	cytochrome c synthetase cytochrome b containing quinol-haem oxidoreductase subunit CcmF
SO_0333	7.92437	8.16702	7.30783	7.79974	7.46853	7.62101	7.47007	7.51987	periplasmic thiol:disulfide interchange protein DsbA
SO_3741	6.84456	6.48738	7.34901	6.89365	7.46715	7.69957	6.78845	7.31839	NAD(P) transhydrogenase beta subunit PntB
SO_0555	7.2283	6.52551	7.90235	7.21872	7.46578	7.62554	7.29234	7.46122	bifunctional diguanylate cyclase/phosphodiesterase
SO_2312	9.53888	9.20546	9.90586	9.55007	7.46509	7.88777	7.73745	7.69677	serine protease inhibitor ecotin EcoT
SO_2753	6.61463	6.85449	6.63675	6.70196	7.46371	7.30706	7.35206	7.37428	prolyl endopeptidase
SO_1836	6.64331	6.47263	6.52469	6.54687	7.45679	7.48856	7.30418	7.41651	protein of unknown function DUF1260
SO_0771	7.37075	7.0292	8.12363	7.50786	7.4561	7.33111	7.20664	7.33128	thiol-disulphide oxidoreductase DCC family
SO_1851	6.83216	6.58305	6.80514	6.74012	7.44845	7.33664	7.23327	7.33945	23S rRNA (guanine2445-N2)-methyltransferase RlmL
SO_4345	7.39835	6.91721	7.37271	7.22942	7.44356	7.34655	7.23649	7.3422	dihydroxy-acid dehydratase IlvD
SO_0168	5.71635	5.34202	6.83864	5.96567	7.44356	7.85151	6.69068	7.32858	T2aSS secretion system inner membrane platform protein GspF
SO_0004	6.82323	6.54197	6.78641	6.7172	7.44356	7.40831	7.28716	7.37968	membrane protein insertase YidC
SO_A0001	7.25276	7.23833	7.07511	7.18873	7.44076	7.52295	7.40942	7.45771	replication protein RepA
SO_t011	5.82672	5.32655	6.60475	5.91934	7.44076	7.85073	6.4093	7.2336
SO_4685	6.52778	6.30212	7.41898	6.74963	7.43795	7.53792	6.95571	7.31053	outer membrane protein in capsule/EPS biosynthesis locus
SO_0949	6.29655	6.11674	7.50436	6.63922	7.43655	7.73521	6.89302	7.35493	branched-chain amino acid: cation symporter BrnQ
SO_4327	7.41537	7.69332	7.66709	7.59193	7.43655	7.52246	7.15642	7.37181	RND-type multidrug/detergent efflux system MFP component VexB
SO_3472	7.3136	7.26427	7.02517	7.20101	7.43162	7.36509	7.39216	7.39629	REG family ATPase YjjK
SO_0966	7.69587	7.96792	7.55349	7.73909	7.4295	7.43435	7.52255	7.46214	ISSod2 transposase TnpA_ISSod2
SO_A0019	7.50123	7.71988	7.98367	7.73492	7.42455	7.34051	7.18954	7.3182	ISSod9%2C DNA-invertase
SO_0694	6.42123	6.54939	7.17119	6.71394	7.42384	7.58053	7.25676	7.42038	galactokinase GalK
SO_1038	6.7699	6.25297	7.50289	6.84192	7.42029	7.45027	6.96352	7.27802	cobyric acid synthase CobQ
SO_1561	7.26072	7.1405	7.11685	7.17269	7.41602	7.64396	7.21212	7.42403	cytoplasmic zinc metallopeptidase M1 family
SO_2306	7.1781	6.76998	6.94946	6.96584	7.40958	7.3155	7.26784	7.33098	double-stranded DNA translocase FtsK
SO_4028	7.34698	7.06484	7.15967	7.1905	7.40958	7.33995	7.14845	7.29933	single-strand binding protein Ssb
SO_0601	7.63114	7.76901	7.15368	7.51794	7.40887	7.44464	7.34062	7.39804	DNA mismatch repair protein MutL
SO_2301	7.35721	7.01265	7.50612	7.29199	7.40815	7.46298	7.68528	7.5188	50S ribosomal protein L35 RpmI
SO_3579	7.37595	7.26607	7.33023	7.32408	7.40528	7.54224	7.23111	7.39288	23S rRNA pseudouridine(1911/1915/1917) synthase
SO_3896	9.17043	9.04423	9.03416	9.08294	7.40384	7.57164	7.72372	7.5664	outer membrane porin Omp35
SO_2842	7.56363	7.51188	7.80785	7.62779	7.39446	7.46904	7.32302	7.39551	subfamily M23B unassigned peptidase
SO_1051	7.1023	7.0164	7.42552	7.18141	7.38939	7.36238	7.24346	7.33174	periplasmic glucan biosynthesis protein OpgD
SO_4510	6.82144	6.45218	7.08143	6.78502	7.38866	7.51174	7.5344	7.47827	formate dehydrogenase FeS subunit FdhB
SO_0152	6.35406	5.65708	7.7724	6.59451	7.38793	7.65994	6.85923	7.30237	peptidase M14 carboxypeptidase A family
SO_A0158	8.70709	8.87484	8.55481	8.71225	7.38429	7.62056	7.63848	7.54778	hypothetical protein
SO_0121	5.83029	4.7373	7.22391	5.9305	7.37625	7.70257	6.47451	7.18445	small conductance mechanosensitive ion channel protein YbdG
SO_1644	6.33598	6.03663	7.27443	6.54901	7.36152	7.31886	6.9937	7.22469	DNA polymerase III alpha subunit DnaE
SO_2341	7.03473	6.41854	7.26232	6.9052	7.36078	7.41669	7.0051	7.26086	3-methyl-2-oxobutanoate dehydrogenase complex E2 component BkdB
SO_2013	7.65018	7.46596	7.77484	7.63033	7.35484	7.30594	7.24293	7.30123	DNA polymerase III gamma and tau subunits DnaX
SO_2395	8.02293	8.00186	8.1307	8.05183	7.35186	7.31494	7.44658	7.37112	butyryl-CoA dehydrogenase AcdS
SO_0393	6.65743	5.98064	7.34278	6.66028	7.34887	7.49352	7.00447	7.28229	global transcriptional activator Fis
SO_0612	6.85422	7.07876	7.19979	7.04426	7.34887	7.34765	7.24986	7.31546	stringent starvation protein b SspB
SO_0300	7.23168	7.67953	7.22391	7.37837	7.34288	7.41721	7.24933	7.33648	outer membrane lipoprotein LppC
SO_2916	7.22085	7.05236	7.15331	7.14217	7.33838	7.42503	7.32857	7.36399	phosphate acetyltransferase Pta
SO_3401	7.798	7.66593	7.42676	7.63023	7.33536	7.44002	7.03506	7.27015	DNA-binding regulatory protein YeeN
SO_t092	7.0297	7.10216	6.80848	6.98011	7.33461	7.50094	6.9207	7.25208
SO_3559	7.08113	6.64393	7.17858	6.96788	7.33461	7.3553	7.19342	7.29445	glutamate--cysteine ligase GshA
SO_1052	6.86774	6.51569	8.13981	7.17441	7.3331	7.35912	7.37078	7.35433	metal ion-phosphate:proton symporter PitB
SO_0337	5.75909	5.11078	7.14616	6.00534	7.33083	7.536	6.4845	7.11711	YER057c/Yigf/Uk114 family protein
SO_3897	6.65391	6.26113	7.23104	6.71536	7.32932	7.64485	7.33611	7.43676	DNA topoisomerase IV A subunit ParC
SO_3951	6.46434	6.65842	6.93688	6.68655	7.32553	7.65906	6.65012	7.21157	ABC-type phospholipid uptake (salvage) system periplasmic chaperone MlaC
SO_2760	7.60535	7.39976	7.08968	7.36493	7.3202	7.25248	7.28509	7.28592	phosphoribosylformylglycinamidine cyclo-ligase PurM
SO_0429	7.04398	6.51796	7.69002	7.08399	7.31562	7.43229	7.03567	7.26119	cell surface zinc endopeptidase PepO
SO_3313	6.75543	6.85029	6.51772	6.70781	7.3118	7.12714	7.63359	7.35751	transmembrane cell shape protein RodZ
SO_2711	7.91663	7.57178	7.98156	7.82332	7.30719	7.45486	6.99624	7.25276	predicted lipoprotein
SO_3251	7.09417	7.06329	7.31153	7.15633	7.30102	7.3383	7.38975	7.34302	chemotaxis signal transduction system MCP methyltransferase CheR
SO_3855	6.48429	6.66048	6.70536	6.61671	7.2925	7.31774	7.17167	7.26064	NAD-dependent malate dehydrogenase (oxaloacetate-decarboxylating) SfcA
SO_0466	7.67668	8.14073	7.4011	7.7395	7.28939	7.2419	7.55307	7.36145	toxin-antitoxin system antidote
SO_0162	6.28165	6.36066	6.08876	6.24369	7.28706	7.10071	7.11612	7.16796	phosphoenolpyruvate carboxykinase PckA
SO_3208	7.27453	7.45573	8.03789	7.58938	7.27845	7.19025	7.31998	7.26289	chemotaxis signal transduction system CheY phosphatase CheZ
SO_2705	7.44184	7.38987	7.65019	7.49397	7.27688	7.17179	7.24025	7.22964	DNA topoisomerase I TopA
SO_0781	6.61825	6.64532	6.18727	6.48361	7.27453	7.25482	7.22138	7.25024	glycine dehydrogenase (decarboxylating) GcvP
SO_3426	7.46497	7.44781	7.25988	7.39089	7.27216	7.16869	7.59473	7.3452	carbon storage regulator CsrA
SO_1794	7.17705	7.40058	7.58107	7.38623	7.27216	7.30311	7.09849	7.22459	ATP-dependent Clp protease proteolytic subunit ClpP
SO_2305	6.98038	7.0664	6.89309	6.97996	7.26347	7.23954	7.50883	7.33728	leucine-responsive regulatory protein Lrp
SO_0009	6.60321	6.36487	7.16897	6.71235	7.2595	7.45587	6.90996	7.20845	DNA polymerase III beta subunit DnaN
SO_3840	7.7536	7.53038	8.04093	7.77497	7.25473	7.18351	7.22029	7.21951	RNA polymerase sigma-70 factor ECF subfamily
SO_2274	7.99062	8.02493	7.17563	7.73039	7.25473	7.28948	7.50438	7.34953	nucleoside diphosphate kinase Ndk
SO_2637	6.48542	6.67004	7.36561	6.84036	7.25313	7.2157	6.90456	7.12447	hypothetical protein
SO_0252	6.38713	6.20866	6.76055	6.45211	7.25313	7.38552	7.06561	7.23476	50S ribosomal protein L36 RpmJ
SO_3770	6.34909	6.53227	6.64424	6.50853	7.25233	7.04432	6.95831	7.08499	phosphate transport accessory protein of unknown function DUF47
SO_3986	6.35158	5.61243	6.79796	6.25399	7.24913	7.20243	6.93202	7.12786	lysine-sensitive aspartokinase III LysC
SO_0467	6.90669	6.77379	6.61186	6.76411	7.24833	7.24602	6.84027	7.11154	DNA helicase II UvrD
SO_2268	6.99793	6.91376	7.62093	7.17754	7.24673	7.45129	7.10675	7.26825	chaperone protein HscA
SO_2177	6.48202	6.41773	6.48353	6.46109	7.24593	6.99127	7.09494	7.11071	nucleoid-associated protein NdpA
SO_0262	7.05125	6.16971	6.85625	6.6924	7.24271	7.33775	7.18454	7.255	ABC-type heme export system permease component 1 CcmB
SO_0340	6.81516	6.86998	7.32191	7.00235	7.24191	7.30706	7.0449	7.19796	branched-chain-amino-acid transaminase IlvE
SO_2881	6.93803	7.06484	6.57986	6.86091	7.23707	7.2217	7.38345	7.28074	Fe/Mn superoxide dismutase SodB
SO_0008	7.08449	7.0607	7.05999	7.06839	7.23627	7.30819	7.25729	7.26725	chromosomal replication initiator protein DnaA
SO_1941	6.65492	6.71495	6.9016	6.75716	7.23384	7.46449	6.89302	7.19712	divalent cation (Mg2+%2C Co2+%2C Ni2+) transporter CorA
SO_3429	6.15794	5.61384	6.08483	5.95221	7.2306	7.33	7.14788	7.23616	regulatory protein RecX
SO_4134	9.60773	9.94158	9.57688	9.70873	7.22573	7.33609	7.70405	7.42196	protein of unknown function DUF465
SO_3552	8.59938	8.43663	8.89051	8.64217	7.22247	7.3471	7.36931	7.31296	lipoprotein with VWA and DUF3520 domains
SO_1870	7.09417	6.6124	7.58496	7.09718	7.22165	7.41146	7.20719	7.2801	biosynthetic arginine decarboxylase SpeA
SO_3195	6.91428	6.81563	6.91626	6.88205	7.21839	7.15058	6.99243	7.12047	proton:peptide symporter POT family
SO_4669	7.03047	6.6342	6.84932	6.838	7.21839	7.20546	7.25093	7.22492	DNA polymerase I PolA
SO_0992	6.99555	6.60529	7.14088	6.91391	7.21675	7.30085	7.28405	7.26722	lysyl-tRNA synthetase LysS
SO_4507	6.74082	5.91896	7.45684	6.70554	7.21265	7.57117	6.78258	7.1888	formate dehydrogenase chaperone FdhT
SO_0280	6.55982	6.60743	6.79701	6.65475	7.20028	7.20848	6.99179	7.13352	penicillin-binding protein 1A McrA
SO_1976	7.46812	6.36487	8.63662	7.48987	7.19697	7.45027	7.26837	7.3052	hydrolase alpha/beta fold family
SO_3948	6.7911	6.87176	7.22427	6.96238	7.19115	7.49303	6.85714	7.18044	UDP-N-acetylglucosamine 1-carboxyvinyltransferase MurA
SO_1581	7.12245	6.99482	7.11993	7.07906	7.18948	7.14869	7.08603	7.1414	PhnA domain protein
SO_1810	7.56283	6.51796	7.74678	7.27586	7.18781	7.20182	7.32403	7.23789	protein of unknown function DUF463 YcjX
SO_1214	7.81857	7.50006	7.64859	7.65574	7.1853	7.14175	7.30929	7.21212	Na+ dependent nucleoside transporter NupC family
SO_4133	7.77551	8.60491	7.38522	7.92188	7.18446	7.6287	7.18454	7.33257	uridine phosphorylase Udp
SO_1215	8.0629	7.82206	7.13861	7.67452	7.18446	7.23124	7.30725	7.24098	nucleoside-specific outer membrane porin OmpK
SO_1626	7.25409	6.91836	7.62688	7.26644	7.18111	7.25482	7.2192	7.21838	protein-P-II uridylyltransferase GlnD
SO_0166	6.80477	6.23743	6.91758	6.65326	7.18027	7.04229	7.0449	7.08916	T2aSS secretion system secretin GspD
SO_A0153	7.45634	6.88472	8.05203	7.46437	7.17775	7.63095	6.57394	7.12755	CzcA family heavy metal efflux protein
SO_3350	8.37674	8.47065	9.19434	8.68057	7.17522	7.64708	6.79284	7.20505	pilus retraction ATPase PilU
SO_1924	7.9944	7.22078	8.2098	7.80833	7.17438	7.19879	7.20445	7.19254	RND superfamily efflux pump permease component 2
SO_3271	7.11515	6.98116	7.19105	7.09579	7.16762	7.14049	7.11845	7.14219	bifunctional UDP GlcNAc C6 dehydratase/C5 epimerase PseB
SO_4324	7.09491	7.1964	7.47226	7.25452	7.16677	7.17735	7.21539	7.18651	bifunctional diguanylate cyclase/phosphodiesterase with GAF sensory domain
SO_4820	6.54687	6.78703	6.67329	6.66907	7.16508	7.325	6.66616	7.05208	ABC-type zinc uptake system zinc chaperone
SO_A0049	7.33573	7.09963	7.44648	7.29395	7.16253	7.22707	7.1132	7.1676	toxin secretion ABC transporter%2C ATP-binding subunit/permease protein%2C putative
SO_2218	7.06721	6.95066	7.05638	7.02475	7.16253	7.11881	7.01641	7.09925	asparaginyl-tRNA synthetase AsnS
SO_A0150	6.59485	5.99049	6.93601	6.50711	7.16253	6.96005	7.01703	7.04654	hypothetical protein
SO_4734	6.79977	6.85209	6.50367	6.71851	7.15912	7.04635	7.12717	7.11088	bifunctional diguanylate cyclase/phosphodiesterase with PAS sensory domain
SO_2104	6.37984	5.79207	7.03538	6.40243	7.15571	7.12138	7.00194	7.09301	AI-3-responsive two component signal transduction system response regulator QseB
SO_4078	6.93844	7.18454	6.79653	6.97317	7.15486	7.0981	7.19287	7.14861	microcin-processing peptidase TldE
SO_4213	6.96221	6.49816	7.1578	6.87272	7.14629	7.1143	7.07526	7.11195	protein of unknown function DUF721
SO_2747	6.87294	6.64393	6.9347	6.81719	7.14371	7.10914	7.16435	7.13907	peptidoglycan-associated lipoprotein Pal
SO_0013	6.2836	6.27283	6.44668	6.33437	7.14112	7.1316	7.13584	7.13619	metal-dependent phosphohydrolase
SO_3348	6.93057	6.69099	8.2071	7.27622	7.1316	7.29574	6.66137	7.02957	ferrochelatase HemH
SO_0691	6.99674	7.17161	7.0834	7.08392	7.12899	7.01976	7.26995	7.13956	hypothetical protein
SO_3089	7.09676	7.37575	7.38936	7.28729	7.12899	7.17859	7.21485	7.17414	anaerobic fatty oxidation complex beta subunit FadI
SO_2498	6.83482	6.55678	6.19458	6.52872	7.12725	6.9391	7.17784	7.0814	bifunctional diguanylate cyclase/phosphodiesterase with GAF and PAS sensory domains
SO_2264	6.49725	6.21427	7.04794	6.58649	7.12463	7.01769	6.6899	6.94407	cysteine desulfurase IscS
SO_2708	7.10966	7.03026	8.03748	7.39247	7.12463	7.24072	6.80955	7.0583	nitroreductase YdjA
SO_2581	6.70192	6.60101	6.66227	6.65507	7.11851	7.10136	6.90524	7.0417	long chain fatty acid CoA ligase FadD
SO_3516	6.67341	6.59529	7.41524	6.89464	7.11763	6.93034	7.02638	7.02479	transcriptional repressor of N-acetylglucosamine utilization NagR
SO_1265	6.59747	6.85269	6.37002	6.60673	7.10972	6.98353	7.25411	7.11579	putrescine degradation gene regulator PuuR
SO_1185	7.05049	6.46244	6.63728	6.71674	7.10972	7.00524	6.93732	7.01742	GTP-binding and nucleic acid-binding protein YchF
SO_1300	8.04113	7.68661	7.09711	7.60828	7.1053	7.04972	7.16096	7.10533	glutamate-1-semialdehyde-21-aminomutase HemL
SO_1368	6.48316	6.65705	6.65328	6.59783	7.10176	7.09419	6.86063	7.01886	cytoplasmic leucine metal-dependent aminopeptidase PepA
SO_1558	5.96213	5.91436	6.42012	6.09887	7.10088	7.03073	6.3736	6.83507	phosphate-responsive two component signal transduction system response regulator PhoB
SO_2619	6.83615	7.02707	7.33023	7.06448	7.10088	7.07974	6.83105	7.00389	methionyl-tRNA synthetase MetG
SO_2506	6.93803	6.68629	7.5515	7.0586	7.09643	7.08501	6.96157	7.04767	excinuclease ABC B subunit UvrB
SO_1162	6.55282	6.58882	6.48532	6.54232	7.09554	7.12138	6.91198	7.04297	lipoyl(octanoyl) transferase LipB
SO_3061	6.6136	7.04346	6.65169	6.76958	7.0893	6.98494	7.08424	7.05282	DNA topoisomerase III TopB
SO_1631	6.27577	5.77065	6.09189	6.0461	7.0884	7.11881	6.91131	7.03951	uridylate kinase PyrH
SO_0361	5.43172	5.07008	6.62598	5.70926	7.08661	7.28719	6.28807	6.88729	guanylate kinase Gmk
SO_1929	6.23531	6.30826	6.49186	6.34514	7.07401	7.13096	7.03258	7.07919	succinate dehydrogenase iron-sulfur protein SdhB
SO_3064	6.67935	6.50581	6.70177	6.62898	7.07401	6.98282	6.90456	6.98713	amidophosphoribosyltransferase PurF
SO_4699	7.55719	7.20817	6.98739	7.25092	7.06949	7.02251	7.02949	7.04049	oligopeptidase A PrlC
SO_1476	7.17705	6.70369	7.37914	7.08662	7.06858	7.29971	6.82677	7.06502	beta barrel protein translocation component BamE
SO_0424	5.91251	6.16488	5.64512	5.9075	7.06494	6.92153	7.29131	7.09259	pyruvate dehydrogenase E1 component AceE
SO_1634	6.37924	5.76683	6.76399	6.30335	7.06039	7.02525	6.7994	6.96168	phosphatidate cytidylyltransferase CdsA
SO_1822	6.59222	6.86106	6.44668	6.63332	7.05948	6.88119	6.97708	6.97258	TonB-dependent receptor
SO_1933	5.93339	6.16585	7.02517	6.3748	7.05856	7.14743	6.67966	6.96189	succinyl-CoA synthase alpha subunit SucD
SO_1140	6.34036	6.18217	6.04739	6.18998	7.05674	6.84126	6.88139	6.92646	4-hydroxy-tetrahydrodipicolinate reductase
SO_4163	7.16932	6.73396	6.62327	6.84219	7.05399	7.04364	6.80303	6.96689	HlsVU protease ATPase component HslU
SO_1937	7.11844	7.23557	7.03049	7.12817	7.05215	7.12074	7.0051	7.05933	transcriptional repressor of iron homeostasis Fur
SO_1799	7.10083	7.51036	7.22962	7.28027	7.05124	7.18474	7.29801	7.178	molybdenum-pterin binding protein MopI
SO_2263	7.19825	6.52325	7.60072	7.10741	7.05032	7.17982	6.74229	6.99081	transcriptional repressor of iron-sulfur cluster assembly genes IscR
SO_1473	7.58728	7.34495	6.58986	7.17403	7.04848	6.78245	7.20225	7.01106	SsrA-binding protein SmpB
SO_3229	7.20445	6.74628	7.59935	7.18336	7.04572	6.92447	7.25676	7.07565	flagellar basal-body component FliE
SO_0695	5.94495	5.69102	6.68475	6.10691	7.04387	7.14491	6.77224	6.98701	potassium efflux protein CPA2 family
SO_2110	7.65748	7.54493	7.01736	7.40659	7.04202	7.33995	7.04368	7.14189	peptidase family M15
SO_t065	5.07527	3.91107	4.37708	4.45448	7.03832	6.63661	6.95309	6.87601
SO_3114	6.71645	6.56339	6.98233	6.75406	7.0374	7.17365	6.64931	6.95345	S-adenosylmethionine:tRNA ribosyltransferase-isomerase QueA
SO_1670	6.60841	6.09053	6.8018	6.50025	7.03554	7.00315	6.60756	6.88208	fumarylacetoacetate hydrolase FahA
SO_3325	9.48063	9.0009	9.19443	9.22532	7.03461	7.2472	7.3456	7.20914	periplasmic protein of unknown function NrfJ
SO_A0100	6.64026	6.9028	6.82787	6.79031	7.03368	6.98494	6.96999	6.9962	hypothetical protein
SO_3171	6.6744	6.56045	6.80275	6.6792	7.03089	6.93983	7.08245	7.01772	polysaccharide biosynthesis protein epimerase/dehydratase-like WbfY
SO_4030	6.63874	6.44584	6.62652	6.57036	7.02903	7.03209	6.91265	6.99126	excinuclease ABC A subunit UvrA
SO_0035	6.72558	6.84366	6.81986	6.79637	7.02623	7.2348	7.08722	7.11608	protein of unknown function DUF494 Smg
SO_3154	7.14625	7.11872	6.50895	6.92464	7.02436	6.97645	7.01641	7.00574	prolyl-tRNA synthetase ProS
SO_1457	7.05697	7.08234	7.16674	7.10202	7.02342	7.12714	6.9267	7.02575	type II restriction-modification system methyltransferase
SO_3159	6.47178	6.46323	6.32879	6.42126	7.02249	6.87588	7.0051	6.96782	outer membrane protein of unknown function DUF940 WbfB
SO_3844	7.10304	6.91606	6.79749	6.93886	7.02061	6.89776	7.03011	6.98283	thermoregulated outer membrane M13 family zinc endopeptidase PepO
SO_2353	6.6519	5.98393	6.87456	6.50346	7.01686	7.18228	6.9544	7.05118	protein of unknown function DUF2987
SO_2923	6.48712	5.64743	7.03904	6.39119	7.01591	7.11881	6.73165	6.95546	sodium:glutamate symporter GltS
SO_2345	7.33573	7.20536	7.43326	7.32478	7.01309	7.15435	7.22733	7.13159	glyceraldehyde-3-phosphate dehydrogenase (NAD+) GapA
SO_3080	7.08822	7.18454	6.8175	7.03009	7.01026	6.93983	6.95896	6.96968	50S subunit L3 protein glutamine methyltransferase PrmB
SO_4191	6.31003	5.97954	7.58913	6.62623	7.00837	6.95933	7.20225	7.05665	membrane protein of unknown function DedA family
SO_0146	6.89907	6.82361	6.73922	6.82063	7.00837	6.82874	6.83815	6.89175	ISSod3 transposase TnpA_ISSod3
SO_2628	6.40936	7.15176	7.43788	6.99967	7.00837	6.89101	6.69772	6.8657	DNA-binding cold shock protein CspD
SO_4120	7.18124	7.25975	7.36626	7.26908	7.00553	6.8358	7.02203	6.95445	50S ribosomal protein L31 RpmE
SO_0236	6.16361	6.1581	6.43006	6.25059	6.99983	6.85521	7.01265	6.95589	50S ribosomal protein L22 RplV
SO_A0072	6.91302	6.60529	6.52585	6.68139	6.99983	7.06781	7.18175	7.08313	hypothetical protein
SO_3529	5.28996	4.6951	6.26011	5.41506	6.99697	7.22588	7.04552	7.08946	1-hydroxy-2-methyl-2-(E)-butenyl 4-diphosphate reductase IspH
SO_3645	6.76385	6.64393	6.74371	6.71717	6.99506	7.14112	6.74908	6.96175	protein of unknown function DUF3718
SO_3455	6.73797	6.46323	6.99661	6.7326	6.99506	6.86979	6.88482	6.91656	GTP pyrophosphokinase RelA
SO_2629	6.39799	6.49201	6.63514	6.50838	6.99411	6.95933	6.83247	6.92864	isocitrate dehydrogenase NADP-dependent Icd
SO_2015	6.64533	6.31001	7.22641	6.72725	6.98932	6.98141	6.83318	6.93464	recombination protein RecR
SO_1325	6.76944	6.45772	7.05116	6.75944	6.98932	6.93107	6.97708	6.96583	NADPH-dependent glutamate synthase large subunit GltB
SO_4090	6.56143	6.87943	6.09033	6.5104	6.98452	7.17488	6.64527	6.93489	ABC-type efflux system secretin component
SO_3797	6.5173	6.84427	6.99285	6.78481	6.98356	6.94853	6.93996	6.95735	peptidase U32 family YdcP
SO_3907	7.47981	6.78137	7.85149	7.37089	6.9826	7.12778	7.11729	7.07589	cytochrome oxidase copper metallochaperone
SO_3494	7.02114	7.18024	6.46432	6.88856	6.98067	6.89251	6.98669	6.95329	transcriptional repressor of MexEF efflux pump MexR
SO_1811	6.84852	5.99702	7.53317	6.7929	6.971	6.97787	6.78918	6.91268	inner membrane protein of unknown function DUF697 YcjF
SO_4626	5.54893	4.90403	6.03361	5.49552	6.97002	7.19391	6.23529	6.79974	biotin biosynthesis carboxylesterase BioH
SO_3899	7.10856	7.0276	6.65116	6.92911	6.96808	7.10914	7.1132	7.06347	DNA topoisomerase IV B subunit ParE
SO_1633	6.87812	6.25297	6.77378	6.63495	6.96516	6.83658	7.0449	6.94888	undecaprenyl diphosphate synthase UppS
SO_3043	5.71056	5.71762	6.84932	6.0925	6.96321	7.27744	6.05087	6.76384	hypothetical protein
SO_0265	8.44725	8.32627	7.88687	8.22013	6.96126	7.0504	7.13929	7.05031	apo-cytochrome c chaperone CcmI
SO_3197	7.43746	7.14295	7.47075	7.35039	6.96028	7.08369	6.94194	6.9953	phospholipid transport-associated protein MlaA
SO_2476	7.24276	7.22403	7.22463	7.23047	6.9544	6.93764	7.09376	6.99527	polysaccharide biosynthesis protein
SO_3379	6.98439	6.23375	7.63066	6.9496	6.94751	6.91489	6.6034	6.82193	cyclopropane-fatty-acyl-phospholipid synthase CfaS
SO_3636	6.73797	6.6714	6.46673	6.62537	6.94454	6.99407	7.00573	6.98145	lipopolysaccharide export porin LptD
SO_1094	6.64077	6.32045	6.74222	6.56781	6.94356	6.95286	6.61667	6.8377	hypothetical protein
SO_0189	6.80431	7.17017	6.81797	6.93082	6.94257	6.84592	6.88413	6.89087	bifunctional autotransporter / adhesin cadherin family
SO_0991	6.80068	6.69099	6.64797	6.71321	6.93462	7.03482	6.83815	6.93586	peptide chain release factor 2 PrfB
SO_3905	7.33385	6.40388	7.80689	7.18154	6.93263	7.1072	7.01891	7.01958	predicted outer membrane protein
SO_0020	6.20884	6.39319	7.02844	6.54349	6.92564	6.91563	6.90996	6.91707	aerobic fatty oxidation complex 3-ketoacyl-CoA thiolase beta subunit FadA
SO_2018	6.6275	6.49969	6.71199	6.61306	6.92363	6.89926	6.55253	6.79181	adenylate kinase Adk
SO_1321	5.13274	4.81078	6.16289	5.3688	6.92062	7.08172	6.17153	6.72462	adenosylcobinamide-phosphate synthase CobD
SO_4227	7.29597	6.69166	7.02065	7.00276	6.91961	6.82481	6.76555	6.83666	16S rRNA (cytosine1402-N4)-methyltransferase RsmH
SO_4649	8.30933	8.22401	8.3582	8.29718	6.91457	6.96934	7.33761	7.07384	histidine-rich protein of unknown function DUF3300
SO_0286	6.41293	6.5917	6.63567	6.54677	6.91154	6.74131	7.00636	6.8864	shikimate kinase AroK
SO_4629	6.48825	6.66595	6.5832	6.57913	6.90952	6.75626	6.75958	6.80845	transcriptional accessory protein Tex
SO_0779	6.55713	6.6286	6.06504	6.41693	6.90952	6.78326	6.92537	6.87272	aminomethyltransferase GcvT
SO_0427	6.45628	6.97622	6.82552	6.75267	6.9085	6.94708	6.91198	6.92252	bifunctional diguanylate cyclase / phosphodiesterase with PAS sensory domain
SO_3385	6.95569	6.56485	7.11493	6.87849	6.9085	6.83031	6.8189	6.85257	transcriptional activator of singlet oxygen protection
SO_0335	6.60425	5.9981	6.51714	6.37316	6.90343	6.89401	6.88207	6.89317	septal ring assembly factor ZapB
SO_4732	5.54676	5.19836	6.93513	5.89342	6.90343	7.1316	6.47906	6.83803	lipoprotein of unknown function DUF885
SO_2779	6.36209	5.6195	6.27948	6.08702	6.90037	6.96506	6.69616	6.85386	phosphate:acyl-ACP acyltransferase PlsX
SO_0619	6.24068	6.23467	7.0153	6.49689	6.89935	6.92079	6.66935	6.82983	succinylglutamic semialdehyde dehydrogenase AstD
SO_1902	6.44818	6.01213	6.78641	6.41557	6.89219	6.96148	6.45987	6.77118	6-phosphogluconate dehydrogenase decarboxylating Gnd
SO_0565	5.78505	5.15426	5.77068	5.57	6.89219	6.95286	6.39877	6.74794	ABC-type zinc uptake system substrate-binding component ZnuA
SO_2852	6.30939	6.49432	6.2836	6.36243	6.88706	6.96148	6.44971	6.76608	transcriptional regulator of proline and 4-hydroxyproline utilization HypR
SO_1195	7.04474	6.94898	7.00703	7.00025	6.88603	6.84281	6.78258	6.83714	putative RNA-binding protein YhbY
SO_3747	7.19963	6.66868	7.55916	7.14249	6.88294	6.78083	7.0896	6.91779	K+:H+ antiporter KhaP
SO_2715	6.67142	6.11274	6.39307	6.39241	6.8788	6.87055	6.62244	6.7906	thiamine-regulated TonB-dependent receptor
SO_1226	6.12637	5.74502	6.45096	6.10745	6.8788	6.96649	6.56713	6.80414	ATP-dependent protease RadA
SO_1576	5.73835	5.93491	6.25243	5.97523	6.87777	6.76777	7.04368	6.89641	disulfide reductase YfcG
SO_2754	7.11552	7.49622	5.9805	6.86408	6.87673	6.82481	7.2456	6.98238	smf-dependent flagellar motor protein MotY
SO_1931	5.99904	6.16585	6.52179	6.22889	6.8757	6.76038	7.00447	6.88018	2-oxoglutarate dehydrogenase complex succinyl-CoA:dihydrolipoate S-succinyltransferase E2 component SucB
SO_3525	7.26468	7.63139	7.18263	7.35956	6.87362	6.87816	7.16886	6.97355	type IV pili system adhesin PilY
SO_3833	7.31932	7.05184	6.51364	6.9616	6.87258	6.84825	6.78331	6.83471	peptide chain release factor 1 PrfA
SO_4079	7.51708	7.51188	6.89758	7.30885	6.86842	6.79778	6.93864	6.86828	protein of unknown function DUF615
SO_2336	5.95806	6.21053	6.5437	6.23743	6.86529	6.88498	6.4169	6.72239	phosphoglucomutase alpha-D-glucose phosphate-specific Pgm
SO_1352	5.59474	4.52787	7.05759	5.72673	6.8632	7.31494	6.14545	6.77453	holo-(acyl-carrier protein) synthase AcpS
SO_2340	6.87768	6.24842	6.97726	6.70112	6.8611	7.13351	6.64041	6.87834	3-methyl-2-oxobutanoate dehydrogenase complex E1 component beta subunit BkdA2
SO_3813	6.50954	6.69434	6.7462	6.65003	6.86006	6.99197	6.5508	6.80094	hypothetical protein
SO_3015	6.06487	6.11674	6.31142	6.16434	6.85796	6.8185	6.57309	6.74985	segregation and condensation protein ScpA
SO_0049	6.88756	6.8291	6.8335	6.85005	6.85375	6.8675	6.89642	6.87256	2%2C3-bisphosphoglycerate-independent phosphoglycerate mutase
SO_2500	6.68182	7.06329	5.81781	6.52097	6.85375	6.9807	7.01076	6.94841	30S ribosomal protein S4P
SO_3079	6.46835	6.77759	6.58209	6.60934	6.8527	6.75129	6.81027	6.80475	chorismate synthase AroC
SO_1724	6.54741	6.31872	6.77232	6.54615	6.84953	6.8256	6.76332	6.81282	ABC-type high affinity phosphate uptake system permease component PstA
SO_0311	5.48248	5.16782	5.97796	5.54275	6.84742	6.7118	6.71787	6.75903	uncharacterized radical SAM protein YgiQ
SO_4602	6.73607	6.85808	6.65381	6.74932	6.84318	6.87968	6.95701	6.89329	glycerol-3-phosphate O-acyltransferase PlsB
SO_1627	6.89525	6.65979	6.94643	6.83382	6.83787	6.88573	6.64527	6.78963	methionine aminopeptidase Map
SO_1536	6.94914	7.02973	6.72466	6.90118	6.83681	6.76038	6.83956	6.81225	23S rRNA (cytidine(2498)-2'-O)-methyltransferase RlmM
SO_1882	6.12201	5.70172	6.54255	6.12209	6.83574	6.86367	6.68282	6.79407	HAE1 family efflux pump permease component
SO_2046	5.31691	4.88069	5.23599	5.14453	6.83467	6.53436	6.9674	6.77881	transcriptional regulator MarR family
SO_2784	7.4914	7.23327	6.6421	7.12226	6.83467	6.66681	6.89029	6.79726	23S rRNA pseudouridine955/2504/2580 synthase RluC
SO_2088	6.0527	5.84971	6.79749	6.2333	6.83467	6.85444	6.58411	6.75774	KDO 2-(lauroyl)-lipid IVA acyltransferase LpxM
SO_0435	7.74701	7.35006	7.39286	7.49664	6.83361	6.89251	6.58496	6.77036	uroporphyrinogen decarboxylase HemE
SO_3748	6.61515	6.72743	6.42572	6.58944	6.82933	6.82481	6.52728	6.72714	LD-transpeptidase YbiS
SO_3139	7.39895	6.85329	8.30705	7.51976	6.82933	6.88119	6.8445	6.85168	glycosyl transferase
SO_3890	6.22857	5.81565	6.75166	6.2653	6.82826	6.62942	6.61005	6.68924	energy taxis-modulating methyl accepting sensory transducer with hemerythrin sensory domain
SO_0014	6.22112	6.13363	6.41825	6.25767	6.82718	6.90449	6.85993	6.86387	glycyl-tRNA synthetase beta subunit GlyS
SO_0698	7.72419	7.79078	7.04874	7.52124	6.82611	6.90672	6.9287	6.88718	membrane protein FsxA
SO_A0099	6.70192	6.60956	6.9781	6.76319	6.82504	6.86979	6.76182	6.81888	hypothetical protein
SO_0066	6.68083	6.46008	6.71301	6.61797	6.82289	6.67207	6.73089	6.74195	YfhM family alpha2-macroglobulin
SO_2616	6.11545	5.56927	6.71352	6.13275	6.82289	6.90598	6.20925	6.64604	deoxycytidine triphosphate deaminase Dcd
SO_4328	5.70668	5.78706	5.86069	5.78481	6.82074	6.67295	6.72017	6.73795	RND-type multidrug/detergent efflux system permease component VexA
SO_r016	-3.3472	-1.78347	2.08471	-1.01532	6.82074	5.86794	6.21689	6.30186
SO_2633	6.99277	6.82788	6.55282	6.79116	6.81966	6.99966	6.82606	6.88179	tRNA (5-methylaminomethyl-2-thiouridylate)-methyltransferase TrmU
SO_4504	7.35629	7.11772	7.58302	7.35234	6.81858	7.15685	7.11553	7.03032	formate dehydrogenase associated protein of unknown function DUF3505
SO_4344	6.32464	5.84731	6.73322	6.30172	6.81858	6.98846	6.51139	6.77281	threonine dehydratase IlvA
SO_3546	6.26263	6.44504	5.97796	6.22854	6.81642	6.79537	6.91735	6.84305	transaldolase B TalB
SO_3221	6.34099	5.78077	7.20233	6.44136	6.81642	6.6402	6.77963	6.74542	flagellar motor switching and energizing component FliM
SO_3917	6.71017	6.50428	6.21052	6.47499	6.81534	6.55635	6.86063	6.7441	replicative DNA helicase DnaB
SO_3384	6.09854	5.98612	6.84236	6.30901	6.81534	6.88649	6.54648	6.74943	deoxyribodipyrimidine photolyase PhrB
SO_0491	6.73655	6.34965	7.36593	6.81738	6.81534	6.67644	6.6946	6.72879	oligopeptidase lipoprotein M13 family
SO_3990	6.43066	5.91551	6.39624	6.24747	6.81101	7.03414	6.61749	6.82088	periplasmic dipeptidylpeptidase IV Dpp4
SO_2050	5.41162	4.87125	6.69561	5.65949	6.80992	7.02868	6.02995	6.62285	protein of unknown function DUF938
SO_1324	6.26987	6.08645	7.48184	6.61272	6.80775	7.35039	6.11772	6.75862	NADPH-dependent glutamate synthase small subunit GltD
SO_1301	6.6838	6.45693	6.65381	6.59818	6.80666	6.78973	6.80665	6.80102	aspartate carbamoyltransferase PyrB
SO_1401	6.22654	5.8771	7.36593	6.48986	6.80666	6.83501	6.30865	6.65011	RCC1/BLIP-II superfamily protein
SO_3210	6.97072	7.01265	7.78116	7.25484	6.80448	6.87588	6.74077	6.80705	RNA polymerase sigma-28 factor for flagellar operon FliA
SO_0165	6.71886	6.29419	6.47335	6.49547	6.79903	6.6712	6.73165	6.73396	T2aSS secretion system protein GspC
SO_0355	6.56999	6.85389	6.54484	6.65624	6.79793	6.65356	6.89302	6.78151	AMP-dependent synthetase and ligase family protein
SO_3314	6.61515	7.04135	6.59705	6.75118	6.79574	6.84281	6.53953	6.72603	outer membrane PilQ pilotin PilF
SO_0278	7.11003	6.63489	6.70638	6.8171	6.79355	6.76449	6.98414	6.84739	argininosuccinate synthase ArgG
SO_0618	6.07768	6.07107	6.55963	6.23613	6.79245	6.86902	6.52553	6.729	arginine N-succinyltransferase AstA
SO_3427	6.47349	6.44584	6.58153	6.50029	6.79135	6.66153	6.82392	6.75893	lysine-sensitive monofunctional aspartokinase LysC family
SO_2229	5.92174	5.64743	6.23198	5.93371	6.79135	6.90598	6.27871	6.65868	ATP-dependent helicase HrpA
SO_2330	7.45865	6.83032	7.60237	7.29711	6.79135	6.84515	6.62818	6.75489	flavodoxin FldA
SO_0951	6.88456	6.46637	6.78447	6.7118	6.79025	6.96506	6.59085	6.78205	thiol:disulfide interchange protein DsbC
SO_t029	6.93306	7.86611	6.94079	7.24666	6.78915	6.68688	6.89097	6.789
SO_1144	6.49669	6.4897	6.64424	6.54354	6.78695	6.73797	6.7171	6.74734	chemotaxis signal transduction system methyl accepting sensory transducer
SO_0076	6.53599	6.45456	5.92272	6.30442	6.78474	6.62761	6.78991	6.73409	outer membrane morn variant repeat-containing protein
SO_0554	7.68655	7.62262	7.93543	7.7482	6.78363	6.79376	7.22463	6.93401	periplasmic protein of unknown function DUF3016
SO_1507	6.17277	6.00891	6.47636	6.21934	6.77588	6.84204	6.58327	6.73373	C-terminal Bar domain-containing protein
SO_2889	6.89141	6.25751	6.86727	6.67206	6.76808	7.10396	6.70239	6.85814	two component signal transduction system histidine kinase with Cache_1 and PAS sensory domains
SO_2355	7.27191	8.37323	6.9105	7.51855	6.76472	6.79376	6.95178	6.83675	universal stress protein UspE
SO_1632	6.50285	6.26924	6.21556	6.32921	6.76472	6.62761	6.80521	6.73251	ribosome recycling factor Frr
SO_2882	7.48321	8.06198	7.23104	7.59208	6.76248	6.79456	7.0332	6.86341	serine protein kinase PrkA
SO_3136	6.20884	6.08032	6.88363	6.39093	6.76023	6.85135	6.69694	6.76951	TRAP-type C4-dicarboxylate:H+ symport system large permease component DctM
SO_0022	6.67638	7.18834	6.67955	6.84809	6.76023	6.7169	6.76406	6.74707	Xaa-Pro dipeptidase PepQ
SO_3052	7.558	7.6498	7.02271	7.41017	6.75911	6.70326	6.91534	6.79257	methyl-accepting chemotaxis protein
SO_4750	7.01919	6.76871	6.38095	6.72295	6.75686	6.90076	6.6899	6.7825	ATP synthase F1 delta subunit AtpH
SO_3249	6.27708	5.46012	6.8732	6.20346	6.75573	6.7546	6.8282	6.77951	flagellar basal-body rod protein FlgC
SO_1664	6.08889	6.15519	6.61459	6.28622	6.75573	6.88271	6.4169	6.68511	UDP-glucose 4-epimerase GalE
SO_A0079	6.74224	7.02068	6.7125	6.82514	6.75235	7.19939	6.38914	6.78029	hypothetical protein
SO_2310	7.78289	7.61521	8.16495	7.85435	6.74669	6.87512	6.76778	6.79653	seryl-tRNA synthetase SerS
SO_3258	7.6944	7.26201	7.68898	7.54847	6.74669	6.85444	6.58664	6.72926	flagella assembly protein FlgT
SO_0260	7.06191	6.44743	7.84198	7.11711	6.74442	7.12009	6.0823	6.64894	ABC-type heme export system CcmE-interacting component CcmD
SO_2477	6.89822	6.69702	6.80753	6.80092	6.74214	6.59934	6.92803	6.75651	alcohol dehydrogenase iron-containing
SO_4492	6.83793	6.72809	6.19239	6.58613	6.73644	6.62671	6.98478	6.78264	protein of unknown function DUF1993
SO_2597	6.27053	6.3766	7.02312	6.55675	6.73187	6.4953	6.47997	6.56905	outer membrane protein of unknown function DUF1302
SO_2606	6.17557	5.88416	6.1614	6.07371	6.73072	6.69982	6.6899	6.70681	multivalent adhesion molecule 7
SO_4348	6.31449	6.31437	7.59962	6.74283	6.73072	6.66593	6.44971	6.61545	ilvGM operon attenuation leader peptide IlvL
SO_4591	8.74231	8.78088	8.1642	8.56246	6.73072	6.80259	7.1728	6.90204	membrane anchored tetraheme cytochrome c CymA
SO_3733	6.24068	6.46637	6.09111	6.26605	6.72958	6.59103	6.81819	6.71293	putative periplasmic protein
SO_m004	7.78105	7.71823	7.06597	7.52175	6.72498	6.74381	7.09731	6.85537
SO_2643	6.8837	6.71495	6.55168	6.71678	6.71921	6.59473	6.67729	6.66374	oxidoreductase FAD-binding protein
SO_1642	6.09186	5.75789	6.82505	6.22494	6.71805	6.91858	6.50694	6.71453	lipid A disaccharide synthase LpxB
SO_3013	6.24269	6.03134	6.59208	6.2887	6.71458	6.80339	6.56969	6.69588	Lambda phage integrase Int
SO_0703	7.04359	6.6279	6.03361	6.56837	6.7111	6.49034	6.6985	6.63331	10 kDa chaperonin GroES
SO_4693	6.94421	6.86998	6.41575	6.74332	6.7111	6.70411	6.79065	6.73528	proton-coupled multidrug efflux pump MFP component VmeA
SO_0697	6.6367	6.52023	6.68423	6.61372	6.70993	6.82245	6.61419	6.71552	divalent cation tolerance protein CutA
SO_1199	6.4336	5.89585	6.12821	6.15255	6.70993	6.58174	6.6477	6.64646	phosphoglucosamine mutase GlmM
SO_3761	7.06343	6.97125	7.30108	7.11192	6.70527	6.64288	6.63797	6.66204	predicted lipoprotein
SO_1277	6.64685	6.3522	6.99243	6.66383	6.70294	6.49332	6.48902	6.56176	proton:oligopeptide symporter POT family
SO_1821	7.05964	6.83701	7.20884	7.03516	6.70294	6.71775	6.65495	6.69188	outer membrane porin
SO_3555	6.17066	5.75018	6.4479	6.12291	6.70294	6.67557	6.23851	6.539	5-(carboxyamino)imidazole ribonucleotide synthase
SO_0584	7.44388	7.11372	7.06398	7.20719	6.70294	6.78892	6.64446	6.71211	chemotaxis signal transduction system methyl accepting sensory transducer with PAS sensory domain
SO_4751	6.76105	6.29242	6.06424	6.37257	6.70294	6.82245	6.72248	6.74929	ATP synthase F0 B subunit AtpF
SO_3953	6.53872	6.40388	7.01613	6.65291	6.68766	6.65711	6.51316	6.61931	ABC-type phospholipid uptake (salvage) system permease component MlaE
SO_3144	6.27446	6.07313	6.57874	6.30878	6.68411	6.7169	6.45987	6.62029	electron transfer flavoprotein alpha subunit EtfA
SO_4488	7.23168	6.96959	7.94996	7.38375	6.68293	6.59658	7.0406	6.77337	two component signal transduction system histidine kinase
SO_1315	6.8201	6.55898	6.6249	6.66799	6.68174	6.60118	6.53778	6.6069	tyrosyl-tRNA synthetase TyrS
SO_0947	6.28879	6.41367	6.0393	6.24725	6.68055	6.68167	6.59672	6.65298	ATP-dependent RNA helicase SrmB
SO_1060	7.21028	7.13459	6.90026	7.08171	6.67699	6.77676	6.54821	6.66732	TIGR02722 family lipoprotein
SO_2111	6.92224	6.15032	7.33155	6.80137	6.67222	7.09484	6.56199	6.77635	hypothetical protein
SO_1178	6.4412	6.54495	6.35771	6.44795	6.67102	6.54491	6.47451	6.56348	magnesium and cobalt efflux protein CorC
SO_4151	6.845	6.12073	6.48591	6.48388	6.66983	6.90225	6.28703	6.6197	polysaccharide deacetylase
SO_0600	6.19438	6.10672	6.10823	6.13644	6.66863	6.63392	6.14888	6.48381	N-acetylmuramoyl-L-alanine amidase AmiB
SO_2265	6.7787	5.77951	7.09398	6.55073	6.66624	6.7024	6.38236	6.58367	FeS cluster assembly scaffold protein IscU
SO_2499	7.39715	7.04293	6.496	6.97869	6.66504	6.61946	6.72094	6.66848	protein of unknown function DUF406
SO_4755	7.79481	7.31304	7.28303	7.46363	6.66384	6.56486	6.79503	6.67457	chromosome partitioning protein ParB
SO_4730	8.26965	8.3056	7.55831	8.04452	6.66143	6.93181	6.87657	6.82327	coproporphyrinogen III oxidase oxygen-independent HemN
SO_4097	5.55756	4.62097	6.6042	5.59424	6.66023	6.37243	6.46079	6.49781	cell wall structural complex component MreC
SO_1840	6.08143	5.93037	6.13886	6.05022	6.6554	6.52663	6.6009	6.59431	membrane protein of unknown function DUF2157
SO_2887	6.59747	5.88534	6.18727	6.22336	6.64083	6.84359	6.82249	6.76897	disulfide bond formation protein DsbB
SO_2261	5.39486	4.84012	6.1718	5.46893	6.63839	6.70924	6.4348	6.59414	tRNA (cytidine32/uridine32-2'-O)-methyltransferase TrmJ
SO_1221	7.13908	7.04451	6.9473	7.04363	6.63839	6.61126	6.67332	6.64099	purine nucleoside phosphorylase DeoD
SO_1686	5.89132	5.59819	6.44668	5.97873	6.63717	6.57987	6.41974	6.54559	serine peptidase S9 family
SO_3130	6.70678	6.55751	6.37582	6.5467	6.63717	6.59934	6.52553	6.58734	glutamyl-tRNA synthetase GltX
SO_3256	6.67836	5.99049	6.85579	6.50821	6.63594	6.65976	6.66536	6.65369	outer membrane lipoprotein required for flagellar motility FlgP
SO_1114	6.25535	6.79142	6.47035	6.50571	6.63594	6.50713	6.80231	6.64846	DNA polymerase IV DinB
SO_3243	6.37375	5.78957	7.60292	6.58875	6.63472	6.50615	6.76555	6.63547	flagellar L-ring protein FlgH
SO_1520	6.25469	6.4047	6.32079	6.32673	6.63349	6.58174	6.80158	6.67227	L-lactate dehydrogenase complex protein LldE
SO_3196	6.68773	6.50733	7.32224	6.8391	6.62611	6.79537	6.39589	6.60579	two component signal transduction system response regulator
SO_1170	6.83881	6.32478	6.8484	6.67066	6.62611	6.77513	6.26719	6.55614	iojap-like ribosome-associated protein
SO_4323	6.49725	6.65705	6.3551	6.50313	6.62488	6.6712	6.522	6.60603	bifunctional diguanylate cyclase/phosphodiesterase LasD-like protein
SO_4812	7.29533	7.02281	6.77378	7.03064	6.62488	6.61764	6.70783	6.65012	hypothetical protein
SO_4225	6.60112	6.1415	6.454	6.39888	6.62365	6.65622	6.56798	6.61595	peptidoglycan synthetase FtsI
SO_3772	6.8192	6.89233	6.60858	6.77337	6.62117	6.543	6.63716	6.60044	SH3 domain protein
SO_1985	6.84676	6.20397	7.51227	6.85433	6.61994	6.79215	6.56713	6.65974	anti-ECFsigma factor ChrR
SO_3349	6.54525	6.62087	7.77873	6.98162	6.6187	6.5808	6.10719	6.43556	periplasmic glutathione peroxidase
SO_2712	6.00221	5.47266	7.34278	6.27255	6.61746	6.66856	5.84362	6.37655	predicted thiamine kinase ThiK
SO_1857	6.92433	6.6328	6.81276	6.78996	6.61622	6.67557	6.71556	6.66911	ATP-dependent protease Lon family
SO_2896	6.31958	6.09256	6.13886	6.18366	6.61497	6.4653	6.42541	6.50189	DNA ligase NAD-dependent LigA
SO_1523	6.14224	6.06694	6.37518	6.19478	6.61497	6.7546	6.35689	6.57549	NAD kinase NadF
SO_0846	6.68724	6.07929	7.23813	6.66822	6.61249	7.08567	6.16703	6.62173	quinol dehydrogenase ferredoxin subunit NapH
SO_3096	6.65994	6.45535	7.1157	6.74366	6.61	6.80977	6.58242	6.66739	RNA polymerase sigma factor ECF family 28
SO_4080	6.16572	6.43706	5.94021	6.181	6.60875	6.62851	6.59505	6.61077	outer membrane lipoprotein intimin-like protein
SO_3420	6.18187	6.28444	6.01392	6.16008	6.605	6.63751	6.6059	6.61614	monoheme cytochrome c'
SO_2260	6.90331	6.63907	6.39497	6.64579	6.60375	6.55919	6.58664	6.58319	inositol-phosphate phosphatase SuhB
SO_2750	5.91167	5.43149	6.2334	5.85885	6.60124	6.79858	6.00494	6.46825	TolA energy-transducing system inner membrane component TolR
SO_2618	6.18466	6.1581	5.81212	6.05163	6.59999	6.49133	6.46262	6.51798	scaffold protein for [4Fe-4S] cluster assembly ApbC
SO_A0040	7.09305	6.86761	5.86802	6.60956	6.59873	6.4953	7.10792	6.73398	antitoxin module of toxin-antitoxin system
SO_4468	6.60945	6.60315	6.52353	6.57871	6.59622	6.68428	6.77224	6.68424	transcriptional repressor of N-ethylmaleimide reductase NemR
SO_2279	6.79385	6.88414	6.90739	6.86179	6.59622	6.7792	6.64041	6.67194	acetolactate synthase III large subunit IlvI
SO_0603	6.62955	6.74822	6.66016	6.67931	6.59496	6.30061	6.51582	6.47046	RNA-binding pleiotrophic regulator Hfq
SO_3926	5.55001	4.86174	6.28496	5.56557	6.5937	6.56203	6.0739	6.40988	[FeFe] hydrogenase H-cluster maturation GTPase HydF
SO_1198	6.60008	6.01535	6.64637	6.4206	6.59244	6.57613	6.46079	6.54312	dihydropteroate synthase FolP
SO_3936	5.87242	6.29596	5.85609	6.00816	6.59244	6.59842	6.57139	6.58742	flagellar rotation associated protein MotX
SO_t028	5.70765	6.05656	5.83848	5.86756	6.59244	6.54873	6.34299	6.49472
SO_0015	5.65532	5.61667	5.74702	5.67301	6.58991	6.49925	6.26929	6.45282	glycyl-tRNA synthetase alpha subunit GlyQ
SO_2295	5.48134	5.35393	5.96947	5.60158	6.58864	6.44801	6.18496	6.4072	drug:Na+ antiporter NorM
SO_2255	6.74885	6.63768	6.60145	6.66266	6.58611	6.51007	6.53517	6.54378	transcription-repair coupling factor Mfd
SO_0621	5.87932	5.56049	6.04173	5.82718	6.58484	6.56392	6.36674	6.50517	two component signal transduction system histidine kinase
SO_1269	6.90754	6.8935	6.61839	6.80648	6.58357	6.63841	6.59505	6.60568	ISSod4 transposase TnpA_ISSod4
SO_3542	7.27388	7.34452	6.88001	7.16614	6.57976	6.58825	6.59839	6.5888	D-xylulose 5-phosphate/D-fructose 6-phosphate phosphoketolase Xfp
SO_4410	8.12775	7.83183	6.96107	7.64022	6.57976	6.61035	6.71324	6.63445	glutamine synthetase GlnA
SO_1150	7.20994	7.09558	6.63728	6.98093	6.57849	6.56297	6.90524	6.68223	ribose 5-phosphate isomerase RpiA
SO_0857	7.15481	7.27505	7.98977	7.47321	6.5721	6.56392	6.39011	6.50871	ABC-type export system ATPase component AttE
SO_1559	6.26922	5.75661	6.27742	6.10108	6.5721	6.41804	6.40165	6.46393	phosphate-responsive two component signal transduction system histidine kinase with PAS and DUF3329 domains PhoR
SO_1805	6.78146	6.709	6.6759	6.72212	6.56954	6.66856	6.68597	6.64136	ABC-type peptide uptake system substrate-binding component SapA
SO_1572	7.56256	8.74157	7.61168	7.97194	6.56826	6.36811	6.78478	6.57372	small highly charged protein
SO_2436	6.32084	6.07313	5.82064	6.07154	6.56697	6.71265	6.68045	6.65336	tRNA (5-methoxyuridine) 34 synthase CmoD
SO_1483	7.36092	6.85987	7.50671	7.2425	6.5644	6.25808	6.2492	6.35723	malate synthase A AceB
SO_3090	6.32211	6.10067	6.11133	6.17804	6.56311	6.49728	6.51759	6.52599	MoxR-like ATPase in aerotolerance operon
SO_3842	7.58807	7.36359	6.95721	7.30296	6.56053	6.62942	6.6836	6.62452	secreted low complexity protein
SO_3285	6.99078	6.67344	6.47215	6.71212	6.55795	6.65888	6.56542	6.59408	cytochrome d ubiquinol oxidase subunit II CydB
SO_3780	6.14725	5.80329	6.47095	6.1405	6.55795	6.57613	6.29428	6.47612	ABC-type cysteine/glutathione export system bifunctional ATPase and permease components CydD
SO_2356	6.47975	6.88296	6.55282	6.63851	6.55018	6.46631	6.63716	6.55121	oxygen-responsive transcriptional regulator of anaerobiosis response Fnr
SO_4281	7.10525	7.08796	6.70382	6.96568	6.55018	6.47737	6.94654	6.65803	sodium-dependent potassium uptake system NAD binding component KtrA
SO_0897	6.00458	5.95851	5.81117	5.92475	6.54627	6.55064	6.45156	6.51616	ATP-dependent RNA helicase DbpA
SO_0943	6.64331	6.6124	6.24611	6.5006	6.53843	6.63212	6.56713	6.57923	signalling protein with PAS and GGDEF domains
SO_4203	7.08636	6.7508	6.342	6.72639	6.53712	6.52663	6.80013	6.62129	twin arginine protein translocase system protein TatB
SO_1201	6.5447	6.48738	6.08483	6.37231	6.53712	6.45414	6.61749	6.53625	preprotein translocase subunit SecG
SO_1792	6.59589	6.32478	6.33144	6.41737	6.53581	6.61764	6.42541	6.52629	bifunctional methylenetetrahydrofolate dehydrogenase (NADP+)/methenyltetrahydrofolate cyclohydrolase FolD
SO_0839	6.50173	6.33684	6.58209	6.47355	6.5345	6.38637	6.49801	6.47296	transcriptional regulator LysR family
SO_0341	6.76198	7.02441	6.70331	6.8299	6.5345	6.58825	6.5577	6.56015	multifunctional sensory protein/diguanylate cyclase/signalling protein with EAL domain
SO_1777	7.60743	7.70633	6.6469	7.32022	6.53318	6.58267	6.58496	6.56694	extracelllular iron oxide respiratory system periplasmic decaheme cytochrome c component MtrA
SO_0693	6.00773	5.97844	6.3321	6.10609	6.53318	6.75295	6.44785	6.57799	aldose 1-epimerase GalM
SO_2180	6.64483	6.12173	6.43439	6.40031	6.53318	6.50516	6.33197	6.45677	periplasmic metalloprotease M23B family
SO_0625	6.6739	6.55161	6.42572	6.55041	6.53187	6.3885	6.66776	6.52938	periplasmic cyctochrome c oxidase regulatory protein
SO_3222	6.44992	5.78581	6.89084	6.37552	6.53187	6.48337	6.51228	6.50917	flagellar basal body protein FliL
SO_2768	6.54253	6.7617	6.94036	6.7482	6.52923	6.34962	6.41025	6.4297	acyl-CoA dehydrogenase
SO_1111	6.57638	6.57943	6.75067	6.63549	6.52659	6.52081	6.36281	6.47007	bacterioferritin subunit 2 Bfr2
SO_3467	7.26336	7.41162	7.20342	7.2928	6.52659	6.85829	6.40261	6.59583	3%2C4-dihydroxy-2-butanone-4-phosphate synthase
SO_0748	6.16431	5.8461	4.92065	5.64369	6.52395	6.34303	6.74983	6.53894	hypothetical protein
SO_1521	7.46296	7.24474	6.7728	7.16017	6.52395	6.52566	6.63716	6.56226	respiratory FAD-dependent D-lactate dehydrogenase Dld
SO_0932	6.55012	6.08237	5.91655	6.18301	6.51997	6.57613	6.5404	6.5455	phosphoglycerate kinase Pgk
SO_A0161	6.00458	6.22358	5.76382	5.99733	6.51997	6.30061	6.629	6.48319	zinc-binding dehydrogenase
SO_2913	7.01958	6.99101	6.70587	6.90548	6.51732	6.67906	6.50069	6.56569	pyruvate formate-lyase 1 activating enzyme PflA
SO_t027	4.31538	4.24306	4.4201	4.32618	6.51732	6.3518	6.25769	6.3756
SO_1348	6.31385	5.17167	6.85901	6.11485	6.51599	6.72874	5.93252	6.39241	ribonuclease III Rnc
SO_1039	6.57532	5.84369	7.21316	6.54406	6.51465	6.65622	5.88533	6.35207	cob(I)alamin adenosyltransferase CobO
SO_4619	6.12128	6.07416	6.35706	6.18417	6.51199	6.40756	6.26297	6.39418	iron-sulfur cluster biogenesis scaffold protein NfuA
SO_0914	6.91302	7.4769	6.48711	6.95901	6.51065	6.61764	6.58664	6.57165	beta lactamase family protein
SO_4737	6.60217	6.88648	6.41763	6.63543	6.5053	6.53339	6.6009	6.54653	Cbb3-type cytochrome oxidase assembly protein CcoG
SO_4224	5.85414	5.65433	6.02789	5.84545	6.50396	6.15283	6.08707	6.24795	UDP-N-acetylmuramoylalanyl-D-glutamate--2%2C6-diaminopimelate ligase MurE
SO_0130	6.34723	6.52325	6.24752	6.37267	6.50262	6.64556	6.32996	6.49271	extracellular metalloprotease PrtV
SO_0263	8.6327	8.68593	7.75471	8.35778	6.50127	6.70068	6.71864	6.6402	ABC-type heme export system ATPase component CcmA
SO_4719	7.26138	6.81809	6.44607	6.84184	6.49993	6.55824	6.76778	6.60865	ABC-type tungstate uptake system substrate-binding component TupA
SO_3411	6.33095	6.044	6.74521	6.37339	6.49993	6.67557	6.34996	6.50848	predicted non-catalytic member of peptidase subfamily S41B
SO_0442	7.04359	6.81809	5.98977	6.61715	6.49993	6.42533	6.56713	6.49746	bifunctional IMP cyclohydrolase/phosphoribosylaminoimidazolecarboxamide formyltransferase PurH
SO_2880	6.98199	7.18406	6.89623	7.02076	6.49858	6.64109	6.86689	6.66885	monothiol glutaredoxin GrxD
SO_t050	4.83721	4.56934	5.14389	4.85015	6.49858	6.2938	6.49532	6.42923
SO_4002	6.27839	6.46008	6.38351	6.37399	6.49858	6.47336	6.31274	6.42823	two component signal transduction system hybrid histidine kinase/response regulator with PAS sensory domain
SO_1551	7.14518	7.38822	6.97726	7.17022	6.49454	6.56957	6.69928	6.58779	diguanylate cyclase
SO_3541	5.72212	5.75147	6.11133	5.86164	6.49048	6.52178	6.43854	6.4836	alanine/glycine:cation symporter (AGCS) family protein
SO_2195	7.33824	7.07568	7.24694	7.22028	6.48505	6.57051	6.30968	6.45508	inter-alpha-trypsin inhibitor family protein
SO_4190	6.54796	6.51494	6.33144	6.46478	6.48369	6.53436	6.57564	6.53123	inorganic pyrophosphatase manganese-dependent PpaC
SO_4559	6.21021	5.69638	6.83116	6.24592	6.48233	6.40756	6.50516	6.46502	Sel1 domain-containing protein
SO_2241	6.04198	6.4506	5.80832	6.1003	6.48233	6.27317	6.37457	6.37669	protein of unknown function DUF3334
SO_2424	6.43477	6.60814	6.45461	6.49917	6.48097	6.44289	6.4836	6.46915	zinc carboxypeptidase domain protein
SO_4633	5.55649	5.48664	5.70057	5.58123	6.4796	6.62851	6.21362	6.44058	osmolarity-responsive two component signal transduction system response regulator OmpR
SO_1915	6.31385	6.39319	6.49719	6.40141	6.47824	6.45312	6.42447	6.45194	extracellular serine protease subtilase family
SO_0428	6.28879	6.27731	6.62165	6.39592	6.4755	6.50516	6.43854	6.47307	bifunctional outer membrane translocase / extracellular lipase PlpD
SO_3145	6.83216	6.91491	6.5437	6.76359	6.47413	6.32421	6.27558	6.35797	electron transfer flavoprotein beta subunit EtfB
SO_0872	6.62442	6.67344	6.02871	6.44219	6.47276	6.32309	6.49082	6.42889	polyA polymerase PcnB
SO_0261	5.58633	5.67889	5.87349	5.71291	6.47139	6.37566	6.3736	6.40688	ABC-type heme export system permease component 2 CcmC
SO_4720	4.78118	4.23203	4.25381	4.42234	6.47002	6.56014	6.9287	6.65295	ABC-type tungstate uptake system permease component TupB
SO_3110	5.86113	5.18126	5.82348	5.62195	6.46864	6.51203	6.23851	6.40639	preprotein translocase subunit SecF
SO_1879	6.41471	6.28799	6.23482	6.31251	6.46589	6.31863	6.39493	6.39315	4-hydroxy-tetrahydrodipicolinate synthase
SO_1831	5.80513	5.49128	6.0997	5.7987	6.46589	6.41804	6.34498	6.40964	putative outer membrane lipoprotein of unknown function DUF885
SO_4280	6.09409	6.02922	6.39941	6.17424	6.45621	6.25341	6.90321	6.53761	CBS domain containing protein
SO_0564	5.48021	5.3386	5.38521	5.40134	6.45483	6.58453	6.02995	6.35644	zinc-regulated TonB-dependent zinc receptor
SO_4391	5.29384	4.91557	5.75792	5.32244	6.45344	6.64912	5.73527	6.27928	protein of unknown function DUF2971
SO_2635	5.9209	5.77825	5.70774	5.80229	6.45066	6.33862	6.25875	6.34934	adenylosuccinate lyase
SO_0599	6.18536	6.01321	5.95663	6.05173	6.44926	6.56863	6.16703	6.39497	ATPase YjeE
SO_3157	6.40936	6.52099	6.19166	6.374	6.44647	6.37566	6.57734	6.46649	polysaccharide biosynthesis lipoprotein WbfD
SO_3017	5.74876	6.03452	5.57743	5.7869	6.44507	6.69034	6.31985	6.48509	PHP family metal-dependent phosphoesterases TrpH
SO_t041	7.64336	6.90685	6.83724	7.12915	6.44368	6.73629	6.14888	6.44295
SO_0036	6.495	7.07671	5.94021	6.50397	6.44368	6.23929	6.49082	6.39126	putative DNA topoisomerase YrdD
SO_3410	7.21847	7.49045	7.32657	7.34516	6.44228	6.72874	6.47269	6.5479	hypothetical protein
SO_4106	6.46778	6.35897	5.80927	6.21201	6.44088	6.22504	6.62326	6.42972	MSHA minor pilin protein MshB
SO_A0067	5.89473	5.50508	5.78334	5.72772	6.44088	6.62942	7.01703	6.69577	hypothetical protein
SO_2434	5.98311	5.93491	6.0393	5.98577	6.44088	6.45719	6.05697	6.31834	bifunctional periplasmic substrate binding protein/cytoplasmic diguanylate cyclase
SO_4149	6.51176	6.82422	6.53681	6.62426	6.44088	6.35071	6.13512	6.3089	secreted VCBS domain protein
SO_0918	6.17417	6.33684	6.89264	6.46789	6.43947	6.57051	6.39204	6.46734	acyl-homoserine lactone acylase AaiD
SO_2585	6.50285	6.85509	6.7028	6.68691	6.43385	6.34962	6.34498	6.37615	hypothetical protein
SO_0281	6.58696	7.06277	6.32079	6.65684	6.43103	6.40018	6.49621	6.44247	type IV pilus biogenesis protein PilM
SO_3534	6.37924	6.00459	6.44912	6.27765	6.42679	6.45006	6.53429	6.47038	peptidoglycan lipid II flippase MurJ
SO_3097	6.45339	5.94507	6.86727	6.42191	6.42396	6.56014	6.13512	6.37307	anti-sigma factor
SO_3382	5.60102	5.28803	6.54884	5.81263	6.41685	6.91044	6.17826	6.50185	oxidoreductase short-chain dehydrogenase/reductase family
SO_3198	6.75215	6.85389	7.06956	6.89186	6.41542	6.32755	6.33297	6.35865	putative cytoplasmic protein in chemotaxis locus
SO_2963	5.69303	6.98336	5.30917	5.99519	6.41542	6.22265	6.51316	6.38374	Lambda phage major capsid protein
SO_0773	6.45397	6.20585	5.99647	6.21876	6.41399	6.543	6.47087	6.47595	ISSod6 transposase TnpA_ISSod6
SO_2282	7.20685	7.17065	6.24048	6.87266	6.40827	6.44392	6.66935	6.50718	bifunctional transcriptional repressor of amino acid efflux GntR family / aminotransferase
SO_A0016	6.01166	6.39813	6.39434	6.26805	6.40683	6.3342	5.98206	6.24103	ISSod9%2C transposase
SO_3254	6.76058	6.66253	6.49364	6.63892	6.4054	6.8256	6.64203	6.62434	flagellar biosynthesis anti-sigma factor FlgM
SO_3343	6.7699	7.0105	6.80514	6.86185	6.40108	6.5276	6.58917	6.50595	predicted lipoprotein
SO_4123	6.07392	5.87592	6.21412	6.05465	6.40108	6.2881	6.393	6.36073	arginyl-tRNA synthetase ArgS
SO_3805	6.21089	6.29154	6.05544	6.18596	6.39675	6.3627	6.29737	6.35227	UDP-N-acetylmuramate:L-alanyl-gamma-D-glutamyl-meso-diaminopimelate ligase Mpl
SO_2638	6.26329	6.35982	6.43624	6.35312	6.39675	6.28581	6.44507	6.37588	leucine dehydrogenase Ldh
SO_4256	7.12934	6.90338	6.50426	6.84566	6.39241	6.53243	6.3107	6.41184	ribonuclease PH Rph
SO_2897	6.30427	6.4096	6.15916	6.29101	6.38951	6.10434	6.48269	6.32551	cell division protein ZipA
SO_2617	5.85063	5.76556	5.7589	5.7917	6.38805	6.44289	6.16252	6.33115	uridine kinase Udk
SO_4673	5.39967	5.41533	5.51577	5.44359	6.3866	6.20218	6.01374	6.20084	L-threonine 3-dehydrogenase Tdh
SO_2437	6.13865	5.97624	6.43932	6.18474	6.3866	6.35399	6.13396	6.29152	Zn-dependent oligopeptidase
SO_2636	5.36443	4.94287	5.76579	5.35769	6.3866	6.36919	6.00872	6.25484	cupin 4 family protein
SO_1304	6.92849	6.93205	6.71656	6.85903	6.38514	6.53628	6.50605	6.47582	iron-sulfur cluster assembly insertion protein ErpA
SO_3065	6.14439	6.1047	5.92448	6.05786	6.38514	6.39807	6.09183	6.29168	colicin V production protein CvpA
SO_1225	6.30363	6.52777	6.30265	6.37801	6.38368	6.12496	6.23206	6.2469	c-di-GMP-binding protein
SO_0218	6.19853	6.65842	6.20184	6.35293	6.38076	6.29038	6.52288	6.39801	preprotein translocase subunit SecE
SO_2510	5.47566	5.76301	5.83006	5.68957	6.37784	6.17154	6.40069	6.31669	ion (H+ or Na+)-translocating NADH:ferredoxin oxidoreductase subunit RnfC
SO_4592	6.84808	6.76744	6.51539	6.7103	6.37637	6.36378	6.60507	6.44841	predicted periplasmic protein
SO_3386	6.74649	7.19593	6.51422	6.81888	6.37491	6.08079	6.59756	6.35108	bifunctional protein of unknown functions DUF523 and DUF1722
SO_4585	5.45847	4.78586	7.15817	5.80084	6.37344	6.72874	5.71845	6.27354	ABC-type cell division-associated export system ATPase component FtsE
SO_2573	6.99317	7.25749	6.50014	6.91693	6.37197	6.3074	6.446	6.37512	UCP006173 family protein
SO_2724	5.79147	5.3758	5.78237	5.64988	6.36755	6.28352	6.39685	6.34931	family M61 unassigned peptidase
SO_2778	6.00142	5.56342	5.8422	5.80235	6.3646	6.43878	6.27975	6.36104	3-oxoacyl-ACP synthase III
SO_3273	6.53654	6.23467	6.69457	6.4886	6.3646	6.53146	6.4169	6.43765	motility accessory factor Maf family
SO_3167	6.06487	5.75276	6.34529	6.0543	6.36312	6.30852	6.20376	6.2918	dTDP-glucose-4%2C6-dehydratase RffG
SO_A0139	6.63415	5.88885	6.78447	6.43582	6.36016	6.48137	6.34598	6.39584	hypothetical protein
SO_4722	6.03272	5.13466	6.05384	5.7404	6.35719	6.61946	6.12934	6.36866	tungstopterin-guanine dinucleotide biosynthesis protein A MobA
SO_0419	5.84623	6.08237	5.81686	5.91515	6.3557	6.14654	6.32996	6.2774	nicotinate-nucleotide pyrophosphorylase NadC
SO_3286	8.0338	7.37742	7.10411	7.50511	6.35422	6.54396	6.62982	6.50933	cytochrome d ubiquinol oxidase subunit I CydA
SO_2951	6.70435	7.17209	6.58931	6.82192	6.35273	6.08868	6.48721	6.30954	Lambda phage protein of known function
SO_2435	6.26593	6.06797	6.07616	6.13669	6.35124	6.40967	6.42352	6.39481	tRNA (uridine-5-oxyacetic acid methyl ester) 34 synthase CmoA
SO_4128	6.25867	6.20679	6.32746	6.2643	6.34974	6.18632	6.35491	6.29699	putative negative regulator of univalent cation permeability
SO_1489	8.96461	8.55066	7.99669	8.50398	6.34825	6.56863	6.65576	6.52421	putative cytoplasmic protein
SO_4312	5.74687	5.71893	5.57855	5.68145	6.34825	6.28008	6.46354	6.36396	adenylate cyclase
SO_4094	5.65028	5.36575	6.0722	5.69608	6.34526	6.48237	6.06183	6.29649	ribonuclease G Rng
SO_1800	5.8015	6.0239	5.95663	5.92734	6.33925	6.20581	6.22666	6.25724	enoyl acyl-carrier-protein reductase FabV
SO_4153	7.01135	7.03132	6.13126	6.72464	6.33322	6.74797	5.94966	6.34362	NAD(P)H:flavin oxidoreductase Sye3
SO_0559	5.92006	5.52479	6.10203	5.84896	6.33171	6.32421	6.06183	6.23925	MaoC domain protein
SO_0047	5.39967	4.88773	6.1836	5.49033	6.32717	6.4044	6.06425	6.26527	periplasmic C-terminal peptidase S41 family
SO_4486	7.00624	6.89175	7.69852	7.19884	6.32717	6.16533	6.47724	6.32325	PepSY domain protein
SO_2366	6.89907	7.11322	7.10488	7.03906	6.32565	6.34852	6.39011	6.35476	two component signal transduction system response regulator with DUF3369 and HD domains
SO_2179	6.17977	6.35728	6.3321	6.28972	6.32413	6.26158	6.32491	6.30354	queosine biosynthesis protein QueD
SO_0945	6.41234	6.45535	6.36809	6.41192	6.32261	6.28352	6.39107	6.3324	RND superfamily efflux pump permease component
SO_4552	7.13728	7.16196	6.44116	6.91347	6.31804	6.26158	6.40834	6.32932	bifunctional diguanylate cyclase with PAS sensory domain/signalling protein with EAL domain
SO_2113	6.10444	6.21614	6.342	6.22086	6.31804	6.37027	6.36182	6.35004	outer membrane protein with carboxy terminal DUF490 domain
SO_1673	7.94693	8.09836	7.15929	7.73486	6.31498	6.37243	6.82463	6.50401	outer membrane protein OmpW
SO_1341	6.23599	6.41692	6.01475	6.22255	6.31498	6.28352	6.35689	6.31847	L-aspartate oxidase component of quinolinate synthetase NadB
SO_2049	5.72116	5.0154	6.19166	5.64274	6.31192	6.5752	6.26929	6.38547	diguanylate cyclase
SO_3678	5.84093	5.67483	6.10746	5.87441	6.31192	6.36052	6.12587	6.2661	FAD-dependent oxidoreductase
SO_2198	6.16502	6.26564	6.16215	6.1976	6.31192	6.43259	6.22882	6.32444	peptidase M28 family
SO_4844	5.79421	6.00351	6.49778	6.0985	6.31039	5.9012	6.7752	6.32893	hypothetical protein
SO_4351	6.10665	5.74889	5.59299	5.81618	6.31039	6.28123	6.33197	6.30786	hemolysin HlyA
SO_4057	7.08524	7.55233	6.44362	7.02706	6.30885	5.66645	6.31172	6.09567	transcriptional repressor of methionine metabolism MetJ
SO_1264	4.70551	5.36407	5.65257	5.24072	6.30578	6.1703	6.16928	6.21512	FAD-dependent oxidoreductase
SO_3252	6.43945	6.83337	6.35053	6.54112	6.30578	6.26158	6.53167	6.36634	chemotaxis signal transduction system response regulator CheV
SO_2248	5.58104	5.96851	6.06504	5.87153	6.30269	6.49431	6.03119	6.27606	L-serine ammonia-lyase SdaA
SO_3190	6.39738	6.62158	6.51655	6.51184	6.29961	6.49332	6.40643	6.39979	UDP-N-acetyl-d-glucosamine 6-dehydrogenase WbpA
SO_1640	4.83011	4.58387	6.01309	5.14236	6.29806	6.35835	6.11422	6.25688	(3R)-hydroxymyristoyl-(acyl-carrier-protein) dehydratase FabZ
SO_1377	6.46721	6.12471	6.70944	6.43379	6.29806	6.37027	6.1305	6.26628	putative negative regulator of univalent cation permeability
SO_4221	5.60519	5.20024	5.86528	5.5569	6.29185	6.34083	5.85906	6.16391	UDP-N-acetylmuramoyl-L-alanine-D-glutamate ligase MurD
SO_4717	6.93637	6.45772	6.3771	6.5904	6.29185	6.43465	6.09183	6.27278	tungstate-responsive two component signal transduction system histidine kinase
SO_3433	6.42064	6.6279	6.08955	6.37936	6.29185	6.09653	6.21689	6.20176	lipoprotein NlpD
SO_3827	6.73226	6.61664	6.78496	6.71129	6.2903	6.48835	6.25132	6.34333	2-dehydro-3-deoxyphosphooctonate aldolase KdsA
SO_4728	6.83571	6.52551	6.39243	6.58455	6.28718	6.14528	6.4736	6.30202	GAP-like protein YihI
SO_A0041	6.38894	6.17547	5.69749	6.0873	6.28562	6.30401	6.60173	6.39712	mRNA endonuclease-like protein PemK
SO_2185	7.30337	7.00619	6.88769	7.06575	6.28562	6.47436	6.33599	6.36532	exopolyphosphatase Ppx
SO_2603	5.76189	5.83764	6.12592	5.90848	6.28406	6.14528	6.11656	6.18197	free methionine-R-sulfoxide reductase YebR
SO_4129	6.40637	6.1581	6.20402	6.25617	6.28406	6.01327	6.21253	6.16995	putative negative regulator of univalent cation permeability
SO_3647	4.50809	3.84023	6.35901	4.90244	6.28406	6.23693	5.83229	6.11776	membrane protein of unknown function COG3610
SO_3259	5.96294	5.80329	6.32146	6.02923	6.28406	6.42325	6.35689	6.35474	motility accessory factor Maf
SO_0856	5.99508	5.76301	6.42882	6.0623	6.2825	6.5752	6.015	6.2909	ABC-type export system permease component AttFG
SO_4228	7.17494	6.9529	6.76055	6.9628	6.2778	6.3074	6.32592	6.30371	protein MraZ
SO_0294	6.24269	6.21707	6.50778	6.32252	6.27623	6.40546	6.15912	6.28027	tryptophanyl-tRNA synthetase TrpS
SO_1177	5.77305	5.36743	5.70774	5.61607	6.27465	6.52953	6.04965	6.28461	apolipoprotein N-acyltransferase Lnt
SO_0003	5.46537	5.37246	6.06345	5.63376	6.27465	6.12239	6.12934	6.17546	tRNA uridine 5-carboxymethylaminomethyl modification system GTPase subunit MnmE
SO_0508	6.2679	6.19926	5.98724	6.15147	6.27308	6.32532	6.286	6.2948	hypothetical protein
SO_4220	5.87587	5.46953	6.64956	5.99832	6.2715	6.417	5.87571	6.18807	cell division protein FtsW
SO_2650	6.34909	6.61027	6.11364	6.35767	6.26835	6.19244	6.29531	6.25203	hypothetical protein
SO_1868	6.67341	6.99862	6.60584	6.75929	6.26835	6.47737	6.50605	6.41726	nucleic acid binding superfamily protein YitL type
SO_0433	6.45224	6.87708	6.10746	6.47893	6.2636	6.01327	6.43854	6.23847	regulator of sigma D Rsd
SO_1481	5.89899	5.55755	5.82818	5.76157	6.26043	6.19	6.00998	6.15347	glutathione-gated K(+)-efflux system KefC
SO_4513	6.79613	6.28355	6.12209	6.40059	6.25884	6.36703	6.42635	6.35074	Fnr-inducilble formate dehydrogenase molybdopterin-binding subunit FdhA
SO_2706	5.99904	5.75018	6.52585	6.09169	6.25725	6.37135	6.16252	6.2637	N-succinylarginine dihydrolase AstB
SO_4593	6.18536	5.48819	6.73972	6.13776	6.25565	6.62942	5.96789	6.28432	periplasmic protein of unknown function DUF2057
SO_0298	6.44469	5.95069	6.25802	6.2178	6.25565	6.43155	6.42069	6.3693	phosphoheptose isomerase GmhA
SO_3974	5.62689	5.29864	5.82064	5.58206	6.25246	5.99518	6.15344	6.1337	lipoprotein of unknown function DUF2799
SO_1923	6.71355	6.09053	6.88227	6.56212	6.25086	6.19488	6.35491	6.26689	RND superfamily efflux pump permease component 1
SO_t009	6.31322	6.6714	6.49008	6.49157	6.24766	6.52953	5.45779	6.07833
SO_3745	5.92924	5.53529	5.74105	5.73519	6.24606	6.07947	5.98462	6.10338	bifunctional heptose 7-phosphate kinase/heptose 1-phosphate adenyltransferase RfaE
SO_3961	5.9791	6.30913	6.22201	6.17008	6.24445	6.14528	6.26403	6.21792	RNA polymerase sigma-54 factor RpoN
SO_2577	6.40817	6.18884	6.34857	6.31519	6.24445	6.07152	6.10012	6.1387	membrane ATPase that activates MinC MinD
SO_2835	6.56411	6.12471	6.54083	6.40989	6.24445	6.41386	6.286	6.31477	hypothetical protein
SO_0055	6.11837	5.88181	6.14716	6.04911	6.24124	6.35617	6.08826	6.22856	tetratricopeptide repeat-containing protein
SO_0590	6.16361	5.81319	6.29927	6.09202	6.24124	6.26738	6.11889	6.20917	phosphatidylserine decarboxylase Psd
SO_0933	5.57468	5.28626	5.22604	5.36233	6.23478	6.0913	6.25981	6.1953	fructose-bisphosphate aldolase class II Calvin cycle subtype Fba
SO_t062	5.55864	4.87834	5.93673	5.4579	6.23478	6.11983	5.48879	5.9478
SO_2193	6.5785	6.52626	6.8791	6.66129	6.23478	6.21305	6.04843	6.16542	two component signal transduction system controlling sortase system response regulator
SO_2078	6.57053	6.58232	6.34398	6.49894	6.22992	6.25106	6.15571	6.21223	ISSod4 transposase TnpA_ISSod4
SO_2801	5.50385	4.81571	5.87441	5.39799	6.22668	6.0622	6.12122	6.1367	tetraacyldisaccharide 4'-kinase LpxK
SO_1784	6.59851	6.00783	6.26428	6.29021	6.22668	6.39063	6.29014	6.30248	ferrous iron transport protein B FeoB
SO_2380	5.67231	5.22084	6.2622	5.71845	6.22505	6.32421	6.00494	6.18473	ATP-dependent DNA helicase RecQ family
SO_2813	5.84535	5.96408	5.7843	5.86458	6.22505	6.00217	6.15116	6.12613	oxidoreductase short chain dehydrogenase/reductase family
SO_1991	6.86296	7.13262	6.23411	6.74323	6.22505	6.02566	6.45341	6.2347	protein of unknown function DUF2570
SO_3836	6.48372	6.8859	5.76677	6.3788	6.22342	5.70633	6.37457	6.10144	4-diphosphocytidyl-2C-methyl-D-erythritol kinase
SO_2853	5.47793	5.48664	6.03768	5.66742	6.22342	6.02976	5.96918	6.07412	3-oxoacyl-(acyl-carrier-protein) synthase III
SO_3743	6.34847	6.05134	5.69233	6.03072	6.22016	6.19244	6.04229	6.15163	transcriptional regulator TetR family
SO_4598	5.98471	5.75404	5.6663	5.80168	6.22016	6.37781	5.86879	6.15559	copper/silver efflux pump permease component CusA
SO_3760	5.81326	6.1267	5.99061	5.97686	6.21852	6.08999	6.21798	6.1755	[glutamate-ammonia-ligase] adenylyltransferase GlnE
SO_3389	6.34349	6.38409	5.97457	6.23405	6.21525	6.21906	6.16816	6.20082	bifunctional diguanylate cyclase/phosphodiesterase with PAS sensory domain
SO_2927	6.08889	5.59675	6.5998	6.09515	6.21197	6.59103	5.97692	6.25997	putative ABC-type fatty acid export system ATPase component YbbA
SO_0516	6.4377	6.21334	6.09189	6.24764	6.21197	6.47937	6.10483	6.26539	hypothetical protein
SO_2596	6.07993	6.43626	7.02722	6.51447	6.21197	6.31527	6.04229	6.18984	putative periplasmic protein of unknown function DUF1329
SO_0037	5.2704	5.28626	5.95663	5.50443	6.20868	6.31414	6.18273	6.23518	threonylcarbamoyladenosine t(6)A tRNA modification protein RimN
SO_3215	6.11398	5.30392	6.65752	6.02514	6.20868	6.21786	6.08469	6.17041	flagellar export protein FlhB
SO_3909	7.26599	6.2782	6.80657	6.78359	6.20868	6.13388	6.78331	6.37529	predicted membrane protein
SO_4565	5.18661	4.78335	4.91536	4.96177	6.20042	6.65445	6.20815	6.35434	L-leucine transporter YjeH
SO_0702	5.69987	5.28626	6.71504	5.90039	6.20042	6.58174	5.70764	6.16326	multidrug and toxin efflux protein MATE family
SO_0616	7.15232	6.89641	7.03171	7.02681	6.20042	6.26041	5.86045	6.10709	lipase/esterase
SO_4657	5.88362	5.86764	6.03361	5.92829	6.20042	6.09914	6.15116	6.15024	diguanylate cyclase/phosphodiesterase with PAS and LOV sensory domains and Chase small molecule binding site
SO_0641	6.60997	6.45693	6.49186	6.51959	6.19876	6.22265	6.00242	6.14128	Mu phage bifunctional transcriptional repressor / serine protease Cro/CI family
SO_1977	7.16474	6.56119	6.38989	6.70527	6.19544	6.22981	6.67174	6.36566	inner membrane of unknown function DUF307
SO_2042	6.31831	5.82057	6.57762	6.23883	6.19378	6.18878	5.94309	6.10855	oxidoreductase molybdenum-binding subunit YedY
SO_4180	6.30234	5.77698	6.39941	6.15958	6.19211	6.33531	6.19162	6.23968	diguanylate cyclase-like protein MxdA
SO_4105	6.25469	6.20397	5.90501	6.12122	6.19045	6.26158	6.35887	6.2703	MSHA major pilin subunit MshA
SO_3740	6.48259	6.67819	6.04739	6.40272	6.18878	6.23456	5.99862	6.14065	NAD(P) transhydrogenase alpha subunit PntA
SO_3521	6.64988	6.57725	6.34135	6.52283	6.18544	6.18264	6.30559	6.22455	type IV pilus biogenesis protein FimU
SO_0279	6.24135	5.77192	6.19312	6.0688	6.18209	6.49332	6.23529	6.30356	argininosuccinate lyase ArgH
SO_0541	6.06487	6.59815	5.99145	6.21816	6.18209	6.03113	6.25345	6.15555	RNA-metabolizing metallo-beta-lactamase family protein
SO_2262	5.85851	5.38744	6.16066	5.8022	6.17873	6.01188	5.88533	6.02532	serine acetyltransferase CysE
SO_4727	5.19493	5.3808	4.94165	5.17246	6.17873	5.9131	5.85066	5.98083	methyltransferase type 11 associated with YihI
SO_3134	6.27053	5.3808	6.15017	5.93384	6.17873	6.26854	6.0823	6.17652	TRAP-type C4-dicarboxylate:H+ symport system substrate-binding component DctP
SO_4797	6.0148	5.80949	6.9585	6.26093	6.17705	6.26622	6.04965	6.16431	hypothetical protein
SO_2990	6.36824	6.38906	5.65151	6.13627	6.17705	6.22504	6.34896	6.25035	Lambda phage lytic gene repressor CI
SO_0548	7.27224	7.23143	6.96791	7.15719	6.17368	6.02429	6.2984	6.16545	histone-like DNA-binding protein
SO_0288	5.862	5.57365	5.93586	5.7905	6.17368	6.16284	6.06667	6.13439	cell division protein DamX
SO_0285	6.14868	6.37994	5.97287	6.16716	6.17199	6.15659	6.30968	6.21275	type IV pilus secretin PilQ
SO_2491	6.96546	6.27731	6.12133	6.4547	6.1703	6.16533	6.20266	6.17943	pyruvate kinase II PykA
SO_2012	6.51841	5.97624	6.12592	6.20686	6.1703	6.07417	6.1894	6.14463	adenine phosphoribosyltransferase
SO_0215	6.27446	6.38989	6.57762	6.41399	6.1703	6.28238	5.98462	6.14576	pantothenate kinase CoaA
SO_3393	6.90289	6.8291	6.38607	6.70602	6.16861	6.25691	6.47451	6.30001	transcriptional repressor of putative xenobiotic reductase TetR family
SO_3267	6.72318	6.43626	7.07827	6.7459	6.16861	6.03794	6.14316	6.11657	SAM-dependent methyltransferase
SO_1669	5.79147	5.80825	6.54827	6.04933	6.16691	6.25691	5.90439	6.10941	Sigma54-dependent transcriptional activator of amino acid degradation TyrR
SO_1218	6.96343	7.5985	6.32013	6.96068	6.16522	6.25808	6.38914	6.27081	thymidine phosphorylase DeoA
SO_0591	5.8776	5.81688	5.79684	5.83044	6.16522	6.1851	6.04965	6.13332	30S ribosome assembly GTPase RsgA
SO_3312	5.29642	5.3386	5.35553	5.33018	6.16352	6.1851	6.1523	6.16697	4-hydroxy-3-methylbut-2-en-1-yl diphosphate synthase (flavodoxin)
SO_0988	6.59275	6.72416	6.4479	6.58827	6.16012	6.05684	6.1305	6.11582	molybdopterin-binding oxidoreductase
SO_2507	6.2725	6.29242	6.27397	6.27963	6.15841	6.19488	6.22124	6.19151	bifunctional diguanylate cyclase/phosphodiesterase
SO_2189	5.93339	6.05864	6.02626	6.0061	6.15671	5.93807	5.90439	5.99972	hsp70 family protein YegD
SO_2270	6.2507	6.24476	5.6062	6.03389	6.155	5.96119	6.11188	6.07602	ribosomal protein S6 glutaminyl transferase RimK
SO_2720	6.23531	5.97514	6.30805	6.17284	6.15329	5.75178	6.1305	6.01185	lipoprotein of unknown function DUF1425
SO_1853	6.49388	6.4047	6.31812	6.40557	6.15329	5.92196	6.13512	6.07012	ABC transporter ATPase
SO_2832	6.5485	6.38243	6.3642	6.43171	6.15158	6.42741	6.04598	6.20832	protein of unknown function DUF2810
SO_2399	5.8285	5.65708	6.08876	5.85811	6.14986	6.06753	6.10248	6.10662	predicted N-acetylglucosaminyl transferase YciM
SO_A0160	6.14009	6.33255	6.12439	6.19901	6.14986	6.07682	6.15685	6.12784	esterase%2C putative
SO_0339	4.91654	4.11287	7.13974	5.38972	6.14815	6.36811	5.54018	6.01881	modulator of rho-dependent transcriptional termination RofA
SO_4216	6.34161	6.01856	6.21124	6.19047	6.14643	6.37566	6.08826	6.20345	cell division protein FtsA
SO_1354	6.47919	5.91206	6.20039	6.19721	6.14643	6.09783	6.17041	6.13822	putative transporter HlyC/CorC (HCC) family
SO_0614	5.93836	6.02603	6.23907	6.06782	6.14471	6.15659	6.14087	6.14739	peptidase S9 family
SO_0046	5.80604	5.7163	5.66103	5.72779	6.14126	6.26854	5.66037	6.02339	protein YibQ
SO_2533	6.71065	6.60814	6.56584	6.62821	6.14126	6.53532	6.42729	6.36796	periplasmic protein of unknown function DUF3108
SO_0472	6.49893	5.97183	6.30738	6.25938	6.13953	6.06487	6.03367	6.07936	inner membrane protein of unknown function UPF0118
SO_t071	6.28944	6.00243	5.66945	5.98711	6.13953	6.19488	6.03614	6.12352
SO_0437	6.13937	5.94732	6.12209	6.06959	6.13953	6.32644	6.06909	6.17835	signalling protein with PAS GGDEF and EAL domains
SO_3164	6.11837	6.20772	5.97796	6.10135	6.13434	6.25808	6.24279	6.21174	putative histidine degradation protein HutD
SO_3912	5.55864	5.48973	5.33055	5.45964	6.13434	5.94678	6.2158	6.09898	tRNA2fMet-dihydrouridine21 synthase DusA
SO_3073	6.35096	6.08134	6.45887	6.29706	6.13434	6.05416	6.06425	6.08425	bifunctional 5-methylaminomethyl-2-thiouridine biosynthesis protein MnmC
SO_0142	7.1509	6.85868	6.56189	6.85715	6.13261	6.12368	6.16816	6.14148	3%2C4-dihydroxy-2-butanone-4-phosphate synthase
SO_3086	7.51348	6.95626	7.74131	7.40368	6.13087	6.47135	6.29118	6.2978	hypothetical protein
SO_0017	5.65833	5.64881	5.85609	5.72108	6.13087	6.0622	5.93649	6.04319	bifunctional TolB-family protein/amidohydrolase
SO_4141	7.54476	7.7801	7.14692	7.49059	6.12739	6.55729	6.44134	6.37534	oxidoreductase short-chain dehydrogenase/reductase family
SO_1208	5.93007	6.26564	5.86985	6.02185	6.12216	5.92343	6.20925	6.08495	bifunctional diguanylate cyclase/phosphodiesterase
SO_1519	5.77953	6.24568	5.60949	5.87823	6.12041	5.98676	5.99989	6.03568	L-lactate dehydrogenase iron-sulfur cluster-binding protein LldF
SO_2922	5.90407	5.64327	6.41763	5.98832	6.11865	6.51398	6.05697	6.22987	predicted nucleoside-diphosphate sugar epimerase YfcH
SO_3834	7.38991	7.55492	6.76153	7.23545	6.11865	6.23218	6.34399	6.23161	glutamyl-tRNA reductase HemA
SO_0808	6.86383	6.81378	6.3067	6.66144	6.1169	6.20944	6.42447	6.25027	protein of unknown function DUF3622
SO_1534	5.56293	5.3758	6.06743	5.66872	6.11339	6.12623	5.56263	5.93409	alpha/beta-hydrolase superfamily protein
SO_0084	6.30491	6.22636	5.89249	6.14125	6.11163	6.34742	6.19715	6.21873	2%2C3-diketo-5-methylthio-1-phosphopentane phosphatase MtnC
SO_3083	6.39678	6.5917	6.33475	6.44108	6.11163	6.18755	6.21253	6.17057	Zn-dependent peptidase subfamily M16A
SO_1367	6.07768	5.93151	6.23269	6.08063	6.10633	6.04877	5.97949	6.04487	multifunctional chorismate mutase P/prephenate dehydratase/DAHP synthetase PheA
SO_0197	6.72078	7.01747	6.30333	6.68053	6.10279	5.99378	6.27767	6.12475	fatty acid desaturase Ole1
SO_0054	5.46995	5.11479	5.52391	5.36955	6.10279	6.13134	5.67313	5.96909	HI0933 family flavoprotein YhiN
SO_2903	6.34598	6.05134	5.95663	6.11798	6.10102	6.10823	5.52618	5.91181	cysteine synthase CysK
SO_2743	5.98311	6.04715	7.28166	6.43731	6.10102	5.92784	5.94572	5.99153	acetyl-coenzyme A synthetase AcsA
SO_3642	5.78413	5.74114	6.3538	5.95969	6.09925	6.11081	6.30456	6.17154	energy taxis modulating methyl accepting sensory transducer
SO_2933	6.19507	6.03557	7.10875	6.44647	6.09925	6.32198	5.93781	6.11968	inner membrane anchored endopeptidase SohB
SO_3539	5.79421	5.63213	5.60511	5.67715	6.09747	6.21064	5.93781	6.08197	peptidase M28D family
SO_3548	7.43395	7.77346	7.13861	7.44867	6.09747	5.9131	6.20156	6.07071	protein of unknown function DUF3545
SO_1059	6.37436	6.3791	6.06424	6.27257	6.09569	6.01188	5.97949	6.02902	periplasmic alanyl aminopeptidase
SO_2342	6.28555	6.51114	6.15991	6.31887	6.09391	6.03113	6.21253	6.11252	quinolinate synthetase NadA
SO_1989	6.49669	6.67751	6.39434	6.52285	6.09391	6.27201	6.09539	6.15377	chemotaxis signal transduction system response regulator CheV
SO_2192	6.17417	5.94844	6.2134	6.112	6.09034	6.18141	5.87018	6.04731	two component signal transduction system controlling sortase system histidine kinase
SO_1815	5.47793	4.29696	5.24728	5.00739	6.08855	6.07019	5.81369	5.99081	histone deacetylase superfamily protein
SO_0494	6.46606	6.22636	6.69303	6.46182	6.08855	5.93077	6.09776	6.03903	ISSod1 transposase TnpA_ISSod1
SO_1230	5.81686	5.56927	6.05464	5.81359	6.08676	6.03794	5.79193	5.97221	TMAO-responsive two component signal transduction system hybrid histidine kinase/response regulator TorS
SO_1461	5.82404	5.85332	6.03605	5.90447	6.08137	6.02016	5.991	6.03084	serine/threonine protein kinase
SO_2286	5.8427	5.60675	6.42634	5.9586	6.08137	6.07814	6.03119	6.06357	sulfate transporter SulP family
SO_0269	6.02496	5.47578	6.08876	5.86317	6.08137	6.31527	6.0799	6.15885	cytochrome c-type biogenesis thioredoxin
SO_3763	5.92174	6.03134	6.03849	5.99719	6.07957	5.98957	5.81081	5.95998	spermidine synthase SpeE
SO_2761	5.56828	5.29864	5.21746	5.36146	6.07597	5.98394	5.80067	5.95353	phosphoribosylglycinamide formyltransferase PurN
SO_0888	5.66734	5.45538	5.85148	5.65807	6.07597	6.10174	5.99862	6.05878	N-carbamoyl-putrescine amidase AguB
SO_3403	8.03978	8.24038	7.09672	7.79229	6.07054	6.30514	6.36968	6.24845	ribosome-associated inhibitor A RaiA
SO_2257	5.70182	5.72942	5.44769	5.62631	6.06873	5.93516	5.60486	5.86958	ABC-type lipoprotein release system permease component LolE
SO_4162	6.58221	6.24293	5.64085	6.15533	6.06873	6.14149	6.06304	6.09109	HlsVU protease peptidase component HslV
SO_3413	6.15225	5.91781	6.50954	6.1932	6.06691	6.14528	6.03243	6.08154	threonine synthase ThrC
SO_4453	6.0527	6.14445	6.41137	6.20284	6.06691	5.90567	5.95097	5.97452	electron transfer flavoprotein-ubiquinone oxidoreductase EtfQ
SO_4017	6.17627	6.28888	6.03442	6.16653	6.06509	6.21305	6.00494	6.09436	membrane bound lytic murein transglycosylase MltD
SO_1948	5.66933	5.64188	5.77945	5.69689	6.06327	5.93807	5.97048	5.99061	glutamate/aspartate:proton symporter GltP
SO_4756	5.89047	5.51876	5.75	5.71974	6.06145	6.00217	6.01123	6.02495	chromosome partitioning protein ParA
SO_A0106	6.17977	6.32219	5.87895	6.12697	6.05963	6.21425	6.25769	6.17719	methyl-accepting chemotaxis protein
SO_A0112	5.94001	6.1415	5.87531	5.98561	6.0578	5.6943	6.09894	5.95035	putative lipoprotein
SO_3019	6.62904	6.28177	6.55453	6.48845	6.0578	6.04066	5.80503	5.96783	anthranilate synthase component I TrpE
SO_2839	5.72308	5.28981	5.61494	5.54261	6.05597	6.01741	5.77279	5.94872	protein of unknown function DUF3010
SO_0249	5.27956	4.17943	5.35292	4.93731	6.05414	6.02291	6.33096	6.136	50S ribosomal protein L30 RpmD
SO_2915	6.69802	6.50733	5.61929	6.27488	6.05414	6.09522	6.18718	6.11218	acetate kinase AckA
SO_2745	5.86722	5.97404	5.90234	5.91453	6.05231	6.04877	5.91785	6.00631	glutaredoxin GrxA
SO_2746	5.56079	5.35732	5.7843	5.56747	6.05047	6.07285	5.89489	6.00607	TolA energy-transducing system periplasmic component YbgF
SO_4349	6.48485	6.60885	5.79396	6.29589	6.05047	6.13769	6.14201	6.11006	ketol-acid reductoisomerase IlvC
SO_4448	6.7856	6.27104	7.25255	6.76973	6.04863	6.41804	5.76238	6.07635	ABC-type molybdate uptake system substrate-binding component ModA
SO_2898	6.29784	6.48429	5.95577	6.24597	6.04679	5.82449	6.20156	6.02428	chromosome partition protein Smc
SO_1105	5.25986	5.25755	4.97258	5.16333	6.0431	5.76497	6.33899	6.04902	Na-translocating NADH-quinone reductase subunit C NqrC
SO_3933	5.89047	5.56489	6.07061	5.84199	6.0431	6.12239	5.97306	6.04618	transport protein MFS superfamily
SO_3142	6.07317	5.73724	6.55906	6.12316	6.03755	6.10952	5.90844	6.0185	dipepidyl carboxypeptidase II Dcp
SO_1075	5.83739	5.9894	6.27397	6.03359	6.03569	6.09653	6.1305	6.08757	dipeptydil peptidase S46 family
SO_0543	6.26197	6.74822	7.25779	6.75599	6.03569	5.75178	6.286	6.02449	hypothetical protein
SO_0118	5.83739	6.30388	5.77166	5.97098	6.03569	5.92049	5.87984	5.94534	hypothetical protein
SO_2109	6.31894	6.39567	6.67538	6.46333	6.03198	5.93953	6.0727	6.01474	peptidoglycan-binding protein
SO_2001	6.14868	5.93264	6.30873	6.13002	6.03011	5.8922	5.7307	5.88434	bifunctional UDP-sugar hydrolase/5'-nucleotidase UshA
SO_1388	6.18536	6.14445	5.80736	6.04572	6.02825	5.90418	5.97563	5.96935	aminopeptidase P AmpP
SO_2928	6.1923	6.21987	5.70467	6.03895	6.02825	6.10304	5.90574	6.01234	multifunctional thioesterase/protease/lysophospholipase L1 TesA
SO_3553	7.84328	7.39647	6.88046	7.3734	6.02825	6.20581	6.51847	6.25084	sulfate transporter SulP family
SO_1966	5.7412	5.45064	5.79684	5.66289	6.02638	6.19244	6.12471	6.11451	protein of unknown function DUF124
SO_2563	6.01402	5.96185	5.7814	5.91909	6.02451	5.94244	5.92454	5.96383	hydroxyacylglutathione hydrolase GloB
SO_2002	6.21976	5.91896	6.52701	6.22191	6.02264	5.8907	6.00998	5.97444	predicted secreted protein
SO_2878	6.54687	6.87767	6.26913	6.56456	6.02264	6.10952	6.36084	6.16433	putative periplasmic protein of unknown function DUF2066
SO_1255	5.86808	5.95293	5.48868	5.7699	6.02077	5.94968	6.07631	6.01558	bifunctional diguanylate cyclase/phosphodiesterase
SO_1478	6.05347	6.71627	5.95663	6.24212	6.01889	6.03113	5.8867	5.97891	TP-methylase family protein
SO_1117	5.76562	5.60959	5.94542	5.77354	6.01889	6.02154	5.97306	6.0045	cytoplasmic leucyl metal-dependent aminopeptidase
SO_1169	5.56186	5.08854	5.24165	5.29735	6.01889	5.75839	5.9444	5.90723	23S rRNA (pseudouridine(1915)-N(3))-methyltransferase RlmH
SO_2396	6.33347	5.73073	6.00314	6.02245	6.01324	5.83704	6.19273	6.01434	protein of unknown function DUF2058
SO_1107	4.90475	4.70842	4.96234	4.8585	6.01324	5.83391	6.10366	5.9836	Na-translocating NADH-quinone reductase subunit E NqrE
SO_4218	6.10812	5.93944	6.04659	6.03138	6.01324	5.90716	5.8266	5.91567	UDP-N-acetylmuramate--alanine ligase MurC
SO_4072	6.10001	5.71101	5.83661	5.88255	6.01324	5.71315	5.81657	5.84765	ribosomal protein S12 methylthiotransferase RimO
SO_4674	5.64927	5.80453	5.65257	5.70212	6.01136	6.0755	6.02871	6.03852	2-amino-3-ketobutyrate coenzyme A ligase Kbl
SO_1742	5.10355	5.09057	5.27235	5.15549	6.01136	5.97119	5.42612	5.80289	polyolefin biosynthetic pathway thiolase OleA
SO_0415	5.69792	5.88885	6.05384	5.8802	6.00947	6.11854	5.73831	5.95544	type IV pilus inner membrane protein PilC
SO_2791	6.66594	6.54123	6.6591	6.62209	6.00568	5.99238	6.0942	6.03076	cytidine deaminase Cdd
SO_2562	6.04965	5.99049	5.91389	5.98468	6.00379	5.83704	6.0175	5.95277	SAM-dependent methyltransferase type 11
SO_4313	7.10819	6.99916	6.70791	6.93842	5.99998	6.14906	6.19162	6.11356	hydroxymethylbilane synthase HemC
SO_3918	6.1191	6.19264	5.74304	6.01826	5.99998	5.92196	6.00494	5.97563	periplasmic peptidase subfamily S1B
SO_2537	5.73645	5.55312	5.91743	5.73567	5.99617	6.28467	5.59484	5.95856	sodium:proton antiporter CPA1 family
SO_2831	5.95643	5.61384	5.57407	5.71478	5.99426	6.08605	5.82802	5.96945	GTP cyclohydrolase II RibA
SO_3916	6.02651	5.70836	5.50992	5.74827	5.99235	5.87252	5.99354	5.95281	alanine racemase biosynthetic Alr
SO_2338	6.04428	5.88885	5.81686	5.91667	5.99235	5.97403	6.16025	6.04221	succinylglutamate desuccinylase AstE
SO_0907	5.98471	5.54572	5.91301	5.81448	5.99235	5.97261	5.66037	5.87511	Na-translocating NADH-quinone reductase subunit F NqrF
SO_2794	5.46652	5.68699	5.71487	5.62279	5.99044	6.19	6.04107	6.07383	inner membrane protein of unknown function DUF445
SO_2114	5.92674	6.13264	5.98303	6.01414	5.98852	6.19366	5.93252	6.03823	outer membrane protein Omp85 family
SO_2850	5.55001	5.35901	5.11338	5.3408	5.9866	5.70633	6.02249	5.90514	acteyltransferase GNAT family
SO_2351	6.35715	6.34965	5.96178	6.22286	5.9866	5.95975	6.10248	6.01628	protein of unknown function UPF0052
SO_4625	4.83011	3.92938	6.35315	5.03755	5.98468	5.98253	5.70298	5.89006	predicted phosphoribosyltransferase ComF family
SO_0876	5.76841	5.44109	5.55376	5.58776	5.98468	5.96262	5.63451	5.8606	aminopeptidase PepB
SO_0167	5.62381	5.38579	5.56733	5.52564	5.98468	6.12751	5.72765	5.94661	T2aSS secretion system assembly ATPase GspE
SO_4682	5.74593	5.42666	5.77848	5.65036	5.98468	6.08999	5.79193	5.95553	glycosyl transferase family 4
SO_0272	5.6989	5.58813	5.25289	5.51331	5.98083	5.84638	6.13281	5.98667	nicotinamide deamidase PncC
SO_4100	5.74687	5.95293	6.02708	5.90896	5.97503	5.85874	5.90168	5.91182	MshA pili-associated adhesin MshQ
SO_1242	6.06638	6.26384	6.02708	6.1191	5.97503	5.64698	6.14431	5.92211	hypothetical protein
SO_1932	4.86356	4.87598	5.11338	4.95097	5.9731	5.7894	6.09539	5.95263	succinyl-CoA synthase beta subunit SucC
SO_4539	6.39919	6.42501	6.13734	6.32051	5.9731	6.07682	5.9232	5.99104	extracellular peptidase family S8
SO_3846	6.8111	6.59098	7.05196	6.81801	5.97116	5.84793	6.50069	6.10659	(p)ppGpp synthetase RelV
SO_2940	5.62381	6.0461	5.7901	5.82001	5.96727	6.13261	6.03614	6.04534	Lambda phage tail fiber protein J
SO_0038	5.61453	5.4379	4.97936	5.34393	5.96532	5.69258	5.99862	5.88551	aerobic coproporphyrinogen III oxidase HemF
SO_2390	5.93918	5.57801	6.06504	5.86074	5.96337	5.99518	5.78607	5.91487	phosphatidylserine synthase PssA
SO_0401	7.81678	6.81747	7.22427	7.28617	5.96142	5.98535	5.83087	5.92588	putative NADPH-dependent quinone oxidoreductase
SO_0861	6.13649	5.9201	5.74702	5.93454	5.96142	5.90716	5.86463	5.91107	folate-dependent protein involved in synthesis and repair of FeS clusters YgfZ
SO_0931	6.43653	6.5081	5.86069	6.26844	5.95946	6.02016	5.79046	5.92336	D-erythrose-4-phosphate dehydrogenase E4pd
SO_1297	5.82314	5.82913	5.79684	5.81637	5.95946	5.87861	5.9614	5.93316	T2aSS secretion system protein A GspA
SO_3991	6.33284	6.28088	5.91566	6.17646	5.95946	5.93807	5.91785	5.93846	fructose-16-bisphosphatase Fbp
SO_2588	6.48994	6.30036	6.26359	6.3513	5.95946	6.02566	5.9627	5.98261	methionine-R-sulfoxide reductase SelR
SO_3841	6.79613	6.3488	6.43439	6.52644	5.95946	6.17772	5.90709	6.01476	anti-sigma factor
SO_2196	5.28737	5.13071	6.54998	5.65602	5.9575	6.23929	5.26903	5.82194	sortase SrtA
SO_3128	5.57998	5.4664	5.70876	5.58505	5.95554	5.82606	5.76238	5.848	ABC-type metal export system bifunctional ATPase and permease component
SO_0274	6.13288	6.14934	5.91743	6.06655	5.95161	5.99378	5.9859	5.9771	phosphoenolpyruvate carboxylase Ppc
SO_4502	5.4223	5.08037	5.47315	5.32527	5.95161	6.04607	5.72152	5.9064	molydopterin cofactor biosynthesis protein
SO_t090	4.71712	4.63219	5.03414	4.79449	5.95161	5.81023	5.65716	5.80634
SO_1533	5.76282	5.66256	5.70569	5.71036	5.94964	6.12623	5.73982	5.93857	transcriptional activator of glycine metabolism GcvA
SO_1070	5.11676	4.65163	5.37109	5.04649	5.94767	6.06086	5.7519	5.92014	catalase HPII KatB
SO_4659	6.18675	6.3791	5.88076	6.14887	5.9457	6.08999	5.83655	5.95741	exogenous DNA processing protein YhiR
SO_0292	6.6519	6.0324	6.18507	6.28979	5.93976	6.13643	6.1013	6.05916	ribulose-phosphate 3-epimerase Rpe
SO_1942	5.95234	5.81565	5.50406	5.75735	5.93777	5.815	5.89761	5.88346	cyclic di-GMP hydrolase
SO_3680	6.46606	6.62439	6.05945	6.3833	5.93379	5.84327	5.94177	5.90628	universal stress protein family
SO_1769	5.12113	4.8304	5.83474	5.26209	5.93379	6.12496	5.3287	5.79581	glutamate decarboxylase
SO_0885	6.0195	5.95851	5.95491	5.97764	5.9318	5.954	5.89489	5.9269	ABC transporter ATP-binding protein
SO_2580	5.414	5.40063	5.17377	5.32947	5.9298	5.94823	6.02125	5.96643	ribonuclease D Rnd
SO_1490	7.31328	7.70134	6.89039	7.30167	5.9298	5.96691	6.03367	5.97679	alcohol dehydrogenase II AdhB
SO_2885	6.19576	6.57143	6.20763	6.32494	5.9298	5.94823	6.03614	5.97139	transcriptional regulator of fatty acid metabolism FadR
SO_0902	6.77083	6.74887	6.63083	6.71684	5.9298	6.14149	6.34399	6.13843	Na-translocating NADH-quinone reductase subunit A NqrA
SO_0557	4.60706	3.84023	6.53796	4.99508	5.9238	6.13769	5.34673	5.80274	protein GumN
SO_1180	5.59159	5.67619	5.40927	5.55902	5.9238	5.6943	5.87018	5.82943	putative ATP-binding protein YbeZ
SO_2216	5.96375	5.70438	5.65469	5.77427	5.91978	5.82133	6.09776	5.94629	bifunctional diguanylate cyclase with GAF and PAS sensory domains/signalling protein with EAL domain
SO_0144	5.6523	5.63073	5.80736	5.6968	5.91776	5.71994	5.91517	5.85096	oligopeptidase B PtrB
SO_2197	6.3466	6.98828	6.33673	6.55721	5.91776	6.08474	6.17266	6.05839	diguanylate cyclase
SO_4309	5.46881	5.57656	5.41429	5.48655	5.91575	5.6943	5.79485	5.80163	diaminopimelate decarboxylase LysA
SO_3303	6.21294	6.15907	6.49304	6.28835	5.91373	6.04472	6.00998	5.98948	cell surface protein
SO_1665	6.19645	6.27999	5.68716	6.05453	5.91373	5.98957	5.90574	5.93635	UTP-glucose-1-phosphate uridylyltransferase GalU
SO_1328	6.57638	6.05134	6.2615	6.29641	5.91171	6.22026	5.76089	5.96429	transcriptional regulator of oxidative stress OxyR
SO_1270	5.52931	5.59532	5.69851	5.60772	5.90968	5.71485	5.84925	5.8246	ABC-type putrescine uptake system substrate-binding component PotF
SO_0408	4.90475	5.03245	4.49776	4.81165	5.90968	6.01465	5.8266	5.91698	guanosine pentaphosphate phosphatase GppA
SO_2190	6.58643	6.43626	6.25243	6.42504	5.90968	5.76662	5.80792	5.82807	lipoprotein CreA
SO_1290	6.06335	6.15519	5.94195	6.0535	5.90766	5.95112	6.04965	5.96948	acyl-PO4 glycerol-3-phosphate acyltransferase PlsY
SO_1252	6.50954	5.7255	6.14264	6.12589	5.90359	5.93224	5.98334	5.93972	peptidase U32 family YegQ
SO_1872	5.57998	5.6391	5.65469	5.62459	5.90156	5.83078	6.0062	5.91285	surface lipoprotein with VCBS repeats
SO_3749	5.95724	6.06072	5.62687	5.88161	5.90156	6.22026	6.01875	6.04685	N-acetyl-L-ornithine deacetylase ArgE
SO_3964	5.86982	5.84369	5.92711	5.88021	5.90156	5.97687	5.89353	5.92399	GlmZ repressor YhbJ
SO_2508	5.22505	5.47578	5.42302	5.37462	5.89952	5.86641	6.11422	5.96005	ion (H+ or Na+)-translocating NADH:ferredoxin oxidoreductase subunit RnfA
SO_t100	3.6436	3.36934	3.57739	3.53011	5.89748	5.45473	5.72305	5.69176
SO_3779	5.01543	4.82062	5.42799	5.08801	5.89339	6.03113	5.24999	5.72484	ABC-type cysteine/glutathione export system bifunctional ATPase and permease component CydC
SO_2017	5.57998	5.00248	5.61821	5.40022	5.89134	5.78455	5.50315	5.72634	heat shock response protein
SO_4287	6.74791	6.45377	6.44851	6.55006	5.89134	5.90865	6.24813	6.01604	stator-force generator of H+ coupled flagellar motor MotA
SO_3082	6.13577	6.40551	6.09346	6.21158	5.88928	5.68739	5.93119	5.83595	phosphohistidine phosphatase SixA
SO_3464	5.44341	5.30742	5.20159	5.31748	5.88928	5.72839	5.71536	5.77768	thiamine-phosphate kinase ThiL
SO_4176	5.73645	5.34884	6.18213	5.75581	5.88723	6.03522	5.81944	5.91396	metallophosphatase binding domain protein
SO_2594	5.38761	5.68025	6.02953	5.69913	5.88517	5.63804	5.78018	5.7678	MMPL family efflux pump
SO_2275	6.11472	6.14738	5.74404	6.00205	5.88517	5.72839	6.08588	5.89981	ISSod10 transposase TnpA ISSod10
SO_1184	6.08143	5.8449	5.89249	5.9396	5.87897	5.7267	5.70764	5.7711	peptidyl-tRNA hydrolase Pth
SO_4490	6.09483	5.74114	6.15468	5.99688	5.8769	6.02566	5.5592	5.82059	hypothetical protein
SO_4601	4.82832	4.70842	5.15442	4.89705	5.87483	5.60356	5.70298	5.72712	high affinity tryptophan transporter Mtr
SO_1036	4.26355	4.16791	4.88678	4.43941	5.87067	6.01879	5.69048	5.85998	adenosylcobinamide-GDP ribazoletransferase
SO_3898	5.71635	5.42343	5.68301	5.6076	5.87067	5.93662	5.71073	5.83934	putative quinoprotein dehydrogenase
SO_0423	5.43524	5.37079	5.26543	5.35715	5.86859	5.98112	5.83939	5.89636	transcriptional repressor of pyruvate metabolism PdhR
SO_1311	5.30157	4.99598	5.87076	5.38944	5.8665	6.01741	5.17798	5.6873	transmembrane transcriptional regulator
SO_1468	5.94988	6.21147	6.11595	6.09243	5.86232	6.00217	6.04352	5.96934	ADP-ribose binding domain-containing protein
SO_2621	5.73169	5.72025	5.70774	5.71989	5.86232	5.83078	5.92187	5.87165	protein YbgI
SO_t043	3.29176	2.87865	3.84589	3.33877	5.86023	6.00217	4.61935	5.49391
SO_3915	7.47668	7.91174	7.06318	7.48387	5.86023	6.05952	6.06667	5.99547	chemotaxis signal transduction system CheY dephosphorylase CheX
SO_2490	6.87812	6.70435	6.75956	6.78068	5.85392	5.90418	5.9666	5.90823	2-keto-3-deoxy-6-phosphogluconate-responsive transcriptional regulator of central carbohydrate metabolism HexR
SO_1689	6.61618	6.09459	5.73605	6.14894	5.85392	5.85566	5.7519	5.8205	Cu2+-exporting ATPase CopA
SO_4342	5.09913	4.38917	5.73705	5.07512	5.84759	6.04066	5.33874	5.74233	predicted lipoprotein
SO_A0165	6.36701	6.79642	5.93324	6.36556	5.84548	5.7813	6.20156	5.94278	LysR family transcriptional regulator
SO_3985	4.97249	4.56934	5.58301	5.04161	5.84548	5.7418	5.82088	5.80272	dihydrodipicolinate synthase DapA
SO_3120	5.16981	4.84495	5.45866	5.15781	5.84336	5.83547	5.59818	5.75901	sugar oxidoreductase AgaO
SO_1484	6.82859	6.55161	6.77573	6.71865	5.84336	5.61818	5.77427	5.74527	isocitrate lyase AceA
SO_3268	6.2061	6.16778	5.87531	6.08306	5.84336	6.00077	5.95358	5.93257	flagellin modification glycoside hydrolase family 57
SO_3306	5.49601	5.16203	6.20039	5.61948	5.84123	6.05952	5.81944	5.90673	two component signal transduction system hybrid histidine kinase
SO_4364	5.96375	6.48661	5.40927	5.95321	5.83911	5.90865	6.14316	5.96364	ATP-dependent DNA helicase RecG
SO_2094	5.34959	5.48355	6.05544	5.62953	5.83911	5.98535	5.48337	5.76928	NiFe hydrogenase maturation protein HypF
SO_1026	6.36639	6.33941	5.96178	6.22253	5.83698	5.91606	6.06788	5.94031	ISSod4 transposase TnpA_ISSod4
SO_4586	6.03272	6.16874	5.47555	5.89234	5.83698	5.82449	5.79776	5.81974	signal recognition particle docking protein FtsY
SO_1877	5.84623	5.61101	5.68923	5.71549	5.83271	5.7894	5.68734	5.76982	thioredoxin-dependent thiol peroxidase Bcp
SO_2493	6.07166	6.47106	6.42324	6.32199	5.83057	5.59804	6.1523	5.86031	transcriptional repressor of fatty acid degradation PsrA
SO_t088	5.11384	4.8304	5.43418	5.12614	5.83057	5.34478	6.27139	5.81558
SO_0835	5.53697	5.42666	6.22343	5.72902	5.83057	6.18387	5.39565	5.80337	putative periplasmic peptidase C15 superfamily
SO_0795	5.78321	5.82913	5.73505	5.78246	5.82843	5.83547	5.91383	5.85924	protein involved in RimO-mediated beta-methylthiolation of ribosomal protein S12 YcaO
SO_3962	5.76934	6.16101	6.07299	6.00112	5.82629	5.98253	5.79631	5.86837	sigma-54 modulation protein/ribosome-associated factor YhbH
SO_0567	5.95806	5.89702	5.5181	5.79106	5.82414	5.90418	5.78166	5.83666	1-acyl-sn-glycerol-3-phosphate acyltransferase PlsC
SO_0174	5.72978	5.38413	5.86436	5.65942	5.82414	5.90418	5.78018	5.83617	T2aSSsecretion system inner membrane platform protein GspL
SO_2731	6.34286	6.57289	5.82442	6.24672	5.82414	5.88919	6.07751	5.93028	periplasmic glucan biosynthesis protein MdoG
SO_0172	5.15566	4.38586	5.44279	4.99477	5.82199	6.06753	5.26271	5.71741	T2aSS secretion system protein GspJ
SO_2649	6.10812	6.52777	5.81686	6.15092	5.81983	5.69603	5.98845	5.83477	transcriptional activator of cys regulon CysB
SO_2101	5.2439	4.93156	4.59593	4.92379	5.81768	5.44247	6.22666	5.82893	predicted lipoprotein
SO_4252	5.75815	5.55312	6.454	5.92176	5.81768	5.85874	5.99862	5.89168	subfamily S9C unassigned peptidase
SO_4471	5.81416	5.62793	6.2719	5.90467	5.81768	5.79262	5.5592	5.72317	nitrogen-responsive two component signal transduction system histidine kinase with PAS sensory domain GlnL
SO_A0140	5.89473	5.90398	5.6913	5.83001	5.81552	5.78455	5.81513	5.80506	hypothetical protein
SO_1981	5.26382	4.8994	5.32922	5.16414	5.81552	5.98957	5.79193	5.86567	nicotinamide phosphoribosyltransferase NadV
SO_3391	5.56186	5.59389	6.08641	5.74738	5.81335	6.05818	6.08945	5.987	ATP-dependent protease family S16 unassigned peptidase
SO_4208	7.67172	7.52662	6.692	7.29678	5.81118	5.91162	6.08707	5.93662	delta-aminolevulinic acid dehydratase HemB
SO_0321	6.29977	5.75661	6.16215	6.07284	5.81118	6.04877	5.94572	5.93522	putative periplasmic protein of unknown function
SO_4254	5.70959	5.4363	6.06504	5.73698	5.81118	5.76662	5.53844	5.70541	GTP cyclohydrolase I FolE
SO_3794	5.55541	5.49743	5.26543	5.43942	5.81118	5.80864	5.79193	5.80392	morn variant repeat protein
SO_1725	5.53041	5.48355	6.06823	5.69406	5.80901	5.86028	5.87709	5.84879	ABC-type high affinity phosphate uptake system ATPase component PstB
SO_3016	5.20321	5.31441	5.12106	5.21289	5.80901	5.84016	5.80358	5.81758	RNA binding protein YciO
SO_4179	4.69381	4.56055	5.33452	4.86296	5.80684	5.94678	5.69362	5.81575	glycosyl transferase family 2 MxdB
SO_3037	5.36688	5.20964	5.65786	5.41146	5.80466	5.99378	5.6842	5.82755	exodeoxyribonuclease III Xth
SO_4264	4.68004	4.86888	4.75659	4.7685	5.80466	5.68392	5.3084	5.59899	type I restriction-modification system restriction endonuclease DNA specificity subunit HsdS
SO_3432	5.99349	5.87828	5.81402	5.89526	5.80248	5.75509	5.78018	5.77925	RNA polymerase sigma-38 factor RpoS
SO_2530	6.10885	6.16778	5.63441	5.97035	5.80248	5.94389	5.97306	5.90648	peptide deformylase Def
SO_3738	7.46526	6.03663	6.87774	6.79321	5.79811	6.0662	5.20459	5.68963	sulfite reductase (NADPH) flavoprotein subunit CysJ
SO_1106	4.43734	4.47585	4.21122	4.3748	5.79373	5.49092	5.8908	5.72515	Na-translocating NADH-quinone reductase subunit D NqrD
SO_0753	6.44702	6.4006	6.71606	6.52122	5.79373	5.66469	6.20596	5.88812	hypothetical protein
SO_1056	5.80875	5.88768	5.6663	5.78758	5.79153	5.75839	5.77131	5.77374	methyl accepting sensory transducer with Cache_1 small molecule binding domain
SO_t099	4.34311	3.0221	4.71045	4.02522	5.78933	5.47896	4.77538	5.34789
SO_4018	6.15723	6.60173	6.65487	6.47128	5.78713	5.87861	5.82088	5.82887	putative lipoprotein
SO_4325	5.15139	5.16589	5.26959	5.19562	5.78713	5.79262	5.44669	5.67548	ATP-dependent DNA helicase Rep
SO_0362	5.65129	5.74502	5.7589	5.7184	5.78713	5.62362	5.91248	5.77441	predicted inner membrane protein
SO_m007	5.91923	5.16589	5.26959	5.45157	5.78492	5.8386	5.87295	5.83215
SO_3173	5.8427	6.70634	6.12286	6.22397	5.78492	5.8386	5.59651	5.74001	NAD-dependent epimerase/dehydratase family protein
SO_3125	6.17136	6.218	5.63871	6.00936	5.78492	5.76989	5.76238	5.7724	ATP-dependent RNA helicase DEAD box family
SO_0620	5.0372	5.13466	5.63763	5.26983	5.78271	5.69947	5.40906	5.63041	putative hydrolase involved in arginine and ornithine metabolism
SO_2605	5.23854	4.93836	5.56395	5.24695	5.7805	6.06886	5.22855	5.69264	PqiA family protein
SO_2398	5.3864	5.37079	5.20449	5.32056	5.7805	5.84483	5.9444	5.85658	orotidine 5`-phosphate decarboxylase PyrF
SO_0913	6.13577	6.56851	5.98472	6.22967	5.7805	5.97403	5.90033	5.88495	cell filamentation protein Fic
SO_2237	5.43991	5.57073	5.5435	5.51805	5.77828	5.82291	5.65395	5.75171	phosphotransferase system (PTS) phosphoenolpyruvate-protein phosphotransferase PtsI
SO_3787	6.22722	6.99591	5.85977	6.36097	5.77828	5.86947	6.15344	5.93373	hypothetical protein
SO_3067	5.82135	5.90861	5.85333	5.86109	5.77828	5.86182	5.89625	5.84545	bifunctional folylpolyglutamate synthase/dihydrofolate synthase FolC
SO_2944	5.27956	5.5338	5.18555	5.33297	5.77606	5.76004	5.58306	5.70638	Lambda phage structural protein
SO_4646	6.74555	6.70435	6.70689	6.71893	5.77606	5.9131	5.74889	5.81268	propeptide PepSY amd peptidase M4 domain protein
SO_4235	5.414	5.32482	5.5297	5.42284	5.77606	5.2611	5.64426	5.56047	3-isopropylmalate dehydrogenase LeuB
SO_A0004	5.62072	5.45854	5.07272	5.38399	5.77383	5.7468	6.26508	5.92857	type II DNA modification methyltransferase
SO_3928	4.71905	4.67353	4.81654	4.73637	5.77161	5.69603	5.72459	5.73074	30S ribosomal protein S18 RpsR
SO_2654	4.60706	4.79088	5.37753	4.92515	5.77161	5.31368	5.60984	5.56504	Mu phage transposase OrfA TnpA_MuSo2
SO_3068	5.83296	5.55165	5.43664	5.60708	5.76714	5.75674	5.64264	5.72217	tRNA pseudouridine38-40 synthase TruA
SO_3188	5.09468	5.2301	5.45866	5.26115	5.7649	5.83704	6.06546	5.88913	dTDP-glucose-4%2C6-dehydratase RfbB
SO_4008	5.28086	5.6209	5.20883	5.3702	5.7649	5.62724	5.5297	5.64061	putative recombination regulator protein DUF3584 family
SO_1122	5.59054	5.12476	5.73405	5.48311	5.76266	5.83547	5.35268	5.65027	gamma-glutamyl phosphate reductase ProA
SO_3769	5.75628	5.64743	5.69851	5.70074	5.76266	5.48096	5.66995	5.63786	adenylate cyclase YgiF
SO_2604	5.07377	5.94844	4.63727	5.21983	5.76042	5.44861	6.04598	5.75167	UV induced SOS regulon protein YebG
SO_3653	6.02418	6.36991	5.7589	6.051	5.76042	5.80065	5.97692	5.846	octaprenyl-diphosphate synthase IspB
SO_0570	6.50675	6.37577	6.06345	6.31532	5.76042	5.79905	5.88259	5.81402	chemotaxis signal transduction system inhibitor of MCP methylation CheC
SO_2174	6.58115	6.78578	6.06424	6.47706	5.76042	5.49092	5.87984	5.71039	diguanylate cyclase with PAS sensory domain
SO_2081	4.95299	4.59538	4.89577	4.81472	5.76042	5.87405	5.59651	5.74366	ATP-dependent helicase DinG family
SO_2725	5.82672	6.069	5.54693	5.81422	5.75817	5.53781	5.81081	5.70226	transcriptional regulator LuxR family
SO_3275	5.17683	4.85217	5.52391	5.18431	5.75817	5.86028	5.6763	5.76491	putative periplasmic protein
SO_3966	5.06925	4.81571	5.70057	5.19518	5.75366	5.86335	5.64102	5.75268	magnesium transporter MgtE family
SO_2862	5.99746	5.99702	5.76284	5.9191	5.7514	5.71485	5.87018	5.77881	cyclic di-GMP hydrolase
SO_0085	5.2704	4.55171	5.56733	5.12981	5.74914	5.92343	4.90811	5.52689	predicted inner membrane protein
SO_0942	6.2679	6.04085	5.58301	5.96392	5.74914	5.77153	5.69674	5.73914	predicted membrane protein
SO_2178	4.90136	5.42181	4.93643	5.08653	5.74914	5.47696	5.6842	5.63676	diheme cytochrome c5 peroxidase CcpA
SO_1136	4.567	4.40889	5.349	4.77496	5.74687	5.86641	5.31655	5.64328	ATP-dependent RNA helicase DEAD box family
SO_1319	4.47429	4.46333	5.35553	4.76438	5.74687	5.77642	5.10924	5.54418	homotrimeric cation channel (TRIC) family protein YadS
SO_1019	4.64604	4.74508	4.65856	4.68322	5.74687	5.49489	5.45595	5.5659	NADH-ubiquinone oxidoreductase subunit CD NuoCD
SO_1371	4.40422	3.98736	5.0455	4.47903	5.74687	5.62904	5.46147	5.61246	RDD family protein
SO_4562	6.1191	6.11374	6.07537	6.10274	5.7446	5.96691	5.60652	5.77268	tellurium resistance terB-like protein subgroup 2
SO_1511	5.28607	5.3386	5.53086	5.38517	5.7446	5.80864	5.49419	5.68248	ISSod25 transposase TnpA_ISSod25
SO_2487	5.15992	5.44587	5.65469	5.42016	5.74005	5.87405	5.57288	5.72899	6-phosphogluconate dehydratase Edd
SO_3469	5.65331	5.34031	5.65044	5.54802	5.74005	5.61271	5.59316	5.64864	bifunctional diaminohydroxyphosphoribosylaminopyrimidine deaminase/5-amino-6-(5-phosphoribosylamino) uracil reductase RibD
SO_0034	5.48134	5.63213	5.16933	5.4276	5.74005	5.60723	6.02995	5.79241	DNA processing protein DprA
SO_2410	5.32198	5.12078	5.32123	5.25466	5.73549	5.555	5.76089	5.6838	bifunctional 3-phosphoserine aminotransferase/phosphohydroxythreonine SerC
SO_3431	5.62175	5.7681	5.43664	5.60883	5.73549	5.68392	5.76685	5.72875	DNA mismatch repair protein MutS
SO_1181	5.67032	5.67211	5.76186	5.70143	5.73549	5.54548	5.65716	5.64604	tRNA-N(6)-(isopentenyl)adenosine-37 thiotransferase enzyme MiaB
SO_3527	6.3627	6.99645	6.17845	6.51254	5.72632	5.68566	6.01374	5.80857	type IV minor pilin protein PilW
SO_0860	6.19092	5.98831	6.49541	6.22488	5.72402	5.815	5.69674	5.74525	two component signal transduction system response regulator with HD domain
SO_0542	5.89559	6.08339	5.57743	5.85213	5.72171	5.62904	5.87433	5.74169	protein of unknown function DUF1704
SO_0575	5.42348	5.72156	5.55943	5.56816	5.72171	5.71655	5.53669	5.65832	RNA polymerase-associated helicase RapA
SO_4236	5.92591	6.14249	5.91478	5.99439	5.7194	5.57949	5.67946	5.65945	2-isopropylmalate synthase LeuA
SO_2176	6.17487	6.21053	6.13354	6.17298	5.7194	5.83547	5.64911	5.73466	protein of unknown function DUF1414 YejL
SO_4723	5.9807	5.89236	5.61603	5.8297	5.71709	5.67346	5.85346	5.748	bifunctional tungstopterin-guanine dinucleotide biosynthesis protein MobB/MoeA
SO_2646	5.66434	5.64604	6.1121	5.80749	5.71709	5.70119	5.7579	5.72539	3-deoxy-7-phosphoheptulonate synthase
SO_3457	5.57148	5.64466	5.59631	5.60415	5.71477	5.57949	5.67313	5.65579	two component signal transduction system hybrid histidine kinase/response regulator with DUF2222 and Hpt domains BarA
SO_3638	5.60415	5.60532	5.88889	5.69945	5.71245	5.77642	5.7549	5.74793	4-hydroxy-L-threonine phosphate dehydrogenase PdxA
SO_2830	5.47224	4.92928	4.94165	5.11439	5.71245	5.68044	5.66037	5.68442	predicted outer membrane protein
SO_1726	5.40087	5.65845	5.75396	5.60443	5.71012	5.71825	5.62797	5.68545	transcriptional regulator of high affinity phosphate uptake system PhoU
SO_3980	7.59804	7.55197	7.32857	7.49286	5.71012	5.59435	5.80792	5.70413	ammonia-forming nitrite reductase NrfA
SO_1816	5.31945	5.37079	5.16189	5.28404	5.7078	5.6943	5.49419	5.6321	periplasmic protein of unknown function DUF2057
SO_2359	5.58104	5.57656	5.42178	5.52646	5.70546	5.50476	5.66835	5.62619	Cbb3-type cytochrome oxidase-associated copper translocating P-ATPase CcoI
SO_2582	5.65028	5.27018	5.70364	5.54137	5.70546	5.98817	5.83797	5.84387	peptidase S33 family
SO_0958	4.73245	5.61243	4.87954	5.07481	5.70546	5.74513	5.89897	5.78319	alkyl hydroperoxide reductase peroxiredoxin component AhpC
SO_3639	5.43875	5.34202	6.00397	5.59491	5.70313	5.79745	5.56092	5.68716	16S rRNA (adenine1518-N6/adenine1519-N6)-dimethyltransferase RsmA
SO_1938	5.91923	6.14445	6.1814	6.08169	5.70313	5.46892	5.56263	5.57823	deacetylase of acetyl-CoA synthetase NAD-dependent CobB
SO_2833	6.50787	6.63489	5.97117	6.37131	5.70313	5.61271	5.93384	5.74989	anaerobic ribonucleoside-triphosphate reductase activating protein NrdG
SO_1935	4.95789	4.57226	5.70671	5.07895	5.70079	5.60172	5.30225	5.53492	regulator of nucleoside diphosphate kinase Rnk
SO_0556	6.31194	6.07519	6.01227	6.13313	5.70079	5.79423	5.65234	5.71579	hypothetical protein
SO_3063	5.57042	5.834	6.36356	5.92266	5.70079	5.46488	5.77723	5.64763	cation:alanine/glycine transporter AGCS family
SO_1289	5.34835	5.37914	5.65363	5.46037	5.69845	5.75509	5.66995	5.70783	essential endopeptidase YgiD
SO_1618	5.7336	5.0154	5.45623	5.40174	5.69845	5.76825	5.66995	5.71222	protein of unknown function DUF3549
SO_3615	5.2479	5.23379	5.14087	5.20752	5.6961	5.3204	5.56947	5.52866	TPR repeat-containing protein
SO_0968	6.39678	6.27373	5.45866	6.04306	5.6961	6.00773	5.90574	5.86986	fermentative lactate dehydrogenase NADH dependent LdhA
SO_3815	5.94578	5.67889	5.93062	5.85176	5.69375	5.83391	5.79485	5.77417	protein of unknown function DUF520 YajQ
SO_1332	5.57468	5.65295	5.50875	5.57879	5.68667	5.62724	5.85766	5.72386	phosphotransferase system (PTS) enzyme I PtsP
SO_2648	5.48134	5.97624	5.30782	5.58847	5.68667	5.65053	5.83797	5.72506	two component signal transduction system response regulator activating acetyl-CoA synthase LuxR family
SO_3269	6.01088	5.4395	6.71046	6.05361	5.68431	5.90865	5.87709	5.82335	flagellin modification protein
SO_1918	5.00442	5.23195	5.09631	5.11089	5.68194	5.30015	5.54366	5.50858	multidrug and toxin efflux protein MATE family
SO_0558	5.45038	4.94962	5.69543	5.36514	5.68194	5.7418	5.61811	5.68062	SAM-dependent methyltransferase SmtA
SO_1172	4.28451	4.40562	5.52623	4.73879	5.67956	6.09392	5.02218	5.59855	DNA polymerase III delta subunit HolA
SO_3315	5.0248	5.19647	5.22462	5.14863	5.67718	5.48496	5.49419	5.55211	23S rRNA (adenine2503-C2)-methyltransferase RlmN
SO_2953	4.69967	6.28799	4.27877	5.08881	5.67718	5.26575	5.69674	5.54656	Lambda phage tail length tape meausure protein H
SO_3934	4.69772	4.80335	5.04227	4.84778	5.67718	5.48296	5.65234	5.60416	23S rRNA (guanosine(2251)-2'-O)-methyltransferase RlmB
SO_4731	5.46308	5.3957	5.08063	5.31314	5.6748	5.61089	5.39373	5.5598	adenosine deaminase Add
SO_3558	4.81037	4.09676	5.6882	4.86511	5.6748	5.68392	5.26903	5.54258	predicted lipoprotein
SO_3066	5.89899	5.81688	5.32656	5.68081	5.6748	5.53396	5.87709	5.69528	cell divison protein DedD
SO_2609	5.28086	5.59245	4.75659	5.20997	5.67241	5.35135	5.62797	5.55058	16S rRNA (cytosine(1407)-C(5))-methyltransferase RsmF
SO_0395	6.11105	5.98064	5.30782	5.79984	5.67241	5.72164	5.64911	5.68105	ribosomal protein L11 methyltransferase PrmA
SO_2710	5.35826	4.87598	5.15292	5.12905	5.67241	5.86641	5.73527	5.75803	DoxD-like inner membrane protein
SO_2363	5.19908	5.37747	5.28473	5.28709	5.67241	5.72502	5.86185	5.75309	Cbb3-type cytochrome c oxidase subunit II CcoO
SO_1229	5.76282	5.55165	5.37238	5.56228	5.67241	5.5531	5.66995	5.63182	periplasmic component of the TorRS TMAO sensory system TorT
SO_A0087	5.66334	4.96967	5.96605	5.53302	5.67241	5.7418	5.52443	5.64621	hypothetical protein
SO_3302	6.17977	6.39319	5.94888	6.17395	5.66523	5.83234	5.87709	5.79155	extracellular peptidase family S8A
SO_1617	5.36566	4.95633	5.28199	5.20133	5.66523	5.72839	5.69048	5.6947	protein of unknown function DUF3301
SO_0816	6.13937	6.72153	5.78817	6.21636	5.66523	5.52817	5.89217	5.69519	hypothetical protein
SO_2394	6.06184	5.50202	6.22057	5.92814	5.66283	5.61089	5.78753	5.68708	D-alanyl-D-alanine carboxypeptidase DacB
SO_1355	6.09483	6.10168	5.89518	6.03056	5.66283	5.57949	5.99608	5.74613	cytochrome c assembly family protein
SO_1578	5.35826	4.85217	4.61348	4.9413	5.66283	5.54165	5.86463	5.6897	transcriptional repressor of glutathione detoxification
SO_0952	5.48134	5.27556	5.48631	5.4144	5.66283	6.00911	5.69362	5.78852	5'-3' ssDNA exonuclease RecJ
SO_3456	5.23046	5.05556	5.45258	5.2462	5.66043	5.53973	5.54886	5.583	23S rRNA (uracil(1939)-C(5))-methyltransferase RlmD
SO_3048	5.55109	5.17935	5.61058	5.44701	5.66043	5.60906	5.50315	5.59088	aldehyde oxidase / xanthine dehydrogenase family molybdopterin cytosine dinucleotide-binding subunit
SO_2590	4.99014	4.94962	4.76839	4.90271	5.65802	5.59065	5.66037	5.63634	50s ribosomal subunit maturation GTPase RbgA
SO_0566	4.41613	4.08863	4.39241	4.29906	5.65802	5.31368	5.54539	5.5057	ABC-type zinc uptake system permease component ZnuB
SO_1683	5.38398	5.26297	5.5952	5.41405	5.65802	5.66645	5.68262	5.66903	3-hydroxyacyl-CoA dehydrogenase IvdG
SO_1374	4.6521	4.54282	4.71858	4.63783	5.65318	5.79745	5.31248	5.5877	acteyltransferase GNAT family
SO_1820	5.2704	5.57365	5.63441	5.49282	5.65076	5.53589	5.69674	5.6278	DNA polymerase II PolB
SO_2047	5.57998	5.49896	5.65469	5.57788	5.64834	5.58135	5.5209	5.58353	prolyl oligopeptidase family S9 protein
SO_3158	5.11822	5.0618	4.94165	5.04056	5.64834	5.39869	5.82945	5.62549	polysaccharide synthesis-related protein of unknown function DUF1017 WbfC
SO_1112	5.59369	5.70438	5.64405	5.64738	5.64591	5.54356	5.81081	5.66676	bacterioferritin subunit 1 Bfr1
SO_0862	5.86548	6.06279	5.7814	5.90322	5.64591	5.57762	5.63451	5.61935	D-3-phosphoglycerate dehydrogenase SerA
SO_2281	6.00616	6.0659	6.36938	6.14715	5.64347	5.70633	5.59651	5.64877	predicted Ca-binding lipoprotein
SO_3683	5.39365	5.57946	5.3398	5.43764	5.64347	5.555	5.81225	5.67024	coniferyl aldehyde dehydrogenase CalB
SO_2759	7.43512	7.01961	6.79412	7.08295	5.64103	5.72839	5.85346	5.74096	uracil phosphoribosyltransferase Upp
SO_4616	4.93156	4.80583	5.29428	5.01056	5.64103	5.53973	5.08558	5.42211	carbohydrate esterase family 4
SO_4159	5.85063	5.72812	5.25848	5.61241	5.63859	5.60172	5.36059	5.53364	PilD processed protein
SO_2397	5.31564	4.89707	5.79299	5.33523	5.63614	5.81341	5.6763	5.70862	2%2C4-dienoyl-CoA reductase
SO_4718	7.31233	7.47495	6.08876	6.95868	5.63614	5.61636	5.9575	5.73667	tungstate-responsive two component Sigma54-dependent signal transduction system response regulator Fis family
SO_4658	5.5194	5.49435	5.07589	5.36321	5.63614	5.50279	5.42988	5.52294	16S rRNA (guanine1516-G2)-methyltransferase RsmJ
SO_1335	4.87742	4.29343	5.65681	4.94255	5.63369	5.81975	5.25637	5.56994	thymidylate synthase ThyA
SO_1322	4.85308	5.01111	4.85208	4.90542	5.63369	5.75012	5.1577	5.51384	5-methylthioadenosine nucleosidase/S-adenosylhomocysteine nucleosidase MtnN
SO_2350	6.41887	6.48196	6.32146	6.40743	5.63124	5.61818	5.77575	5.67506	aspartate aminotransferase AspC
SO_1846	5.37911	5.00032	5.29156	5.22366	5.62878	5.70461	5.59986	5.64442	hypothetical protein
SO_4573	5.73455	5.80205	5.22889	5.5885	5.62878	5.39869	5.40141	5.47629	2-succinyl-5-enolpyruvyl-6-hydroxy-3-cyclohexene-1-carboxylic-acid synthase MenD
SO_2726	6.1494	6.22636	6.37453	6.2501	5.62878	5.47294	6.06425	5.72199	cytochrome b
SO_4676	5.21007	5.11278	5.03251	5.11846	5.62632	5.48096	5.39565	5.50098	3-deoxy-D-manno-octulosonic acid transferase
SO_3731	5.92674	5.78455	5.90768	5.87299	5.62632	5.71315	5.71691	5.68546	hypothetical protein
SO_0416	5.83118	6.23559	5.52159	5.86279	5.62632	5.62362	5.97563	5.74186	type IV pilus assembly ATPase PilB
SO_0863	5.68024	5.92581	5.80068	5.80224	5.62632	5.57387	5.76983	5.65667	membrane protein of unknown function DUF2238 YjdF
SO_1751	5.48361	5.58091	5.54006	5.53486	5.62632	5.65231	5.42423	5.56762	ABC-type transport system bifunctional permease and peptidase M1 family component
SO_4664	4.70745	4.3249	4.93294	4.6551	5.62632	5.68912	4.98941	5.43495	predicted membrane protein
SO_2469	6.0978	6.02603	6.08247	6.06877	5.62385	5.91013	5.73982	5.75793	TonB-dependent receptor
SO_3538	7.9657	8.02679	7.9465	7.97967	5.62385	5.7813	5.89217	5.76577	transcriptional activator HlyU
SO_4757	5.38398	5.42505	5.06636	5.29179	5.62385	5.63085	5.83939	5.69803	16S rRNA (guanine527-N7)-methyltransferase RsmG
SO_2560	4.82832	4.70577	5.59078	5.04162	5.62385	5.53589	5.48699	5.54891	ribonuclease HI RnhA
SO_3341	5.99508	6.06487	5.68198	5.91397	5.62385	5.555	5.69518	5.62468	2-Cys peroxiredoxin
SO_0289	5.06016	4.82062	4.90292	4.9279	5.62385	5.68912	5.5898	5.63426	N6-adenine DNA methyltransferase Dam
SO_2886	6.57106	6.41935	6.20184	6.39742	5.62138	5.78616	5.85486	5.75414	sodium:proton antiporter NhaB
SO_3829	5.00757	4.92015	4.98105	4.96959	5.62138	5.58508	5.47974	5.56207	hypothetical protein
SO_1998	4.8653	4.69242	6.20691	5.25488	5.62138	5.92343	5.09982	5.54821	protein of unknown function DUF3389
SO_1952	5.66634	5.46797	6.46068	5.865	5.6189	5.61818	5.59148	5.60952	gamma-glutamyltransferase GgtA
SO_2020	5.28607	5.06388	5.71791	5.35595	5.61642	5.71315	5.46881	5.59946	inosine-guanosine kinase Gsk
SO_0865	5.60623	6.03663	5.68716	5.77667	5.61394	5.36658	5.81801	5.59951	major curlin subunit CsgA
SO_3575	5.34959	5.0282	5.10874	5.16218	5.61145	5.53973	5.46881	5.54	CDP-diacylglycerol--serine O-phosphatidyltransferase PssA
SO_3099	5.57574	5.61667	5.58746	5.59329	5.61145	5.71485	5.72305	5.68312	outer membrane long-chain fatty acid receptor FadL family
SO_2640	5.66034	6.08849	5.53201	5.76028	5.61145	5.31592	5.83372	5.58703	transcriptional regulator MarR family
SO_4316	5.31564	5.38413	5.62255	5.44077	5.61145	5.76989	5.0469	5.47608	protoheme synthesis protein HemY
SO_1813	6.50564	6.59887	6.5072	6.53723	5.61145	5.49489	5.67946	5.59527	DNA competence protein ComEA
SO_3118	6.2279	5.61384	5.83193	5.89122	5.61145	5.78778	5.79631	5.73184	23S rRNA pseudouridine synthase RluA family
SO_t057	4.34311	3.69254	4.36936	4.135	5.60895	5.65409	5.14173	5.46826
SO_1612	6.30363	5.35224	6.02216	5.89267	5.60895	5.5512	5.76388	5.64134	outer membrane lipoprotein SmpA/OmlA family
SO_1817	4.48338	4.57517	4.95891	4.67249	5.60895	5.79101	5.09509	5.49835	primosomal replication protein N'-like protein
SO_4671	4.6236	5.0068	5.35944	4.99661	5.60646	5.73511	5.5332	5.62492	intramembrane protease rhomboid family GlpG
SO_4639	4.86704	4.46333	5.81117	5.04718	5.60646	5.3579	5.47246	5.47894	periplasmic OB fold (BOF) protein
SO_0628	5.70377	5.63353	5.88347	5.74026	5.60646	5.75012	5.67471	5.6771	bifunctional diguanylate cyclase/phosphodiesterase
SO_3941	5.17122	5.17167	5.10409	5.149	5.60646	5.58694	5.55576	5.58305	AFG1-like ATPase
SO_3901	7.11735	6.66663	6.66963	6.81787	5.60646	5.65763	5.97563	5.74657	cyclic 3'%2C 5'-adenosine monophosphate phosphodiesterase CpdA
SO_3291	6.31894	6.27014	6.02871	6.20593	5.60395	5.54165	5.41477	5.52012	tRNA-specific adenosine deaminase TadA
SO_4230	5.26514	5.65708	5.20449	5.37557	5.60395	5.63624	5.63614	5.62545	glycerol kinase GlpK
SO_0490	7.4319	7.54938	6.19967	7.06031	5.60395	5.86182	6.00368	5.82315	transmembrane transcriptional regulator CadC family
SO_4234	5.21281	4.96302	5.31588	5.1639	5.60145	5.35354	5.51205	5.48901	3-isopropylmalate dehydratase large subunit LeuC
SO_0306	5.27695	5.61101	5.0743	5.32075	5.60145	5.19682	5.48699	5.42842	outer membrane protein COG4775 family
SO_3054	6.59851	6.41041	6.67381	6.56091	5.59894	5.86641	5.87433	5.77989	metallo-beta-lactamase family protein
SO_1539	5.40206	5.73073	5.41304	5.51528	5.59894	5.5569	5.56435	5.5734	periplasmic peptidase family S9
SO_0275	6.97475	6.65361	6.98655	6.87164	5.59642	5.5512	5.84785	5.66516	N-acetyl-gamma-glutamyl-phosphate reductase ArgC
SO_3367	6.08442	5.83764	5.81402	5.91203	5.59642	5.84327	5.50136	5.64702	tRNA (guanine-N(7)-)-methyltransferase TrmB
SO_0026	5.44574	5.68834	5.16487	5.43298	5.59642	5.37736	5.64426	5.53935	transcriptional regulator ArsR family
SO_0101	6.60165	7.15225	5.85701	6.53697	5.59642	5.5531	5.47429	5.54127	NP_715743.1
SO_0112	6.53216	6.218	6.48889	6.41302	5.59642	5.38593	5.82088	5.60108	inhibitor of invertebrate-type lysozyme PliI-like family
SO_3051	5.55325	5.45064	5.82536	5.60975	5.5939	5.80386	5.56947	5.65574	xanthine and CO dehydrogenase family maturation factor XdhC/CoxF family
SO_0588	5.16134	5.24663	4.99618	5.13472	5.5939	5.5301	5.51914	5.54771	small conductance mechanosensitive ion channel protein MscS family
SO_2269	5.1977	4.71636	5.50288	5.13898	5.59138	5.63983	5.31044	5.51388	ferredoxin 2Fe-2S type ISC system Fdx
SO_3802	5.79238	5.42505	5.07113	5.42952	5.58632	5.59988	5.74285	5.64302	ABC-type DrugE1 family export system ATPase component
SO_3262	5.63711	5.75276	5.29564	5.56183	5.58632	5.41761	5.48879	5.49757	TPP-dependent enzyme involved in flagella modificaiton
SO_1568	5.11822	5.16975	6.21699	5.50165	5.58632	5.81975	5.26692	5.55766	outer membrane protein YfaZ
SO_3804	4.84781	4.99598	4.97428	4.93936	5.58378	5.6787	5.27949	5.51399	3-octaprenyl-4-hydroxybenzoate decarboxylase UbiX
SO_1677	5.00126	4.86888	5.49698	5.12237	5.58378	5.34697	5.74285	5.55787	3-ketoacyl-CoA thiolase IvdA
SO_4048	5.11091	5.18888	5.90946	5.40308	5.58378	5.83704	5.39757	5.60613	diheme cytochrome c4
SO_4684	5.59997	5.52178	5.32123	5.48099	5.58124	5.6943	5.81801	5.69785	phosphopantetheine adenylyltransferase CoaD
SO_A0114	5.55864	5.87592	5.69646	5.71034	5.57869	5.6682	5.50136	5.58275	outer membrane protein A
SO_3040	5.19355	5.29511	5.10874	5.19913	5.57869	5.48695	5.66037	5.57534	protein of unknown function DUF1568
SO_1552	5.36566	5.41533	5.10409	5.29503	5.57869	5.48496	5.54192	5.53519	TPR domain protein
SO_0576	5.99349	6.74564	5.95405	6.23106	5.57869	5.45066	5.84925	5.6262	predicted ATPase PhoH family
SO_0520	5.08127	4.64056	5.39539	5.03907	5.57614	5.64519	4.88362	5.36832	heavy metal efflux pump permease component CzcA family
SO_4245	6.2679	6.29154	5.45136	6.0036	5.57614	5.19438	5.79776	5.52276	amino-acid acetyltransferase ArgA
SO_1121	5.94084	5.95405	5.72297	5.87262	5.57614	5.39657	5.5085	5.49374	glutamate 5-kinase ProB
SO_3094	5.4469	4.78335	5.32523	5.18516	5.57614	5.64876	5.6763	5.63373	TPR domain protein in aerotolerance operon BatB
SO_0560	4.88944	4.76051	5.12106	4.92367	5.57614	5.78616	5.3043	5.55554	formate--tetrahydrofolate ligase Fhs
SO_A0157	6.69558	6.6474	6.37518	6.57272	5.57103	5.71145	6.06304	5.78184	hypothetical protein
SO_4013	5.5194	5.73594	5.55376	5.60304	5.57103	5.53589	5.60152	5.56948	TPR repeat domain protein
SO_3253	6.06562	5.82669	6.24118	6.0445	5.56847	5.5569	5.76388	5.62975	assembly protein for flagellar basal-body P ring FlgA
SO_1462	6.00852	5.5472	6.22272	5.92615	5.5659	6.13006	5.55748	5.75115	cytoplasmic protein in type I restriction-modifcation system locus
SO_4222	4.56913	4.51276	4.91536	4.66575	5.5659	5.43216	5.32264	5.44023	phospho-N-acetylmuramoyl-pentapeptide-transferase MraY
SO_3497	4.06592	4.59825	4.3006	4.32159	5.56075	5.20168	5.61646	5.45963	beta-alanine-pyruvate transaminase AptA
SO_2935	5.61349	5.47734	5.32123	5.47069	5.55816	5.44247	5.5156	5.50541	oxidoreductase short-chain dehydrogenase/reductase family
SO_1458	4.93156	4.8377	5.18114	4.98347	5.55558	5.70633	5.34274	5.53488	P-loop ATPase superfamily protein
SO_2722	5.16134	4.78837	5.49106	5.14692	5.55558	5.45066	5.58812	5.53145	4-hydroxybenzoyl-CoA thioesterase family protein
SO_4341	6.35839	6.07416	6.02953	6.15403	5.55558	5.59435	5.77575	5.64189	hypothetical protein
SO_0277	5.79877	4.98945	5.61167	5.46663	5.55299	5.73511	5.98206	5.75672	ornithine carbamoyltransferase ArgF
SO_1350	5.31945	4.48207	5.30242	5.03465	5.55299	5.27038	5.38406	5.40247	DNA repair protein RecO
SO_1897	5.26645	5.20213	5.74005	5.40288	5.55299	5.15733	5.31655	5.34229	isovaleryl-CoA dehydrogenase LiuA
SO_2623	5.05712	5.44269	5.49462	5.33148	5.55039	5.67171	5.23502	5.48571	leucyl/phenylalanyl-tRNA--protein transferase Aat
SO_3095	5.84093	5.77192	6.30535	5.97273	5.55039	5.70633	5.62797	5.62823	periplasmic protein of unknown function in aerotolerance operon BatD
SO_4320	5.19355	5.28092	5.11183	5.19543	5.55039	5.41552	5.44297	5.46963	type I protein secretion system secretin component AggA
SO_1156	4.99173	4.90635	5.58746	5.16185	5.55039	5.91754	5.40524	5.62439	TonB-dependent siderophore receptor
SO_2929	7.05697	7.44781	6.1305	6.87843	5.54257	5.2819	5.7504	5.52496	protein of unknown function DUF3083
SO_4343	5.25853	5.10676	4.98274	5.11601	5.54257	5.68739	5.69362	5.64119	serine-pyruvate aminotransferase AgxT
SO_3168	5.55433	5.66939	5.90412	5.70928	5.54257	5.40291	5.58474	5.51008	DnaJ domain protein
SO_0190	5.11384	5.39241	5.38521	5.29715	5.54257	5.29333	5.21335	5.34975	ADP compounds hydrolase NudE
SO_1163	6.11691	5.82302	5.72297	5.88763	5.54257	5.59804	5.7504	5.63034	protein lipolyation system protein YbeD
SO_2583	5.45617	5.47734	5.11029	5.34793	5.53996	5.35572	5.49239	5.46269	methyltransferase
SO_2213	5.75158	5.56196	5.71791	5.67715	5.53996	5.50672	5.36846	5.47171	alpha-glucosidase AlgA
SO_1101	5.46308	5.88651	5.21459	5.52139	5.53734	5.4008	5.69205	5.5434	S-ribosylhomocysteinase LuxS
SO_1314	5.81866	5.90745	5.66735	5.79782	5.53734	5.51651	5.73982	5.59789	family M23 zinc metallopeptidase with OapA domain
SO_4069	6.68429	6.09966	6.46613	6.41669	5.53734	5.64162	5.49059	5.55652	SAM-dependent methyltransferase type 11
SO_4112	4.76636	4.77324	4.69404	4.74455	5.53471	5.35354	5.1577	5.34865	MSHA system outer membrane secretin MshL
SO_0977	5.34959	5.07008	5.72297	5.38088	5.53471	5.80226	5.22205	5.51967	hydroperoxide resistance transcriptional regulator OhrR
SO_2429	5.25853	5.09057	5.59961	5.31624	5.53471	5.57012	5.40333	5.50272	Holliday junction DNA helicase RuvB
SO_2829	5.79968	6.23651	4.70636	5.58085	5.53208	5.44657	5.98462	5.65442	hypothetical protein
SO_0990	5.67826	5.77065	6.08405	5.84432	5.52945	5.59435	5.33874	5.48751	periplasmic amidohydrolase 3 family protein
SO_2352	5.65331	5.59389	5.67468	5.64062	5.52681	5.5512	5.49059	5.52287	glycoside hydrolase family 73
SO_0024	5.39847	5.47734	4.91713	5.26431	5.52681	5.54356	5.58812	5.55283	potassium uptake transporter TrkH
SO_0380	6.30234	6.51721	5.90234	6.24063	5.52152	5.48695	5.61976	5.54274	type I restriction-modification system restriction endonuclease cleavage subunit HsdR
SO_4365	5.4469	5.56489	4.83909	5.28363	5.52152	5.31816	5.61646	5.48538	protein of unknown function DUF3014
SO_2329	5.40446	4.93383	5.61058	5.31629	5.52152	5.6682	5.58474	5.59149	Efp-associated protein of unknown function DUF2331
SO_4311	6.17767	5.57073	5.58856	5.77899	5.52152	5.57949	5.3918	5.4976	iron donor for FeS cluster assembly CyaY
SO_0029	5.0632	5.2227	5.03088	5.10559	5.51886	5.48695	5.59818	5.53467	potassium uptake protein TrkA
SO_4584	4.56272	4.49134	4.83722	4.63043	5.51886	5.47896	5.20897	5.40227	ABC-type cell division-associated export system permease component FtsX
SO_4426	5.05102	4.49134	6.18654	5.24297	5.5162	5.57949	5.59316	5.56295	tRNA pseudouridylate synthase
SO_1149	5.42819	5.26297	5.17672	5.2893	5.51354	5.4197	5.44669	5.45998	23S rRNA (cytosine1962-C5)-methyltransferase RlmI
SO_2857	4.409	4.69778	5.81307	4.97328	5.51354	5.1193	5.30635	5.31306	putative solute:sodium symporter large subunit
SO_3750	4.92657	4.65714	4.93817	4.84063	5.51087	5.62181	5.32061	5.48443	predicted non-catalytic member of peptidase subfamily M16B
SO_2652	5.8015	5.65433	6.15692	5.87092	5.51087	5.63265	5.78313	5.64222	Mu phage transcriptional regulator Cro/CI family C
SO_4182	5.99587	6.0721	5.97881	6.01559	5.50552	5.49291	5.26903	5.42249	ATP-dependent protease La (LON) domain protein
SO_4505	6.02418	5.80081	6.01061	5.9452	5.50552	5.83234	5.8908	5.74289	formate dehydrogenase associated protein of unknown function DUF3506
SO_0592	5.3864	5.67754	5.35031	5.47142	5.50552	5.5588	5.61646	5.56026	3'-5' oligoribonuclease Orn
SO_3288	6.21636	5.93151	5.70671	5.95152	5.50284	5.43009	5.71998	5.55097	membrane bound lytic transglycosylase MltF
SO_4702	5.20458	5.47422	5.16636	5.28172	5.50284	5.44041	5.428	5.45708	glutathione-disulfide reductase Gor
SO_4139	5.43758	5.46483	5.77556	5.55932	5.50015	5.5126	5.29402	5.43559	TPR repeat protein
SO_0320	5.2345	4.93836	5.27787	5.15024	5.50015	5.47093	5.24573	5.4056	inner membrane acyl transferase family 3 protein
SO_1651	5.15992	5.26658	5.14389	5.19013	5.50015	5.47696	5.52266	5.49992	helicase/SNF2 family domain protein
SO_1061	5.83473	5.88885	5.47555	5.73304	5.49476	5.49687	5.52266	5.50476	lipoprotein with a tetratricopeptide repeat
SO_A0048	5.31945	5.68564	5.43541	5.48017	5.49476	5.43216	5.49419	5.4737	prolyl oligopeptidase family protein
SO_3888	6.27904	6.30212	5.42053	6.00056	5.49476	5.19438	5.51028	5.3998	protein of unknown function DUF1508
SO_4223	5.48813	5.20964	5.60949	5.43575	5.49476	5.58508	5.38987	5.4899	UDP-N-acetylmuramoylalanyl-D-glutamyl-2%2C6-diaminopimelate-D-alanyl-D-alanyl ligase MurF
SO_2290	5.5337	5.36407	5.34244	5.4134	5.49476	5.51456	5.29195	5.43376	rhodanese domain protein UPF0176 family
SO_4557	5.09468	4.8304	5.2682	5.06443	5.49205	5.53203	5.28158	5.43522	methyl-accepting chemotaxis protein with Cache sensory domain
SO_1329	5.50162	5.03456	5.18408	5.24009	5.49205	5.65231	5.37042	5.50493	adenylate cyclase CyaC
SO_0276	6.33095	5.26478	5.81592	5.80388	5.48935	4.87037	5.33473	5.23148	acetylglutamate kinase
SO_2194	6.39317	6.15422	6.19239	6.24659	5.48935	5.52041	5.54192	5.51722	sortase system OmpA family protein PdsO
SO_1096	5.46078	5.76683	5.58523	5.60428	5.48663	5.31143	5.4504	5.41616	integral membrane protein of unknown function DUF2339
SO_3523	5.88018	5.75018	5.71893	5.7831	5.48391	5.90567	5.79776	5.72912	type IV pilin system protein
SO_0319	5.18521	5.19078	4.78397	5.05332	5.48391	5.27038	5.51028	5.42152	protein of unknown function DUF1232
SO_4262	5.28477	5.13466	4.72465	5.04802	5.48391	5.65409	5.81081	5.6496	phage P1-related protein in restrction modification operon RflB
SO_2191	5.59997	5.63213	5.53316	5.58842	5.48391	5.41552	5.47064	5.45669	cystathionine beta-lyase MetC
SO_0989	5.4711	5.55607	5.24165	5.42294	5.48119	5.18213	5.81944	5.49426	transcriptional regulator LysR family
SO_1011	4.435	4.47896	4.23409	4.38268	5.48119	5.47896	4.80466	5.25494	NADH-ubiquinone oxidoreductase subunit L NuoL
SO_0045	5.74025	5.28981	6.02134	5.6838	5.47846	5.48695	5.34074	5.43538	nitrite-sensitive transcriptional repressor NsrR
SO_4476	6.23867	5.6209	6.85164	6.23707	5.47846	5.50279	5.81225	5.59783	periplasmic stress adaptor protein CpxP
SO_4636	3.65169	3.74002	4.78397	4.05856	5.47573	4.93601	5.33874	5.25016	predicted lipoprotein
SO_2414	5.71828	5.14841	6.70587	5.85752	5.47573	5.5512	5.21335	5.41342	2-phosphoglycolate phosphatase family
SO_3952	5.93753	6.27552	6.08169	6.09825	5.47573	5.46286	5.40524	5.44794	ABC-type phospholipid uptake (salvage) system substrate-binding component MlaD
SO_0033	5.67032	6.55678	5.66945	5.96552	5.47299	5.2041	5.54886	5.40865	peptidoglycan-binding protein
SO_1861	5.06471	5.33516	5.53662	5.31217	5.47299	5.5493	5.33071	5.451	excinuclease ABC C subunit UvrC
SO_4286	6.24068	5.89236	5.83661	5.98988	5.47024	5.5531	5.74285	5.58873	stator-force generator of H+ coupled flagellar motor MotB
SO_1850	6.09706	6.02284	5.79299	5.97096	5.47024	5.56636	5.4541	5.4969	DnaJ domain protein
SO_2790	5.85501	5.96741	5.48987	5.77076	5.47024	5.27269	5.61316	5.45203	exodeoxyribonuclease I SbcB
SO_4093	5.37056	5.41045	5.32257	5.36786	5.46474	5.1064	5.26692	5.27935	TIGR02099 family protein
SO_0956	4.28451	4.37921	4.51186	4.39186	5.46474	5.68218	5.55576	5.56756	alkyl hydroperoxide reductase flavoprotein component AhpF
SO_3436	5.08426	4.53387	5.02925	4.88246	5.46474	5.37736	5.38212	5.40807	tRNA pseudouridine13 synthase TruD
SO_4122	5.3595	5.32482	5.52391	5.40274	5.46474	5.3709	5.44483	5.42683	primosomal replication protein N' PriA
SO_0788	5.73074	5.9063	5.8263	5.82111	5.45921	5.89671	5.48879	5.6149	protein of unknown function DUF3297
SO_2891	5.5326	5.78957	5.7978	5.70666	5.45644	5.35135	5.78166	5.52982	hypothetical protein
SO_4454	5.36073	5.40063	5.02925	5.26354	5.45644	5.34697	5.33874	5.38072	energy taxis-modulating methyl-accepting chemotaxis protein with Cache_1 sensory domain
SO_0444	6.1191	5.86645	5.04064	5.6754	5.45367	5.0536	5.38212	5.29646	zinc/cadmium-responsive efflux pump
SO_0344	4.9965	4.75795	5.26265	5.0057	5.4481	5.08288	5.01969	5.18355	2-methylcitrate synthase PrpC
SO_2043	5.32451	4.84012	5.74802	5.30422	5.44251	5.70119	5.64911	5.5976	oxidoreductase cytochrome b subunit YedZ
SO_1606	4.60289	4.74249	5.62363	4.98967	5.44251	5.59988	5.54192	5.5281	alkyl sulfatase
SO_1936	5.1684	4.45703	5.17081	4.93208	5.44251	5.52235	5.44297	5.46928	acteyltransferase GNAT family
SO_3576	5.19216	5.34373	5.34507	5.29365	5.44251	5.572	5.21771	5.41074	predicted periplasmic protein
SO_2569	6.06865	5.18508	5.7169	5.65687	5.44251	5.86335	5.5209	5.60892	putative cytoplasmic protein
SO_0048	4.8653	4.50362	5.16189	4.84361	5.44251	5.21376	5.28988	5.31538	predicted non-catalytic member of peptidase subfamily M23B
SO_2501	5.46766	4.66809	5.34244	5.1594	5.44251	5.63804	5.37628	5.48561	7-carboxy-7-deazaguanine synthase QueE
SO_0334	6.72653	7.29505	6.23411	6.7519	5.44251	5.05091	5.9232	5.47221	protein of unknown function DUF1107
SO_2064	5.78872	5.91206	5.58523	5.76201	5.4397	5.30918	5.5085	5.41913	membrane-anchored YbdH domain protein
SO_1995	5.24657	5.60675	4.88678	5.2467	5.4397	5.37521	5.34871	5.38788	peptidyl-prolyl cis-trans isomerase FKBP family
SO_4115	5.56828	5.482	5.43541	5.49523	5.4397	5.35572	5.42988	5.40843	MSHA biogenesis protein MshI1
SO_0987	5.98551	6.38492	5.71994	6.03012	5.43689	5.43009	5.50672	5.4579	methyl accepting sensory transducer with Cache_2 small molecule binding domain
SO_4340	6.12564	6.24293	5.9805	6.11636	5.43689	5.73343	5.44669	5.53901	putative transport protein with Tim44-like domain
SO_3655	5.58422	5.74889	5.32789	5.55367	5.43689	5.29788	5.53844	5.4244	PilD processed protein
SO_1871	5.50385	5.37747	4.91889	5.26674	5.43126	5.2796	5.51737	5.40941	S-adenosylmethionine decarboxylase SpeD
SO_0214	5.11822	5.0282	4.74071	4.96238	5.43126	5.22335	5.61316	5.42259	bifunctional biotin operon repressor/biotin-[acetyl-CoA-carboxylase] ligase BirA
SO_4229	6.39196	7.27415	6.02953	6.56522	5.43126	5.22335	5.83797	5.49753	hypothetical protein
SO_0633	4.74762	4.53984	4.67118	4.65288	5.42844	5.24235	5.12325	5.26468	penicillin-binding protein 1B MrcB
SO_0847	5.75064	5.6816	6.28702	5.90642	5.42844	5.60723	4.5275	5.18772	periplasmic nitrate reductase ferredoxin component NapG
SO_0774	4.78118	4.39248	5.05677	4.74348	5.42844	5.6054	4.88636	5.30673	5-formyltetrahydrofolate cyclo-ligase
SO_1522	6.84014	6.37242	6.08719	6.43325	5.42561	5.42178	5.67946	5.50895	lactate transport protein LctP family
SO_2014	6.51287	6.41773	5.60949	6.18003	5.42277	5.15733	5.50494	5.36168	DNA-binding protein YbaB
SO_4763	6.57372	6.60529	5.96349	6.38083	5.41993	5.36875	5.69362	5.4941	toxin module of toxin-antitoxin system YafO family
SO_3361	5.63303	5.32828	5.56395	5.50842	5.41993	5.66116	5.31044	5.46384	protein of unknown function DUF885
SO_2769	5.51387	6.0503	5.58746	5.71721	5.41993	5.19194	5.49599	5.36928	aldose 1-epimerase
SO_4150	5.36196	4.98288	5.54807	5.29764	5.41993	5.44041	5.43176	5.4307	sulphate transporter
SO_1990	5.56508	5.46169	5.28336	5.43671	5.41993	5.43423	5.27741	5.37719	hypothetical protein
SO_3681	6.27839	6.75466	5.41178	6.14827	5.41993	5.19438	5.58812	5.40081	universal stress protein family
SO_2420	5.52492	5.72681	6.01227	5.75466	5.41708	5.49687	5.51914	5.4777	signal peptide peptidase SppA
SO_1403	5.09765	4.74508	4.70227	4.84833	5.41708	5.41761	5.55231	5.46234	UPF0597 family protein
SO_3204	5.2439	4.8377	5.63334	5.23831	5.4085	5.38806	5.31248	5.36968	ParA family protein
SO_0915	5.19631	5.26297	5.1782	5.2125	5.4085	5.39445	5.23931	5.34742	ankyrin domain protein
SO_3103	5.49714	5.77698	5.25987	5.51133	5.40563	5.3709	5.46331	5.41328	thiophosphate efflux pump permease component
SO_3656	5.62586	5.64743	5.29836	5.52388	5.40276	5.40713	5.27322	5.36104	protein of unknown function DUF3144
SO_0668	5.83739	6.00243	5.87258	5.90414	5.40276	5.63983	5.18468	5.40909	Mu phage minor capsid protein GpF
SO_0828	5.01543	4.87598	4.84653	4.91264	5.40276	5.2041	5.43924	5.3487	16S rRNA methyltransferase
SO_3057	5.38033	5.43309	5.70159	5.50501	5.40276	5.2611	5.36059	5.34148	phenylalanine/histidine ammonia-lyase family protein
SO_t038	4.83544	4.52184	5.18848	4.84859	5.40276	5.15733	5.06395	5.20801
SO_4399	5.04182	5.13268	5.03577	5.07009	5.39988	5.26342	5.25425	5.30585	hypothetical protein
SO_2803	5.64219	5.3957	6.15017	5.72935	5.3941	5.0776	5.44483	5.30551	DNA internalization-related competance protein ComEC/Rec2 family
SO_4217	5.05712	4.90866	5.11953	5.02844	5.3941	5.29105	5.25425	5.31313	cell division protein FtsQ
SO_4350	5.49489	5.47889	5.13176	5.36851	5.3941	5.62181	5.05423	5.35671	acetohydroxybutyrate/acetolactate-responsive transcriptional regulator of isoleucine-valine biosynthesis IlvY
SO_2883	5.18939	5.53529	5.31588	5.34685	5.3941	5.46083	5.25848	5.37114	protein of unknown function DUF444
SO_3317	5.49714	5.54126	5.39412	5.47751	5.3941	5.4008	5.33473	5.37654	5'-nucleotidase
SO_1217	5.51165	5.2264	5.21459	5.31755	5.3941	5.41552	5.58812	5.46591	2-deoxyribose-5-phosphate aldolase
SO_3388	5.27564	5.10071	5.11799	5.16478	5.3941	5.44247	5.53145	5.456	ATP-dependent RNA helicase DEAD box family
SO_A0154	6.80295	6.35474	5.26404	6.14058	5.3941	5.74846	5.31452	5.48569	heavy metal efflux protein%2C putative
SO_1183	5.5821	5.40555	5.33452	5.44072	5.3941	5.46286	5.43738	5.43144	2-octaprenyl-3-methyl-6-methoxy-14-benzoquinone hydroxylase UbiF
SO_1625	4.37521	4.3557	4.46912	4.40001	5.3912	4.88555	5.39373	5.22349	2%2C3%2C4%2C5-tetrahydropyridine-2%2C6-dicarboxylate N-succinyltransferase
SO_4232	4.67211	4.28634	6.28633	5.08159	5.3912	5.39445	5.02467	5.27011	outer membrane long-chain fatty acid receptor FadL family
SO_2557	5.32704	5.37747	4.7327	5.14574	5.3912	5.50279	5.64264	5.51221	TIGR03503 family protein
SO_1602	4.93819	5.44746	5.15292	5.17952	5.38829	5.33817	5.23502	5.32049	omega-3 polyunsaturated fatty acid synthase subunit PfaA
SO_3766	5.9815	6.11774	5.65575	5.91833	5.38829	5.50672	5.38017	5.42506	hypothetical protein
SO_2354	5.66634	5.70039	5.30917	5.55863	5.38538	5.73007	5.41477	5.51007	tRNA(Cytosine32)-2-thiocytidine synthetaseYdaO
SO_3274	6.39738	6.15227	5.83006	6.12657	5.38538	5.23999	5.46147	5.36228	protein of unknown function DUF2947
SO_0869	5.78505	5.32828	5.83381	5.64905	5.38246	5.59988	5.29608	5.42614	pantoate--beta-alanine ligase PanC
SO_3463	5.23181	5.51269	4.83722	5.19391	5.38246	5.30693	5.70142	5.46361	phosphatidylglycerophosphatase A PgpA
SO_3202	5.83739	5.6816	5.90234	5.80711	5.37661	5.41133	5.56263	5.45019	chemotaxis signal transduction system adaptor protein CheW
SO_1351	5.40446	4.89474	5.3332	5.2108	5.37661	5.34258	5.09982	5.273	pyridoxal phosphate synthase PdxJ
SO_3631	4.86182	4.85696	4.89756	4.87212	5.37661	5.47495	5.40906	5.42021	NADH-dependent hydroxypyruvate reductase HprA
SO_1135	4.3456	4.23939	5.06954	4.55151	5.37368	5.49885	4.77834	5.21695	protein of unknown function DUF3037
SO_4073	5.73835	5.81442	4.93991	5.49756	5.37368	5.32931	5.46881	5.3906	alternative ribosome-rescue factor ArfA
SO_0170	5.59054	4.85217	6.0714	5.5047	5.37368	5.26575	5.31248	5.3173	T2aSS secretion system pseudopilus protein GspH
SO_0326	6.2527	6.12967	5.74005	6.04081	5.37074	5.31816	5.51914	5.40268	hypothetical protein
SO_2595	4.41851	4.46647	5.5017	4.79556	5.37074	5.35572	5.05423	5.26023	BNR repeat protein
SO_0910	5.55864	5.38579	5.41178	5.45207	5.37074	5.11673	5.47064	5.31937	protein of unknown function DUF1568
SO_4713	7.22661	7.03291	6.10978	6.78977	5.36779	5.49489	5.72765	5.53011	menaquinone-specific isochorismate synthase MenF
SO_4745	5.85238	5.66939	5.16189	5.56122	5.36779	5.40923	5.43176	5.40293	bifunctional N-acetyl glucosamine-1-phosphate uridyltransferase/glucosamine-1-phosphate acetyl transferase GlmU
SO_4520	7.15943	7.10367	6.20257	6.82189	5.36779	5.66645	5.80647	5.61357	coproporphyrinogen III oxidase oxygen-independent
SO_2901	4.93322	5.0618	4.92769	4.97424	5.36484	5.23999	5.38987	5.33156	3-oxoacyl-(acyl-carrier-protein) synthase III domain protein
SO_3664	5.20045	5.44905	5.84499	5.49817	5.36484	5.32486	5.3287	5.33947	long chain fatty acid CoA ligase FadD
SO_3092	4.91486	4.35909	5.36333	4.87909	5.36484	5.56447	5.32264	5.41732	transmembrane protein in aerotolerance operon
SO_3945	5.55109	5.23195	5.84685	5.5433	5.36484	5.53973	5.16449	5.35635	ISSod14 transposase TnpA_ISSod14
SO_0268	5.17963	4.40889	4.73871	4.77574	5.36188	5.60906	4.91618	5.29571	cytochrome c synthetase subunit CcmH
SO_0440	4.99014	4.89241	5.31051	5.06435	5.36188	5.3709	5.09509	5.27596	ImpA-like cell surface immunomodulating metalloprotease
SO_4752	5.91839	5.31962	5.00119	5.41307	5.36188	5.18459	5.21988	5.25545	ATP synthase F0 C subunit AtpE
SO_0151	4.51918	4.1008	4.82032	4.4801	5.35892	5.44657	5.29814	5.36788	SAM-dependent methyltransferase type 11
SO_3261	5.71924	5.6937	5.52623	5.64639	5.35892	5.53203	5.6394	5.51011	polysaccharide biosynthesis related-protein
SO_3583	5.19493	4.50362	4.62001	4.77285	5.35595	5.36442	5.40524	5.3752	16S rRNA pseudouridine(516) synthase
SO_4199	6.11398	5.79956	5.6882	5.86725	5.35595	5.34037	5.20459	5.3003	bifunctional 2-octaprenyl-6-methoxy-14-benzoquinone methylase/S-adenosylmethionine:2-DMK methyltransferase UbiE
SO_t091	4.60289	4.95856	3.92533	4.49559	5.35595	5.30241	5.68262	5.44699
SO_1148	4.66414	4.79338	5.31186	4.92313	5.35595	5.44452	4.87536	5.22528	endonuclease/exonuclease/phosphatase family protein
SO_1963	5.14568	5.30742	4.60253	5.01854	5.35595	5.25409	5.34871	5.31959	homogentisate 1%2C2-dioxygenase HmgA
SO_0940	6.68133	6.38906	6.18654	6.41898	5.35297	5.39869	5.35664	5.36943	transmembrane transcriptional regulator
SO_t031	1.85235	1.55264	2.18202	1.86233	5.35297	4.35918	3.3826	4.36492
SO_2136	6.14009	6.66048	5.78914	6.19657	5.34999	5.19438	5.65073	5.39836	aldehyde-alcohol dehydrogenase AdhE
SO_0471	5.9083	5.47266	6.01392	5.79829	5.347	5.71485	4.91349	5.32511	FMN-dependent nitronate monooxygenase
SO_0999	5.0632	5.34202	4.96917	5.1248	5.347	5.4008	5.33473	5.36084	D-alanyl-D-alanine endopeptidase PbpG
SO_0764	5.61556	5.34031	5.39666	5.45084	5.347	5.18459	5.34673	5.29277	putative periplasmic protein
SO_2773	5.48021	4.36918	5.92536	5.25825	5.347	5.4527	5.07841	5.2927	predicted inner membrane protein
SO_3641	5.56186	5.87119	5.37109	5.60138	5.341	5.03466	5.36059	5.24542	bis(5-nucleosyl)-tetraphosphatase ApaH
SO_4241	4.98535	4.96745	5.04873	5.00051	5.341	5.30693	5.3287	5.32554	ATP-dependent DNA helicase RecQ
SO_3828	5.09765	4.92244	5.36722	5.1291	5.33799	5.40923	5.43176	5.39299	protein of unknown function DUF819
SO_0867	5.25986	5.20213	5.53547	5.33248	5.33799	5.31368	5.39373	5.34847	collagenolytic serine protease
SO_2376	5.7374	5.36575	5.55035	5.55117	5.33799	5.2305	5.1869	5.2518	tRNA 2-thiouridine synthesizing protein D subunit TusD
SO_4066	5.50497	5.42827	5.24868	5.39397	5.33498	5.39657	5.33272	5.35476	phosphoribosylaminoimidazole-succinocarboxamide synthase PurC
SO_0421	4.69967	4.68436	5.25569	4.87991	5.33196	5.37521	5.02467	5.24395	N-acetyl-anhydromuramyl-L-alanine amidase AmpD
SO_3565	5.92257	5.79956	5.72802	5.81672	5.33196	5.50672	5.29608	5.37825	2'%2C3'-cyclic-nucleotide 2'-phosphodiesterase
SO_1326	6.82681	6.38906	6.2134	6.47642	5.33196	5.46892	5.1735	5.32479	radical SAM superfamily protein YhcC
SO_4514	4.97249	4.55171	4.59372	4.70597	5.33196	5.30693	4.95326	5.19738	Fnr-inducible formate dehydrogenase FeS subunit FdhB
SO_0740	6.34036	6.4096	6.21484	6.3216	5.33196	5.37521	5.61646	5.44121	Dyp-type heme-dependent peroxidase
SO_3218	4.567	4.06811	5.25009	4.6284	5.33196	5.18213	5.36453	5.29288	flagellar export protein FliP
SO_2751	5.35579	5.28803	4.76053	5.13479	5.33196	5.12443	5.41287	5.28975	TolA energy-transducing system inner membrane component TolQ
SO_3014	4.93819	4.61815	5.08378	4.88004	5.33196	4.95053	4.92953	5.07067	segregation and condensation protein ScpB
SO_2804	5.06623	4.68974	5.92886	5.22828	5.32893	5.32931	5.33674	5.33166	membrane protein of unknown function DUF2062
SO_3509	4.97733	5.03245	5.6913	5.23369	5.32893	5.2773	5.15543	5.25389	beta-N-acetylhexosaminidase HexB
SO_0332	4.7867	4.31448	4.70636	4.60252	5.32893	5.5569	5.21553	5.36712	serine/threonine protein kinase RdoA
SO_1168	5.33082	5.36407	5.20159	5.29883	5.32893	5.37306	5.27741	5.32647	penicillin-binding protein 2 MrdA
SO_1577	4.49915	4.67081	4.56695	4.57897	5.3259	5.32709	5.7519	5.4683	glutathione S-transferase Gst
SO_2052	4.40661	4.17943	5.06317	4.54974	5.3259	5.46083	5.06395	5.28356	FAD-dependent oxidoreductase
SO_1004	5.48474	5.47734	5.28336	5.41515	5.32286	5.09599	5.33473	5.25119	putative inner membrane lipoprotein
SO_3078	3.77156	3.61545	3.93583	3.77428	5.32286	5.25643	5.24573	5.27501	transporter major facilitator superfamily
SO_2911	5.44341	4.89707	5.00452	5.115	5.31982	5.29788	5.76537	5.46102	bidirectional formate transporter FocA
SO_0413	4.41851	4.81817	4.7762	4.67096	5.31676	5.38593	4.82195	5.17488	dephospho-CoA kinase CoaE
SO_3191	4.79585	4.45071	4.86129	4.70262	5.31676	5.23999	5.34274	5.29983	polysaccharide chain length determinant Wzz
SO_3265	5.19216	4.89241	5.20883	5.0978	5.31676	5.09599	5.36059	5.25778	hypothetical protein
SO_3412	5.82225	5.46169	6.41262	5.89885	5.3137	5.572	5.42423	5.43664	periplasmic solute binding protein
SO_0441	4.78302	4.91557	4.52583	4.74147	5.3137	5.19682	5.0712	5.19391	phosphoribosylamine-glycine ligase PurD
SO_2083	5.31181	5.27018	5.07905	5.22035	5.3137	5.11157	5.19798	5.20775	chemotaxis signal transduction system methyl accepting sensory transducer
SO_0595	7.91117	8.5054	7.54093	7.98583	5.3137	5.5588	5.77575	5.54942	hypothetical protein
SO_1678	4.93984	4.95856	5.47555	5.12465	5.31064	5.0723	5.15997	5.18097	methylmalonate-semialdehyde dehydrogenase IvdB
SO_3878	5.45963	5.57801	5.15741	5.39835	5.31064	5.43629	5.38212	5.37635	ISSod5 transposase TnpA_ISSod5
SO_2073	4.57553	4.56055	5.79972	4.9786	5.30757	5.1038	4.9945	5.13529	histidinol dehydrogenase HisD
SO_1313	4.83189	4.45703	4.87409	4.721	5.30757	5.1498	5.21553	5.2243	anhydro-N-acetylmuramic acid kinase AnmK
SO_4489	5.37056	5.18126	5.36204	5.30462	5.30757	5.35572	5.34871	5.33733	acteyltransferase GNAT family
SO_3203	5.67032	5.54572	5.6684	5.62815	5.30449	5.33153	5.43738	5.3578	chemotaxis signal transduction system adaptor protein CheW
SO_0776	5.06925	4.99815	4.71045	4.92595	5.30449	5.33375	5.3287	5.32231	YecA family protein
SO_3551	6.11691	5.51724	6.56753	6.06723	5.30449	5.11415	5.37823	5.26562	RNA polymerase sigma-70 factor ECF subfamily
SO_1869	5.92257	5.4137	6.47695	5.93774	5.3014	5.64162	5.56606	5.50303	hypothetical protein
SO_0775	6.1629	6.30651	5.57855	6.01598	5.3014	5.39445	5.37237	5.35608	cell division protein interacting with FtsZ ZapA
SO_3030	3.99777	3.32851	4.32477	3.88368	5.29831	5.19925	4.54842	5.01533	putrescine monooxygenase PubA
SO_2917	4.88087	5.02182	4.78397	4.89555	5.29831	5.35135	5.37237	5.34068	predicted lipoprotein
SO_1400	5.00126	5.11479	5.24446	5.12017	5.29831	4.85502	5.74738	5.30024	membrane protein of unknown function DUF368
SO_1647	4.44667	4.58676	4.28699	4.44014	5.29521	5.21376	5.41856	5.30918	glutathione-gated K(+)-efflux system KefB
SO_1599	5.06623	5.18317	5.37624	5.20855	5.289	5.75509	4.91618	5.32009	multi-domain beta-ketoacyl synthase PfaC
SO_2006	5.98871	6.0503	6.09346	6.04415	5.289	5.20894	5.53495	5.34429	tRNA-dihydrouridine synthase C DusC
SO_4319	4.97088	5.25028	5.07272	5.09796	5.289	5.15232	5.10689	5.18274	type I protein secretion system MFP component AggB
SO_1055	5.27564	5.23931	4.98443	5.16646	5.28588	5.3204	5.58306	5.39645	diguanylate cyclase with PAS and GAF sensory domains
SO_0701	5.11968	5.05348	5.1604	5.11118	5.28588	5.11673	5.12558	5.17606	transcriptional regulator LysR family
SO_3122	5.45386	5.45854	5.22747	5.37996	5.28588	5.31143	5.5332	5.37684	serine/threonine:Na+ symporter SstT
SO_0632	5.05102	4.85696	5.03577	4.98125	5.28275	5.24706	5.18913	5.23965	ATP-dependent helicase HrpB
SO_0887	4.97733	4.69242	4.52815	4.73263	5.28275	5.22574	5.18245	5.23031	agmatine deiminase AguA
SO_3354	5.74876	6.09662	5.23458	5.69332	5.28275	5.31143	5.44855	5.34758	pyrroline-5-carboxylate reductase ProC
SO_3340	5.14997	5.48973	5.00119	5.21363	5.28275	5.2796	5.53495	5.36577	small conductance mechanosensitive ion channel protein MscS
SO_3860	4.83721	4.82308	5.35423	5.00484	5.27962	5.02646	5.29402	5.20003	periplasmic substrate binding protein family 3
SO_1064	6.03504	6.01642	5.5146	5.85535	5.27648	5.25409	5.10689	5.21249	WD-40 repeat lipoprotein
SO_3519	5.9507	6.07416	5.69851	5.90779	5.27648	5.16232	5.61646	5.35176	regulatory protein for nitrogen assimilation by glutamine synthetase GlnB
SO_4422	6.10001	5.86764	5.74901	5.90555	5.27648	5.43216	5.28158	5.33007	TonB-dependent ferric achromobactin receptor
SO_0613	4.68399	4.24306	4.92593	4.61766	5.27648	5.2447	4.88362	5.13494	para-aminobenzoate synthase glutamine amidotransferase subunit PabA
SO_1620	4.82475	4.78586	4.98274	4.86445	5.27334	5.22096	5.02716	5.17382	tRNA pseudouridine65 synthase TruC
SO_0848	7.37534	7.07311	7.59356	7.34733	5.27334	5.08551	5.51028	5.28971	periplasmic nitrate reductase molybdopterin-binding subunit NapA
SO_r010	2.06105	2.56388	4.9572	3.19404	5.27334	5.17967	4.63573	5.02958
SO_4677	5.21554	5.43469	5.01776	5.22266	5.27334	5.33153	5.17125	5.25871	3-deoxy-D-manno-octulosonic acid kinase
SO_3339	5.61246	5.94507	5.19141	5.58298	5.27334	5.29105	5.43363	5.33267	outer membrane porin OmpA family
SO_0756	5.60519	6.04295	5.42302	5.69039	5.27334	5.30467	5.37823	5.31875	3-deoxy-7-phosphoheptulonate synthase
SO_1529	5.54133	6.01321	4.76053	5.43836	5.27334	4.86731	5.51028	5.21698	stator-force generator of Na+ coupled flagellar motor PomA
SO_3526	5.65129	6.03134	5.43047	5.70437	5.27019	5.13209	5.51028	5.30418	type IV minor pilin protein PilX
SO_0063	5.49826	5.87119	5.2682	5.54588	5.27019	5.04551	5.29608	5.20393	toxin-antitoxin system toxin HipA family
SO_0194	5.18103	5.482	4.91889	5.19397	5.26703	5.20168	5.37237	5.28036	bifunctional lysophospholipid transporter-2-acyl glycerophosphoethanolamine acyl transferase/acyl ACP synthetase
SO_1763	4.64401	4.54282	6.05865	5.08183	5.26703	5.67346	4.49554	5.14534	streptogramin A acetyl transferase SatA
SO_0521	5.32198	5.70039	5.40802	5.4768	5.26386	5.22096	5.48518	5.32333	monooxygenase domain protein
SO_0065	5.98631	5.93264	5.52043	5.81313	5.26386	5.26806	5.34274	5.29155	molybdenum cofactor biosynthesis protein MogA
SO_3345	5.7374	6.03874	5.70057	5.82557	5.26386	5.18213	5.41287	5.28629	translation initiation factor protein YciH
SO_4118	5.006	5.27377	4.96747	5.08241	5.26069	5.31816	5.07841	5.21909	NADP-dependent malate dehydrogenase (oxaloacetate-decarboxylating) MaeB
SO_3170	5.08277	4.8377	5.33584	5.08544	5.26069	5.37306	5.59148	5.40841	toxin-antitoxin system toxin HipA family
SO_3414	5.12113	4.8304	5.59189	5.18114	5.26069	5.42387	5.23071	5.30509	homoserine kinase ThrB
SO_2406	5.44806	5.52479	5.52391	5.49892	5.26069	5.2842	5.43924	5.32804	aspartate aminotransferase AspC
SO_0568	5.42584	5.40391	4.88858	5.23944	5.26069	5.32931	5.29814	5.29605	ribonuclease E inhibitor RraB
SO_2876	5.08725	4.68436	5.1469	4.97284	5.26069	5.2796	5.12558	5.22196	predicted lipoprotein
SO_1848	5.1006	4.76561	4.74668	4.87097	5.25751	5.00159	5.13252	5.13054	hypothetical protein
SO_3192	4.62565	4.17943	5.11029	4.63846	5.25432	5.32263	5.06153	5.21283	hypothetical protein
SO_4326	5.9903	6.60244	5.61058	6.06777	5.25432	5.12699	5.5898	5.3237	transcriptional repressor of multidrug/detergent efflux pump VexR
SO_4711	5.86374	6.11674	5.29156	5.75735	5.25432	5.05629	5.29402	5.20154	cyclic di-GMP hydrolase
SO_3059	7.29242	7.62297	6.58264	7.16601	5.25432	5.47896	5.65716	5.46348	Sigma54 specific transcriptional regulator Fis family
SO_2478	4.56057	4.7783	4.81464	4.71784	5.25432	5.14476	5.28988	5.22966	3-deoxy-D-manno-octulosonate cytidylyltransferase KdsB
SO_0882	5.72691	5.5263	5.44156	5.56492	5.25113	5.36008	5.43176	5.34765	oxidoreductase GMC family
SO_3189	5.13274	4.68974	5.37238	5.06495	5.25113	5.26806	5.49778	5.33899	UDP-GlkcNAc C4 epimerase WbpP
SO_3316	4.88944	5.40555	4.38477	4.89325	5.25113	4.9988	5.50136	5.25043	protein of unknown function DUF21 with CBS domain
SO_0338	4.60289	3.76062	5.41429	4.5926	5.25113	5.23525	5.10218	5.19619	hypothetical protein
SO_0409	5.56615	5.30742	5.24446	5.37268	5.24793	5.12443	5.10218	5.15818	thioredoxin family protein
SO_1369	4.81037	5.0154	4.80513	4.87697	5.24793	5.45677	5.28158	5.32876	ABC-type lipopolysaccharide export system permease component 1 LptF
SO_2509	4.21798	4.3249	4.4643	4.33573	5.24793	4.90655	5.33473	5.16307	ion (H+ or Na+)-translocating NADH:ferredoxin oxidoreductase subunit RnfB
SO_A0062	4.2897	3.77082	4.13428	4.06493	5.24472	5.20652	5.26903	5.24009	hypothetical protein
SO_3682	6.40817	6.97125	5.41804	6.26582	5.24472	5.05091	5.56947	5.28837	protein of unknown function DUF3478
SO_0810	4.70162	4.36246	4.31139	4.45849	5.24472	5.23288	5.02716	5.16825	ribokinase RbsK
SO_2097	6.359	6.40388	6.53796	6.43362	5.24472	5.25643	5.66835	5.38983	periplasmic [Ni-Fe] hydrogenase cytochrome b subunit HyaC
SO_2421	5.76376	6.18694	5.41804	5.78958	5.24472	5.40502	5.41477	5.35484	L-asparaginase I AnsA
SO_3931	5.04182	4.84495	4.87773	4.9215	5.24472	5.1673	5.28366	5.23189	outer membrane protein of unknown function DUF481
SO_3282	5.73074	5.84971	5.7697	5.78339	5.2415	5.2796	5.30635	5.27582	energy taxis modulating methyl accepting sensory transducer
SO_4029	4.81218	4.79338	5.36722	4.99093	5.2415	5.14224	5.10218	5.16197	drug:H+ antiporter DHA1 family
SO_3163	5.19908	5.4363	4.97767	5.20435	5.2415	4.88253	5.18245	5.10216	outer membrane lipoprotein NlpE
SO_2418	5.31181	5.61526	5.60949	5.51219	5.2415	5.12443	5.18468	5.18354	ISSod5 transposase TnpA_ISSod5
SO_2884	5.53915	5.84971	5.69646	5.69511	5.2415	5.2819	5.27949	5.26763	SpoVR family protein
SO_0747	4.77008	4.53387	4.36418	4.55604	5.2415	4.89759	5.1869	5.10866	ferredoxin--NADP reductase Fpr
SO_0643	4.7867	4.8083	4.85762	4.81754	5.23828	5.03193	4.92687	5.06569	Mu phage transposase OrfA TnpA_MuSo1a
SO_2539	5.42111	5.57946	5.23316	5.41124	5.23828	5.25175	5.5209	5.33698	two component signal transduction system response regulator with cyclic diguanylate phosphodiesterase activity and PAS sensory domain
SO_2040	5.03256	5.19836	5.36851	5.19981	5.23505	5.09599	5.22205	5.18436	soluble lytic murein transglycosylase SltY
SO_0129	5.11822	4.55466	4.53967	4.73752	5.23505	4.88857	5.59986	5.24116	6TMS neutral amino acid transporter (NAAT) family protein YhgN
SO_3646	4.70357	4.67081	5.22747	4.86728	5.23505	5.00438	5.25212	5.16385	dihydrofolate reductase FolA
SO_0812	5.05102	5.01326	4.82409	4.96279	5.23505	5.04821	5.17574	5.153	hypothetical protein
SO_2474	4.77749	5.16396	4.66278	4.86808	5.23505	5.22574	5.1577	5.20616	beta-class carbonic anhydrase Can
SO_t016	4.584	4.42834	4.97597	4.66277	5.23505	5.43423	4.2706	4.97996
SO_1062	6.09038	6.12372	5.70364	5.97258	5.23181	5.50672	5.45964	5.39939	peptide deformylase Def
SO_A0141	5.7336	5.73204	5.37753	5.61439	5.22857	5.17474	5.34673	5.25001	hypothetical protein
SO_1145	4.83366	4.96302	4.88678	4.89449	5.22857	5.46083	5.06878	5.25273	magnesium transporter MgtE family
SO_2271	4.40182	3.70323	4.68991	4.26499	5.22857	5.33817	4.69635	5.0877	FeS assembly protein IscX
SO_3832	5.42702	5.16975	5.02598	5.20758	5.22532	5.16978	5.40715	5.26742	peptide release factor glutamine N5-methylase PrmC
SO_3449	5.58527	5.50049	5.37109	5.48562	5.22532	5.42178	5.28988	5.31233	WGR domain protein
SO_0741	5.47907	4.97629	5.44402	5.29979	5.22532	5.2447	5.30225	5.25742	gamma-glutamyltransferase GgtB
SO_4366	5.84447	5.95517	5.39539	5.73167	5.22532	5.12954	5.37823	5.24436	hypothetical protein
SO_2278	5.04489	4.63499	5.03577	4.90522	5.22532	5.5588	5.1577	5.31394	acetolactate synthase small subunit
SO_4116	5.00757	5.02182	5.0455	5.02496	5.22206	5.12443	5.1577	5.16806	signalling protein with GGDEF and EAL domains MshH
SO_3778	4.48111	3.91107	5.13632	4.5095	5.21879	5.36442	5.08319	5.22213	cytoplasmic adenylate cyclase CyaB
SO_3437	4.72481	4.10886	5.09163	4.64176	5.21879	5.50476	4.84468	5.18941	2-C-methyl-D-erythritol 24-cyclodiphosphate synthase IspF
SO_1518	4.85833	5.09261	4.87954	4.94349	5.21879	5.02372	4.90541	5.04931	L-lactate dehydrogenase complex protein LldG
SO_3380	4.46514	3.92483	5.28336	4.55778	5.21552	5.36008	5.24146	5.27235	protein of unknown function DUF1365
SO_1912	6.05423	5.91091	5.78043	5.91519	5.21552	5.29561	5.23071	5.24728	acyl-CoA thioesterase II
SO_1375	5.19355	5.2827	5.59961	5.35862	5.21552	5.50279	5.34274	5.35368	thermostable carboxypeptidase 1
SO_1550	5.39606	5.7163	5.10254	5.40497	5.21552	5.22335	5.43924	5.2927	putative lysine decarboxylase with DUF3412 domain
SO_4169	4.84957	4.61532	5.38776	4.95088	5.21552	5.2842	4.90541	5.13504	deoxyribodipyrimidine photolyase-related protein
SO_3592	5.33836	5.59389	5.35684	5.42969	5.21552	5.30918	5.35664	5.29378	outer membrane MltA-interaction protein MipA
SO_1475	4.57977	4.23939	4.65008	4.48975	5.20895	5.12699	5.3002	5.21204	UPF0125 family protein YfjF
SO_1608	5.19216	5.00248	5.11646	5.1037	5.20895	5.36008	5.38793	5.31898	NADPH-dependent preQ0 reductase QueF
SO_2011	5.41281	5.2227	6.16289	5.59947	5.20565	5.09599	5.27532	5.19232	protein of unknown function DUF454
SO_3395	5.60831	5.83522	6.35445	5.93266	5.20235	4.85811	5.24999	5.10348	protein of unknown function DUF2375
SO_1296	5.45386	5.60532	5.21459	5.42459	5.20235	5.09338	5.34673	5.21415	tRNA nucleotidyltransferase Cca
SO_t053	5.14281	5.54275	4.17622	4.95393	5.20235	5.29788	5.02218	5.17414
SO_0173	4.54329	4.00905	4.95031	4.50088	5.20235	5.56258	4.7088	5.15791	T2aSS secretion system pseudopilus protein GspK
SO_1016	4.43266	4.88539	4.4126	4.57688	5.19903	5.49291	5.18022	5.29072	NADH-ubiquinone oxidoreductase subunit G NuoG
SO_2847	4.98695	5.20024	5.40927	5.19882	5.19903	5.29105	5.24573	5.24527	transcriptional regulator LysR family
SO_1155	4.49241	4.33867	5.11953	4.6502	5.19571	5.43835	4.80466	5.14624	periplasmic protein of unknown function DUF2607
SO_A0083	6.845	6.60458	5.93498	6.46152	5.19571	5.52623	5.34871	5.35689	ISSod4%2C transposase
SO_2489	4.68004	4.65988	4.53046	4.62346	5.19239	4.97344	5.32061	5.16215	glucose-6-phosphate 1-dehydrogenase Zwf
SO_1021	4.59453	4.54875	4.62001	4.58776	5.19239	5.28648	5.53844	5.3391	NADH-ubiquinone oxidoreductase subunit A NuoA
SO_0821	4.96277	4.79338	5.70774	5.15463	5.19239	5.31368	4.89999	5.13535	ABC-type macrolide export system bifunctional ATPase and permease component MacB
SO_0778	5.05102	4.61249	4.76447	4.80933	5.19239	5.15983	4.71806	5.02343	FAD-dependent hydroxylase VisC
SO_1402	4.39942	3.71911	5.11029	4.40961	5.19239	5.30467	5.09982	5.19896	PAS sensory domain protein YheO
SO_3279	5.21417	5.00032	4.98105	5.06518	5.19239	5.27269	4.91349	5.12619	RND superfamily efflux pump permease component
SO_4396	4.55195	4.55761	4.84653	4.65203	5.18905	5.20894	5.09034	5.16278	FMN-dependent NADH-azoreductase AzoR
SO_4479	5.31181	5.32655	5.49106	5.37647	5.18905	5.2447	5.05667	5.16347	Sigma54 dependent transcriptional regulator with GAF sensory domain Fis family
SO_1353	5.53479	5.91091	5.15891	5.53487	5.18905	5.03466	5.5085	5.24407	inner membrane protein of unknown function DUF962
SO_2851	5.53806	5.61101	5.27924	5.47611	5.18905	4.98477	4.99704	5.05695	DD-heptose 17-bisphosphate phosphatase GmhB
SO_3407	4.58189	4.6951	4.95031	4.74243	5.18905	5.2447	4.79594	5.07657	putative siderophore transporter component 2
SO_1720	5.42819	5.42666	5.50758	5.45414	5.18905	5.0292	5.50315	5.24047	membrane protein of unknown function DedA family
SO_0682	4.38979	4.65163	5.56846	4.86996	5.18571	5.7894	4.7088	5.22797	Mu phage uncharacterized protein
SO_0813	4.37765	4.31448	4.70227	4.4648	5.18571	5.28648	4.6292	5.0338	RCC1/BLIP-II superfamily lipoprotein
SO_4822	5.84093	6.23559	6.68838	6.25497	5.18236	5.23525	5.51914	5.31225	hypothetical protein
SO_2259	4.65008	4.23939	4.63297	4.50748	5.18236	5.28648	5.28158	5.25014	ABC-type lipoprotein release system permease component LolC
SO_4091	4.79037	4.71107	4.30331	4.60158	5.18236	4.73944	5.20897	5.04359	microcin-processing peptidase 2 TldD
SO_1900	4.92824	5.20964	6.03849	5.39212	5.18236	4.70904	5.2606	5.05067	propionyl-CoA synthetase PrpE
SO_0837	6.27053	5.83278	6.16066	6.08799	5.18236	5.1038	5.29195	5.19271	class D carbapenem-hydrolyzing beta-lactamase BlaA
SO_2183	5.14997	5.2521	4.73671	5.04626	5.18236	4.82068	5.11393	5.03899	LD-transpeptidase ErfK/YbiS/YcfS/YnhG family
SO_A0180	5.09468	5.06802	5.38776	5.18349	5.18236	5.41552	5.03212	5.21	hypothetical protein
SO_4205	5.19077	4.74508	4.77035	4.90207	5.179	5.6943	4.90541	5.25957	putative periplasmic protein in twin arginine protein translocase system locus
SO_0878	4.51475	4.8083	4.53046	4.61784	5.17564	4.82384	4.96627	4.98858	phosphoribulokinase
SO_0864	5.5194	5.56927	5.61494	5.56787	5.17564	5.18949	5.41666	5.2606	transcriptional activator of curli operon CsgD
SO_1309	5.10208	5.30216	5.20014	5.20146	5.17564	5.2447	5.01969	5.14668	TonB-dependent receptor
SO_3866	5.43758	5.57656	5.20883	5.40765	5.17564	5.39232	5.13713	5.23503	site-specific recombinase phage integrase family
SO_2782	4.2819	4.14849	4.77815	4.40285	5.17226	5.1193	4.93219	5.07458	Maf septum formation family protein YceF
SO_2473	4.06289	3.93846	5.91389	4.63841	5.17226	6.1121	3.9526	5.07899	peptidase S33 family
SO_0622	5.57892	5.6195	5.44891	5.54911	5.16888	5.30241	5.41287	5.29472	two component signal transduction system response regulator
SO_0450	4.74384	4.74508	4.58707	4.692	5.16888	4.98759	5.15543	5.10397	transporter MFS superfamily
SO_0525	4.17374	3.83538	4.7347	4.24794	5.16888	5.04551	4.29968	4.83803	multidrug efflux pump permease component RmrB
SO_1921	5.8776	6.3615	5.60401	5.9477	5.16549	5.39657	5.19798	5.25335	protein of unknown function DUF2986
SO_2095	5.9903	5.80701	5.80641	5.86791	5.16549	5.01546	5.15316	5.11137	NiFe hydrogenase assembly chaperone HyaE
SO_2199	5.34461	5.0742	5.01446	5.14443	5.16549	5.08814	5.21771	5.15711	outer membrane protein of unknown function DUF481
SO_1166	4.84781	5.043	5.11492	5.00191	5.15869	5.1064	5.03953	5.10154	lytic murein transglycosylase B MltB
SO_1987	5.62483	5.5472	6.20547	5.7925	5.15869	5.36658	4.98685	5.17071	ATP-dependent protease La (LON) domain protein
SO_2879	5.6743	5.45538	5.40676	5.51215	5.15869	5.37951	5.49778	5.34533	N-acetylglucosamine/uracil transporter UraA
SO_1294	4.44434	4.16017	4.49065	4.36506	5.15528	5.35572	5.10218	5.20439	ribosomal RNA large subunit methyltransferase A
SO_1971	5.46652	4.92472	5.85885	5.4167	5.15528	5.25409	5.3507	5.25336	AMP-dependent synthetase and ligase family protein
SO_4696	5.21962	4.57226	6.12286	5.30491	5.14843	5.64876	5.01719	5.27146	3-methyladenine DNA glycosylase
SO_1500	5.15282	5.29158	5.24868	5.23103	5.14843	5.2842	5.1486	5.19374	bifunctional diguanylate cyclase with PAS sensory domains/diguanylate phosphodiesterase
SO_t010	5.71828	5.59245	5.49934	5.60336	5.14843	5.58135	4.92687	5.21888
SO_0973	4.69381	4.6294	4.1703	4.49784	5.14499	5.07495	5.10218	5.10738	hypothetical protein
SO_3105	5.0556	5.43309	5.31722	5.26864	5.14499	5.06698	4.98685	5.06628	periplasmic rhodanese domain protein
SO_4739	4.83189	4.71107	4.77815	4.7737	5.14154	5.06964	5.1186	5.10993	1%2C4-dihydroxy-2-naphthoyl-CoA synthase
SO_3109	6.98719	7.60171	6.3918	6.99357	5.13809	5.16481	5.48156	5.26149	zinc-finger-like domain-containing protein
SO_2860	5.20045	4.74766	4.90649	4.95153	5.13809	4.78873	5.29608	5.0743	thiol:disulfide interchange protein DsbA family
SO_2266	4.26091	3.85946	5.20883	4.44307	5.13809	5.20168	4.98685	5.10887	FeS cluster assembly acessory protein IscA
SO_0154	4.68989	4.66809	4.96234	4.77344	5.13809	5.29561	4.89727	5.11032	inner membrane protein of unknown function DUF893
SO_1771	3.34759	3.84988	3.36588	3.52112	5.13809	5.00159	4.77834	4.97267	D-glycerate transporter GrtP
SO_1994	4.89115	5.17935	5.04227	5.03759	5.13809	5.11673	4.80176	5.01886	membrane-bound lytic transglycosylase MltB_2 family
SO_3115	5.77676	6.16971	5.71588	5.88745	5.13809	5.12954	5.41287	5.22683	hypothetical protein
SO_0343	4.27407	4.50972	4.75659	4.51346	5.13809	5.24706	4.9766	5.12058	2-methyl citrate dehydratase Fe-S dependent AcnD
SO_0754	4.55195	4.4975	4.57816	4.54254	5.13809	5.06698	5.1486	5.11789	ABC-type Ni2+/Co2+ export system bifunctional ATPase and permease components AtmA
SO_A0078	5.52382	5.76683	5.0095	5.43338	5.13463	5.04821	5.63614	5.27299	hypothetical protein
SO_4405	5.45501	5.11479	5.22319	5.26433	5.13463	5.19438	5.1486	5.1592	bifunctional catalase/peroxidase HPI KatG
SO_2438	4.75139	4.9938	5.92184	5.22234	5.13463	5.25643	4.92953	5.10686	transcriptional regulator LysR family
SO_0978	5.12259	5.0282	5.15592	5.10224	5.13463	5.1038	4.95064	5.06302	aerobic glycerol-3-phosphate dehydrogenase GlpD
SO_3270	5.25853	5.14449	5.19141	5.19814	5.13463	4.9988	5.3287	5.15404	C4 aminotransferase for PseB product PseC
SO_4246	4.65411	4.4696	4.72263	4.61545	5.13463	4.78873	5.49599	5.13978	50S ribosomal protein L33 RpmG
SO_2938	5.21281	5.16975	5.08535	5.15597	5.13116	4.86425	4.95326	4.98289	Lambda phage encoded lipoprotein
SO_4201	5.50162	5.31615	5.15442	5.32406	5.13116	5.275	5.17574	5.19397	2-polyprenylphenol 6-hydroxylase UbiB
SO_1222	5.31436	5.52328	5.26682	5.36816	5.13116	4.76265	4.99195	4.96192	SMP-2 superfamily membrane protein
SO_3033	4.4256	4.08455	5.4317	4.64728	5.12768	5.18949	4.82195	5.04637	TonB-dependent ferric putrebactin siderophore receptor PutA
SO_0506	4.83189	5.40718	4.47153	4.90353	5.12768	4.9988	4.74247	4.95632	3-octaprenyl-4-hydroxybenzoate carboxy-lyase
SO_4538	4.89966	5.33688	5.01941	5.08532	5.12768	4.71924	4.94539	4.93077	predicted non-catalytic member of peptidase subfamily M16B
SO_2446	5.92257	5.87592	5.29971	5.6994	5.12768	5.21376	5.37042	5.23728	hypothetical protein
SO_0297	5.27564	5.11078	5.09319	5.15987	5.12768	5.22812	5.28158	5.21246	BON domain lipoprotein
SO_0139	5.1684	5.13268	5.24023	5.18044	5.12419	5.15733	4.93219	5.07123	ferritin Ftn
SO_0895	4.91654	4.60681	4.89218	4.80518	5.12419	5.26575	5.05423	5.14805	pirin family protein
SO_4841	5.51276	5.18698	5.61276	5.4375	5.12419	5.04821	5.1869	5.11977	hypothetical protein
SO_0369	4.25826	3.5753	6.08641	4.63999	5.12419	5.19682	4.4811	4.93404	transcriptional regulator LysR family
SO_2172	4.01354	3.26502	4.60692	3.96183	5.12069	5.18459	4.51338	4.93956	ISSod1 transposase TnpA_ISSod1
SO_0822	5.11968	4.4696	5.57631	5.0552	5.12069	4.9243	4.78129	4.94209	ABC-type macrolide export system secretin component MacC
SO_1643	4.11354	3.83538	4.40254	4.11715	5.11719	5.32931	4.9766	5.14103	ribonuclease HII RnhB
SO_1030	4.70939	5.42343	5.49816	5.21033	5.11719	5.11673	5.1577	5.13054	B12-dependent 5-methyltetrahydrofolate--homocysteine methyltransferase MetH
SO_3175	4.86878	4.59251	5.08849	4.84993	5.11719	5.16232	5.3918	5.22377	asparagine synthase glutamine-hydrolyzing WbpQ
SO_2098	6.40219	6.26022	5.77654	6.14632	5.11719	5.4588	5.27741	5.28446	periplasmic [Ni-Fe] hydrogenase large subunit HyaB
SO_1530	5.18243	5.53529	4.63727	5.11833	5.11719	4.81435	5.5156	5.14904	stator-force generator of Na+ coupled flagellar motor PomB
SO_1748	4.99173	5.22455	5.63011	5.28213	5.11719	5.09338	5.03459	5.08172	monoheme cytochrome c
SO_1881	5.17683	4.92928	5.18848	5.0982	5.11368	5.35354	5.11626	5.19449	HAE1 family efflux pump MFP component
SO_4047	4.78302	4.72948	5.26126	4.92459	5.11368	4.72601	4.71498	4.85155	SoxA-like diheme cytochrome c
SO_A0003	4.37276	3.80594	4.19674	4.12515	5.11015	5.1038	5.19135	5.1351	type II restriction endonuclease%2C putative
SO_t067	3.96569	2.87865	3.18404	3.34279	5.11015	4.66043	4.8726	4.88106
SO_A0122	5.43054	5.3957	5.52739	5.45121	5.11015	5.09599	5.40715	5.20443	hypothetical protein
SO_1417	6.56572	6.11474	5.83287	6.17111	5.11015	5.25175	5.41477	5.25889	two component signal transduction system histidine kinase
SO_0934	5.65733	5.70172	5.13328	5.49744	5.10662	5.0986	5.40333	5.20285	outer membrane protein of unknown function DUF481
SO_1745	4.88602	4.87361	5.23174	4.99712	5.10662	4.97912	4.82481	4.97018	polyolefin biosynthetic pathway dehydrogenase/isomerase OleD
SO_1157	3.5941	4.04729	5.18702	4.27614	5.10662	5.27269	4.4811	4.95347	membrane protein of unknown function DUF1624
SO_1376	4.68399	4.59251	4.85023	4.70891	5.10662	4.84574	4.87536	4.94258	integral membrane protein of unknown function DUF1449
SO_3116	5.48361	5.09464	5.16189	5.24671	5.10662	5.01822	5.33674	5.15386	acyl carrier protein phosphodiesterase AcpH-like protein
SO_1245	5.27302	5.35732	5.5146	5.38165	5.10308	5.1064	5.1735	5.12766	putative arginine uptake porter ArgW
SO_2742	4.90644	5.19268	4.88858	4.9959	5.09954	4.82068	5.00966	4.97663	proline-responsive two component signal transduction system hybrid histidine kinase/resposne regulator PrlS
SO_2796	5.48813	5.54869	5.10565	5.38082	5.09954	5.04551	5.47429	5.20645	protein of unknown function DUF748
SO_3470	5.17683	5.11878	4.76839	5.02133	5.09954	5.06165	5.14402	5.10173	transcriptional repressor of deoxyribonucleotide biosynthesis NrdR
SO_2258	4.60914	4.1524	4.40254	4.38803	5.09598	4.71245	4.6838	4.83074	ABC-type lipoprotein release system ATPase component LolD
SO_4404	5.4223	5.56781	4.60034	5.19682	5.09598	4.9932	5.24786	5.11235	iron-sulfur cluster-binding protein
SO_2861	5.29384	5.25755	4.89038	5.14726	5.09242	4.81752	5.09034	5.00009	NAD-dependent enzyme of unknown function YeeZ
SO_1092	4.11354	4.46647	4.6522	4.41074	5.09242	5.0536	4.97402	5.04001	transcriptional regulator AraC family
SO_2374	4.95463	5.0068	4.53967	4.8337	5.09242	4.73944	5.06395	4.96527	transcriptional regulator YdhB
SO_3556	5.47338	5.43309	5.23458	5.38035	5.08884	5.2842	5.05179	5.14161	diguanylate cyclase with GAF sensory domain
SO_4249	5.28737	5.65982	4.88497	5.27739	5.08884	5.06432	5.08796	5.08037	bifunctional 4'-phosphopantothenoylcysteine decarboxylase/phosphopantothenoylcysteine synthetase Dfp
SO_4121	5.32578	4.86412	5.14238	5.11076	5.08526	4.88555	5.12558	5.03213	protein with C-terminal FimV core domain
SO_1590	4.62565	4.69778	4.92417	4.7492	5.08526	5.16232	4.9108	5.05279	protein of unknown function DUF3224
SO_1501	4.89626	4.71107	5.22319	4.94351	5.08526	4.86118	4.98174	4.97606	ATP-dependent RNA helicase DEAD box family
SO_0456	4.65612	4.99163	4.62217	4.75664	5.08167	5.09599	4.94802	5.04189	alpha-ketoglutarate uptake system substrate-binding component
SO_1741	4.81758	4.48517	4.62866	4.6438	5.08167	5.2842	4.74247	5.03611	hypothetical protein
SO_0404	4.99332	5.2521	4.52351	4.92298	5.07807	4.95341	4.94539	4.99229	zinc dependent metalloprotease domain lipoprotein
SO_2447	5.48248	5.80081	4.82221	5.3685	5.07807	5.29561	5.40524	5.25964	channel protein hemolysin III family subfamily YqfA
SO_2815	4.67012	4.75538	4.5692	4.6649	5.07446	4.81435	4.96368	4.95083	transporter-like protein HCC family
SO_3654	4.99809	5.24663	5.17672	5.14048	5.07446	5.13717	4.93748	5.0497	uracil-DNA glycosylase Ung
SO_3782	5.16981	5.47889	5.07272	5.24047	5.07446	5.00438	5.14631	5.07505	protein of unknown function DUF3626
SO_2906	5.54676	5.69102	5.50288	5.58022	5.07446	5.04821	5.35862	5.16043	tellurite-resistance/dicarboxylate transporter (TDT) family protein
SO_1175	5.90492	6.77569	5.10099	5.9272	5.07084	4.86731	5.46515	5.13443	protein of unknown function DUF1451
SO_1001	5.4711	5.24846	5.60071	5.44009	5.06721	5.00159	5.29195	5.12025	calcium:proton antiporter ChaA
SO_1408	4.74951	4.76306	4.98105	4.83121	5.06721	4.99601	4.7635	4.94224	helicase
SO_1856	4.93819	4.97629	5.01446	4.97632	5.06357	5.05897	5.10218	5.07491	3-hydroxydecanoyl-(acyl-carrier-protein) dehydratase FabA
SO_0959	4.8757	4.7707	5.32656	4.99099	5.06357	5.22574	4.81908	5.03613	periplasmic leucyl metal-dependent aminopeptidase
SO_0120	4.09883	4.08046	4.50483	4.22804	5.05993	5.24941	4.95587	5.0884	outer membrane porin
SO_3756	4.86008	4.58387	5.24023	4.89473	5.05993	4.96775	4.43691	4.82153	AFG1-family ATPase
SO_2571	4.92324	4.60681	4.66278	4.73094	5.05993	5.12187	5.19577	5.12585	ATP-dependent RNA helicase DEAD box family
SO_1844	4.83721	4.72162	5.01446	4.85777	5.05627	4.9932	4.86428	4.97125	extracellular nuclease ExeS
SO_3360	5.33082	5.36407	4.96234	5.21908	5.05627	5.17967	5.39949	5.21181	ISSod5 transposase TnpA_ISSod5
SO_0831	4.8843	4.68166	4.67327	4.74641	5.05627	4.91249	4.83903	4.93593	ATP-dependent glutathione synthetase GshB
SO_1806	5.18939	5.17743	5.48034	5.28239	5.05627	5.39445	5.09034	5.18035	Sigma 54-dependent transcriptional activator of phage shock response PspF
SO_0935	6.53271	6.16778	7.3004	6.66696	5.05261	5.25877	5.3665	5.22596	sodium:proton antiporter NhaD
SO_4480	5.93836	5.91781	6.61894	6.15837	5.05261	5.18459	4.81045	5.01588	NAD+-dependent acetaldehyde dehydrogenase ExaC
SO_1259	5.21144	5.11078	4.21122	4.84448	5.05261	5.36875	5.15316	5.1915	transcriptional regulator LysR family
SO_0067	4.74951	4.66262	5.08378	4.83197	5.04893	4.91841	5.02964	4.99899	penicillin binding protein 1C PbpC
SO_2767	6.60112	6.53675	6.71555	6.61781	5.04893	5.22335	5.38793	5.22007	asparagine synthase glutamine-hydrolyzing AsnB
SO_1814	5.48248	4.83527	4.87227	5.06334	5.04893	5.37951	5.28988	5.23944	late competence development protein ComFB
SO_1097	4.40661	4.92015	4.92417	4.75031	5.04525	4.81435	4.73641	4.86533	23S rRNA (guanine1835-N2)-methyltransferase RlmG
SO_2721	4.51475	4.10484	5.28336	4.63432	5.04525	5.2819	4.86983	5.06566	4-hydroxybenzoyl-CoA thioesterase family protein
SO_2919	4.72289	4.74766	5.29292	4.92116	5.04525	5.08024	5.03706	5.05418	S-adenosylmethionine-dependent methyltransferase
SO_3132	4.11938	2.93413	4.59151	3.88167	5.04525	4.79518	4.78129	4.8739	hypothetical protein
SO_1818	4.92324	4.70045	4.77815	4.80061	5.04525	5.26342	5.14402	5.1509	4-toluene sulfonate uptake permease family protein
SO_t024	5.97588	6.25751	5.59299	5.94213	5.04525	5.24235	4.95587	5.08115
SO_4198	5.26118	5.20213	4.64155	5.03495	5.04156	4.9243	4.73337	4.89974	formimidoylglutamase HutG
SO_1424	4.83544	4.76816	4.7917	4.79843	5.04156	4.98759	4.95326	4.99413	predicted outer membrane lipoprotein
SO_1894	4.30516	4.69242	5.12106	4.70622	5.04156	5.00159	4.63247	4.89187	methylcrotonyl-CoA carboxylase biotin-binding subunit LiuD
SO_0916	5.14281	5.18317	5.08692	5.13763	5.04156	4.9706	4.98174	4.99796	bifunctional MarR family transcriptional regulator/acteyltransferase GNAT family
SO_2074	5.04796	4.72687	5.87076	5.2152	5.03785	4.46404	4.71806	4.73999	ATP phosphoribosyltransferase HisG
SO_0769	5.58738	6.37493	5.38009	5.7808	5.03785	4.47613	5.13252	4.88217	arginine-responsive transcriptional repressor of arginine metabolism ArgR
SO_0562	4.9965	5.26478	4.67118	4.97749	5.03785	5.18459	5.29195	5.17147	membrane protein
SO_1965	5.04336	5.0154	4.50952	4.85609	5.03785	4.85194	4.93484	4.94154	homogentisate-responsive transcriptional repressor of homogenetisate degradation HmgR
SO_0354	5.14854	5.28448	5.0095	5.14751	5.03785	4.98759	4.87812	4.96785	sodium:calcium antiporter CaCA family YrbG
SO_0615	4.87397	5.21898	5.2189	5.10395	5.03785	5.19438	4.83903	5.02375	HD domain protein
SO_2610	4.46743	4.20221	5.01941	4.56302	5.03785	5.01822	5.0591	5.03839	TatD family deoxyribonuclease YcfH
SO_4472	5.43289	4.79088	5.29428	5.17268	5.03042	4.83013	4.75753	4.87269	nitrogen-responsive two component signal transduction system Sigma54-dependent response regulator GlnG
SO_3216	4.20155	3.14475	5.48273	4.27635	5.03042	4.72601	4.8726	4.87634	flagellar export protein FliR
SO_2182	4.91318	5.16009	4.96234	5.01187	5.03042	5.16232	5.17574	5.12283	protein of unknown function YecM
SO_3359	4.60706	4.69242	4.78784	4.69577	5.03042	5.18459	4.93219	5.04907	radical SAM superfamily protein YggW
SO_1695	4.42795	4.23572	5.17672	4.61347	5.02669	4.43544	5.35467	4.93893	diguanylate cyclase with PAS sensory domain
SO_0585	3.79	3.41555	3.99058	3.73204	5.02669	5.15983	4.53101	4.90584	D-isomer specific 2-hydroxyacid dehydrogenase family protein
SO_2385	5.17262	5.37079	5.29428	5.27923	5.02295	5.10899	5.0591	5.06368	monomeric alkaline phosphatase PhoX
SO_0880	5.68911	5.68834	5.21603	5.53116	5.02295	4.93017	4.99195	4.98169	peptidase S33 family YheT
SO_0777	4.81398	4.90403	4.80513	4.84105	5.02295	4.9706	4.67432	4.88929	2-octaprenyl-6-methoxyphenyl hydroxylase
SO_A0184	4.77379	4.19844	4.92065	4.63096	5.02295	4.93893	5.10218	5.02135	hypothetical protein
SO_0006	3.95593	3.34907	4.40254	3.90251	5.02295	4.78873	5.06395	4.95854	ribonuclease P protein RnpA
SO_4425	5.66034	4.9541	6.37903	5.66449	5.0192	5.16481	5.13252	5.10551	diguanylate cyclase
SO_2578	5.13706	4.8304	5.35684	5.1081	5.0192	5.30918	5.13483	5.1544	cell division topological specificity factor MinE
[truncated: 2,347 more rows]

## Sheet: Diff. Express_S.oneidensis_down
GeneID	log2FC	log2CPM	PValue	FDR	Gene Product
SO_1062	-0.580295	5.72516	0.00554605	0.0309909	peptide deformylase Def
SO_4422	-0.582104	5.65325	0.00389647	0.0236786	TonB-dependent ferric achromobactin receptor
SO_2062	-0.590412	4.19944	0.00292369	0.019228	putative periplasmic protein of unknown function DUF1318
SO_4182	-0.591313	5.75259	0.0027958	0.0186601	ATP-dependent protease La (LON) domain protein
SO_2791	-0.592384	6.35857	0.00462999	0.0268948	cytidine deaminase Cdd
SO_1303	-0.593498	4.20714	0.0022235	0.0157603	hypothetical protein
SO_0987	-0.598211	5.78929	0.00669596	0.0355587	methyl accepting sensory transducer with Cache_2 small molecule binding domain
SO_0905	-0.600723	4.16835	0.0102051	0.0486464	Na-translocating NADH-quinone reductase subunit D NqrD
SO_3369	-0.603037	4.52743	0.00338636	0.0213862	Fe(II) trafficking protein YggX
SO_2190	-0.603334	6.16272	0.0041557	0.0248029	lipoprotein CreA
SO_1469	-0.60564	4.99079	0.00157094	0.0119123	transcriptional regulator Cro/CI family
SO_3351	-0.607316	5.20032	0.00941008	0.0459919	pilus retraction protein PilT
SO_1546	-0.610372	4.35663	0.00672547	0.0355587	protein of unknown function DUF1568
SO_3323	-0.611339	5.01914	0.00745529	0.03854	acteyltransferase GNAT family
SO_0318	-0.611897	4.17265	0.00368401	0.022714	protein of unknown function DUF1232
SO_2392	-0.614001	4.93539	0.00311238	0.0200188	ISSod4 transposase TnpA_ISSod4
SO_1118	-0.614377	4.95148	0.00269782	0.0182871	hypothetical protein
SO_2529	-0.615828	4.88205	0.00492496	0.0283055	predicted rhombotail lipoprotein
SO_0753	-0.621243	6.25209	0.00663229	0.0352721	hypothetical protein
SO_1613	-0.621395	5.1613	0.00241616	0.0166903	protein of unknown function DUF2789
SO_2914	-0.628137	5.37917	0.00386438	0.0235825	protein of unknown function DUF412
SO_0204	-0.631511	4.63068	0.000883495	0.00770841	tri-BON domain-containing protein
SO_2373	-0.631935	4.39848	0.00383769	0.0234856	drug:H+ antiporter DHA1 family
SO_1603	-0.634979	4.24581	0.00193401	0.0140523	transcriptional regulator of eicosapentaenoic acid synthesis PfaR
SO_3716	-0.642427	4.30817	0.00431629	0.0254468	DnaJ domain protein
SO_2833	-0.642642	6.1142	0.00557748	0.0310694	anaerobic ribonucleoside-triphosphate reductase activating protein NrdG
SO_0576	-0.64335	5.99427	0.0100294	0.0480462	predicted ATPase PhoH family
SO_0926	-0.645951	4.83652	0.000926059	0.00801539	acteyltransferase GNAT family
SO_1987	-0.646359	5.53915	0.00479245	0.0276537	ATP-dependent protease La (LON) domain protein
SO_2886	-0.648131	6.11889	0.00230862	0.0162051	sodium:proton antiporter NhaB
SO_3888	-0.648668	5.76816	0.00963685	0.0467557	protein of unknown function DUF1508
SO_1248	-0.649384	4.16786	0.00295313	0.0192953	peptidase U32 family YhbV
SO_0399	-0.649992	5.15144	0.00177456	0.0131131	quinol:fumarate reductase FeS subunit FrdB
SO_0326	-0.652369	5.76922	0.00216856	0.0154719	hypothetical protein
SO_0817	-0.652698	5.06322	0.00112917	0.00935204	transcription regulator of methionine biosynthesis MetR
SO_3267	-0.653291	6.48148	0.00541274	0.0305433	SAM-dependent methyltransferase
SO_0903	-0.656182	5.4684	0.00242083	0.0166961	Na-translocating NADH-quinone reductase subunit B NqrB
SO_3952	-0.657606	5.81505	0.00114404	0.0094324	ABC-type phospholipid uptake (salvage) system substrate-binding component MlaD
SO_4018	-0.65902	6.19706	0.00272195	0.0183554	putative lipoprotein
SO_2846	-0.659909	4.08802	0.00067466	0.00623702	glycine uptake transporter YfcA
SO_1064	-0.661845	5.58366	0.00201437	0.0145389	WD-40 repeat lipoprotein
SO_2795	-0.663869	4.34851	0.000504984	0.00493069	glyoxalase family protein
SO_2240	-0.664273	5.12605	0.000743433	0.00678617	energy taxis modulating methyl accepting sensory transducer with Cache_2 sensory domain
SO_4716	-0.664645	5.20735	0.00178254	0.0131496	acteyltransferase GNAT family
SO_2946	-0.664942	4.03207	0.00744213	0.03854	Lambda phage protein with carbohydrate-binding module
SO_3047	-0.666766	4.50779	0.00144174	0.0113279	protein of unknown function DUF1097
SO_3277	-0.667269	4.45475	0.00307164	0.019831	transcriptional repressor of RND efflux transporter TetR family
SO_3115	-0.668758	5.60761	0.00170535	0.0126879	hypothetical protein
SO_4228	-0.669503	6.67769	0.00537018	0.0303821	protein MraZ
SO_4147	-0.669602	4.48208	0.000441184	0.00444767	type I secretion system ATPase and inner membrane subunit HlyB family
SO_4537	-0.670126	4.69325	0.00159301	0.0120376	serine peptidase family S9
SO_1912	-0.673017	5.62433	0.000652564	0.0060715	acyl-CoA thioesterase II
SO_1666	-0.673026	5.38274	0.00426898	0.0252364	phenylalanine-4-hydroxylase PhhA
SO_4055	-0.673828	4.88917	0.00189	0.0137786	bifunctional aspartokinase II/homoserine dehydrogenase methionine-sensitive MetL
SO_1087	-0.67794	4.01914	0.000652546	0.0060715	methionine:proton antiporter MetT
SO_4473	-0.678469	4.12411	0.000923132	0.008006	autotransporter
SO_1675	-0.681257	4.53889	0.00163961	0.0123355	predicted lipoprotein
SO_0963	-0.686277	4.40614	0.00151529	0.0117271	outer membrane lipoprotein of unknown function DUF903 YgdR
SO_2366	-0.687855	6.74015	0.00372833	0.0229456	two component signal transduction system response regulator with DUF3369 and HD domains
SO_3700	-0.68944	4.79416	0.00180386	0.0132619	bifunctional periplasmic substrate binding protein/cytoplasmic diguanylate cyclase
SO_3291	-0.690779	5.90905	0.000701701	0.00644586	tRNA-specific adenosine deaminase TadA
SO_0775	-0.692582	5.74537	0.00211537	0.0151558	cell division protein interacting with FtsZ ZapA
SO_1979	-0.693623	4.66864	0.00147325	0.011513	transcriptional repressor of nicotinamide riboside utilization NrtR
SO_2006	-0.694234	5.74115	0.000517729	0.0050101	tRNA-dihydrouridine synthase C DusC
SO_3846	-0.695221	6.52561	0.00550863	0.0308839	(p)ppGpp synthetase RelV
SO_4334	-0.695482	5.26389	0.000776909	0.00700347	membrane protein CreD
SO_0850	-0.698726	4.49946	0.000415876	0.00423822	type IV pilin-associated adhesin
SO_4259	-0.699832	4.66866	0.000357986	0.00379934	ISSod4 transposase TnpA_ISSod4
SO_3324	-0.702086	4.73806	0.00170052	0.0126737	acteyltransferase GNAT family
SO_2792	-0.703949	4.37809	0.00314606	0.0201024	protein of unknown function DUF1289
SO_2044	-0.709275	5.28777	0.000203288	0.00234167	lactoylglutathione lyase GloA
SO_2185	-0.709523	6.76616	0.00395187	0.0239482	exopolyphosphatase Ppx
SO_4765	-0.710583	4.64682	0.00229219	0.0161419	hypothetical protein
SO_0718	-0.713176	4.2866	0.00147253	0.011513	predicted secreted protein
SO_1713	-0.713672	4.10334	0.00145385	0.0114025	putative lipoprotein
SO_2540	-0.714745	4.35984	0.000893106	0.00777664	two component signal transduction system response regulator
SO_1006	-0.715116	4.2691	0.00210515	0.0151334	dienelactone hydrolase family protein YghX
SO_4135	-0.715551	4.41825	0.00131304	0.0105068	ISSod7 transposase TnpA_ISSod7
SO_4476	-0.718239	6.01086	0.0102807	0.0488147	periplasmic stress adaptor protein CpxP
SO_0380	-0.719273	5.94897	0.00102075	0.00861196	type I restriction-modification system restriction endonuclease cleavage subunit HsdR
SO_4448	-0.724226	6.5092	0.0100453	0.0480692	ABC-type molybdate uptake system substrate-binding component ModA
SO_4131	-0.724722	4.57213	0.00961193	0.0467157	nucleoside-specifc outer membrane porin Tsx family
SO_0545	-0.725203	4.6226	0.000562778	0.00536244	two component signal transduction system response regulator with diguanylate cyclase/phosphodiesterase acitivity
SO_1921	-0.725556	5.66639	0.00158972	0.0120336	protein of unknown function DUF2986
SO_4451	-0.727012	4.75492	0.000493883	0.0048771	molybdenum cofactor biosynthesis protein C MoaC
SO_3867	-0.728941	4.04183	0.00117584	0.00960906	transcriptional regulator Cro/CI family
SO_0435	-0.732184	7.18875	0.0085852	0.042583	uroporphyrinogen decarboxylase HemE
SO_2350	-0.732664	6.09035	0.000290827	0.00317498	aspartate aminotransferase AspC
SO_1258	-0.733696	5.13287	0.00153962	0.0118552	adenylosuccinate synthetase
SO_2194	-0.73424	5.93179	0.000252251	0.00281755	sortase system OmpA family protein PdsO
SO_0142	-0.736271	6.55688	0.00164898	0.0123745	3%2C4-dihydroxy-2-butanone-4-phosphate synthase
SO_0762	-0.736806	4.35555	0.000407596	0.00419669	isochorismate hydrolase family protein
SO_0488	-0.737122	4.10405	0.00270391	0.0182999	ABC-type copper transport system permease component NosY
SO_0544	-0.737426	4.66676	0.000853001	0.00748745	two component signal transduction system histidine kinase with CHASE and PAS sensory domains
SO_3527	-0.740591	6.23453	0.00311881	0.0200188	type IV minor pilin protein PilW
SO_4202	-0.743738	7.98703	0.0103935	0.0491399	twin arginine protein translocase system protein TatA
SO_0623	-0.745178	4.09989	0.000355046	0.00378106	hypothetical protein
SO_1722	-0.74569	4.75776	0.000444536	0.00447109	ACT domain protein
SO_2034	-0.758557	4.07838	7.67359e-05	0.0010896	hypothetical protein
SO_1045	-0.75878	5.22786	0.00283772	0.0188274	putative outer membrane protein
SO_1236	-0.758882	4.95566	0.000153403	0.00184125	purine transporter AzgA family
SO_2095	-0.759688	5.54319	9.71635e-05	0.00128712	NiFe hydrogenase assembly chaperone HyaE
SO_1363	-0.760991	4.75214	0.00138755	0.0109617	hydroxylamine reductase Hcp
SO_0758	-0.76139	4.45541	0.000133154	0.00164362	predicted periplasmic protein
SO_1875	-0.764794	4.12568	8.62601e-05	0.00119363	ISSod4 transposase TnpA_ISSod4
SO_2195	-0.76605	6.89283	0.00292468	0.019228	inter-alpha-trypsin inhibitor family protein
SO_2037	-0.772047	4.00493	0.00172163	0.0127872	integron integrase IntI
SO_0543	-0.772664	6.47916	0.00500918	0.0285628	hypothetical protein
SO_1732	-0.77345	4.2141	0.000367411	0.00386538	cold shock domain family protein
SO_3903	-0.774455	4.55358	0.000178606	0.00209741	ADP-ribose pyrophosphatase NudF
SO_2627	-0.775886	4.60739	0.000253231	0.00281769	ATP-dependent Clp protease adaptor protein ClpS
SO_2728	-0.778647	8.00885	0.00605618	0.033183	Zn-dependent metalloprotease HtpX
SO_3054	-0.780033	6.22902	0.000251115	0.0028121	metallo-beta-lactamase family protein
SO_3274	-0.781251	5.80915	0.000313815	0.00338343	protein of unknown function DUF2947
SO_3418	-0.782265	5.42014	0.000102355	0.00133553	predicted inner membrane protein
SO_A0157	-0.782378	6.24225	0.000491162	0.00486127	hypothetical protein
SO_3737	-0.782701	4.44644	7.54483e-05	0.00107483	sulfite reductase (NADPH) siroheme FeS subunit CysI
SO_2174	-0.789146	6.16812	0.00101897	0.00861196	diguanylate cyclase with PAS sensory domain
SO_4326	-0.789535	5.7868	0.00243827	0.0167631	transcriptional repressor of multidrug/detergent efflux pump VexR
SO_0479	-0.790952	4.8461	9.17284e-05	0.00123012	sulfite reductase octaheme cytochrome c SirA
SO_4292	-0.795868	5.12372	0.000227235	0.00255786	ABC-type phosphate uptake system substrate-binding component PstS
SO_3410	-0.796181	7.00666	0.00306545	0.019831	hypothetical protein
SO_1445	-0.797173	4.00771	8.96501e-05	0.00121349	transcriptional regulator CopG family
SO_0554	-0.805768	7.40814	0.00473031	0.0273678	periplasmic protein of unknown function DUF3016
SO_4755	-0.806248	7.13692	0.00426823	0.0252364	chromosome partitioning protein ParB
SO_3849	-0.808362	4.20137	4.79346e-05	0.000746509	membrane-anchored protein of unknown function DUF304
SO_0112	-0.80867	6.07345	0.000186709	0.00216911	inhibitor of invertebrate-type lysozyme PliI-like family
SO_4650	-0.811241	4.89511	0.000967501	0.00832035	alpha/beta hydrolase family of unknown function DUF1234
SO_1777	-0.82587	7.03885	0.008507	0.0423401	extracelllular iron oxide respiratory system periplasmic decaheme cytochrome c component MtrA
SO_3258	-0.829476	7.20738	0.00302244	0.0196594	flagella assembly protein FlgT
SO_2136	-0.830808	5.88682	0.000863013	0.00756007	aldehyde-alcohol dehydrogenase AdhE
SO_4313	-0.832688	6.59245	0.000302982	0.0032797	hydroxymethylbilane synthase HemC
SO_3518	-0.835069	4.32056	0.000555907	0.00530861	ISSod4 transposase TnpA_ISSod4
SO_3838	-0.836006	5.31308	0.000278808	0.00305914	chemotaxis signal transduction system methyl accepting sensory transducer
SO_3681	-0.840057	5.89107	0.00387317	0.023603	universal stress protein family
SO_0827	-0.84061	5.42325	3.09303e-05	0.000524969	lactate transport protein LctP family
SO_0438	-0.842422	5.04337	2.74371e-05	0.00047813	oxidoreductase short chain dehydrogenase/reductase family
SO_4261	-0.846966	4.68872	0.000104377	0.00135089	hypothetical protein
SO_4582	-0.849023	4.04902	0.000504887	0.00493069	ISSod4 transposase TnpA_ISSod4
SO_3395	-0.855688	5.60518	0.000294459	0.00320658	protein of unknown function DUF2375
SO_3551	-0.8619	5.76548	0.000760625	0.00690304	RNA polymerase sigma-70 factor ECF subfamily
SO_2014	-0.865104	5.86662	0.000580107	0.00548074	DNA-binding protein YbaB
SO_3364	-0.870499	9.06806	0.00633624	0.0342851	protein of unknown function DUF2884
SO_2807	-0.873616	4.14156	0.0005219	0.00502806	c-di-GMP-binding protein
SO_2490	-0.874378	6.41239	3.92483e-05	0.000633955	2-keto-3-deoxy-6-phosphogluconate-responsive transcriptional regulator of central carbohydrate metabolism HexR
SO_2309	-0.875043	5.09603	0.000273825	0.0030274	camphor resistance protein CrcB
SO_0740	-0.87746	5.95296	1.72143e-05	0.00032662	Dyp-type heme-dependent peroxidase
SO_2168	-0.878443	4.87525	7.27594e-06	0.000155734	ISSod1 transposase TnpA_ISSod1
SO_2098	-0.879629	5.79894	8.87311e-05	0.00121181	periplasmic [Ni-Fe] hydrogenase large subunit HyaB
SO_4069	-0.880257	6.06512	6.42757e-05	0.000944257	SAM-dependent methyltransferase type 11
SO_t024	-0.882452	5.59525	7.71153e-05	0.00109142
SO_0083	-0.883522	4.69092	0.00044892	0.00450476	carboxymuconolactone decarboxylase family protein
SO_0868	-0.885206	4.87194	0.00114823	0.00944895	putative periplasmic protein of unknown function
SO_1970	-0.897037	5.06457	3.0618e-05	0.000521706	hypothetical protein
SO_4303	-0.899965	4.52073	0.000209219	0.00237351	ATPase family protein associated with various cellular activities
SO_1483	-0.904513	6.8871	0.00112999	0.00935204	malate synthase A AceB
SO_4646	-0.905596	6.33811	1.58921e-05	0.000306895	propeptide PepSY amd peptidase M4 domain protein
SO_0837	-0.906839	5.7197	1.21674e-05	0.000242276	class D carbapenem-hydrolyzing beta-lactamase BlaA
SO_4763	-0.908806	6.0276	8.93254e-05	0.00121287	toxin module of toxin-antitoxin system YafO family
SO_0616	-0.914426	6.64639	0.00016586	0.00197984	lipase/esterase
SO_4486	-0.91681	6.85959	0.00147712	0.0115226	PepSY domain protein
SO_0095	-0.923397	5.33411	2.44051e-05	0.000439312	imidazolonepropionase HutI
SO_m010	-0.923547	12.143	0.00681262	0.0358798
SO_1487	-0.923756	4.12426	8.03646e-05	0.00112278	putative lipoprotein
SO_1317	-0.924383	8.63673	0.00236968	0.0164477	predicted periplasmic protein
SO_2283	-0.92471	5.37417	7.74443e-06	0.000163837	ISSod3 transposase TnpA_ISSod3
SO_3155	-0.929356	4.97617	5.49887e-05	0.000838336	phospholipase patatin family
SO_1175	-0.930643	5.69653	0.00555625	0.0309909	protein of unknown function DUF1451
SO_1779	-0.932977	9.06754	0.00293309	0.0192512	extracelllular iron oxide respiratory system surface decaheme cytochrome c component OmcA
SO_0769	-0.939088	5.45549	0.000639543	0.00598882	arginine-responsive transcriptional repressor of arginine metabolism ArgR
SO_1417	-0.939761	5.81135	5.10451e-05	0.000786492	two component signal transduction system histidine kinase
SO_t046	-0.940146	5.41021	0.00035437	0.00378106
SO_1813	-0.941816	6.14471	4.59124e-06	0.000107832	DNA competence protein ComEA
SO_A0155	-0.94855	4.73244	0.0011765	0.00960906	hypothetical protein
SO_0458	-0.948704	9.81346	0.00501768	0.0285738	hypothetical protein
SO_1522	-0.954087	6.07009	5.64714e-05	0.000851974	lactate transport protein LctP family
SO_2091	-0.957067	5.23052	2.75104e-05	0.00047813	NiFe hydrogenase expression/formation protein HypD
SO_3108	-0.963956	5.20349	0.000118759	0.00149568	bifunctional 13-dimethyluroporphyrinogen III dehydrogenase/siroheme ferrochelatase
SO_3764	-0.964278	8.42788	0.000968952	0.00832035	protein of unknown function DUF2170
SO_4057	-0.971488	6.69221	0.00174047	0.012883	transcriptional repressor of methionine metabolism MetJ
SO_2210	-0.973433	4.67597	0.000113278	0.00144112	ISSod11 transposase TnpA_ISSod11
SO_1807	-0.974468	11.0119	0.00278328	0.0186338	PspF antagonist PspA
SO_0397	-0.976777	4.71224	2.81311e-05	0.000485038	quinol:fumarate reductase menaquinol-oxidizing subunit FrdC
SO_1484	-0.977034	6.31856	5.68883e-06	0.000127304	isocitrate lyase AceA
SO_4822	-0.977314	5.89174	5.74986e-05	0.000861488	hypothetical protein
SO_3949	-0.984231	4.65839	0.000827314	0.00730358	transcriptional regulator BolA family YrbA
SO_3299	-0.989222	4.02988	7.77093e-05	0.00109626	phenylalanine/histidine ammonia-lyase family protein
SO_3387	-0.992728	4.61436	1.95643e-05	0.000363277	hypothetical protein
SO_0548	-0.994383	6.75173	4.786e-05	0.000746509	histone-like DNA-binding protein
SO_2806	-0.998577	4.01055	2.14112e-06	5.70746e-05	phospahte starvation inducible E-like protein
SO_0096	-1.01131	4.88916	2.57254e-06	6.6534e-05	transcriptional repressor of histidine utilization genes HutC
SO_0857	-1.01224	7.10469	0.000820733	0.00727263	ABC-type export system ATPase component AttE
SO_1434	-1.01287	5.46127	2.11992e-07	7.94057e-06	chemotaxis signal transduction system methyl accepting sensory transducer with 4HB_MCP sensory domain
SO_0582	-1.01573	4.94887	2.13315e-05	0.000394405	thiopurine S-methyltransferase TpmT
SO_0157	-1.02289	4.57283	3.37695e-06	8.33686e-05	proton:glutamate symporter DAACS family
SO_3613	-1.02526	4.93609	7.76764e-06	0.000163837	phosphoribosylglycinamide formyltransferase 2 PurT
SO_3337	-1.02527	4.7269	2.95817e-05	0.000507166	signal transduction protein with HDOD/GAF domains
SO_2097	-1.03237	6.0124	1.35582e-06	3.8757e-05	periplasmic [Ni-Fe] hydrogenase cytochrome b subunit HyaC
SO_4789	-1.03307	4.15379	4.1266e-06	9.90687e-05	Mu phage uncharacterized protein
SO_A0173	-1.03761	5.71494	1.79571e-06	4.96967e-05	hypothetical protein
SO_3834	-1.03982	6.84699	0.000204426	0.00234167	glutamyl-tRNA reductase HemA
SO_4555	-1.04007	4.47801	1.8886e-05	0.000353706	drug:H+ antiporter DHA1 family
SO_4136	-1.04438	5.27263	3.33924e-05	0.000558039	ornithine decarboxylase SpeC
SO_3286	-1.04623	7.1306	0.000694319	0.00640513	cytochrome d ubiquinol oxidase subunit I CydA
SO_A0185	-1.0553	4.59849	4.42753e-08	2.00392e-06	transcriptional regulator
SO_0815	-1.05926	4.99926	3.82058e-05	0.000619418	TonB-dependent vitamin B12 receptor BtuB
SO_1429	-1.06303	5.14792	6.92439e-05	0.000999551	extracellular dimethyl sulfoxide/manganese oxide reductase molybdopterin-binding subunit DmsA
SO_0940	-1.06553	5.99974	5.80669e-07	1.897e-05	transmembrane transcriptional regulator
SO_3045	-1.07395	4.6778	3.34942e-06	8.33686e-05	hypothetical protein
SO_0624	-1.07602	8.88953	0.000543991	0.00521775	cAMP-responsive regulator of catabolite repression Crp
SO_2310	-1.07606	7.43425	0.000171013	0.00201916	seryl-tRNA synthetase SerS
SO_3901	-1.07863	6.39537	4.11983e-06	9.90687e-05	cyclic 3'%2C 5'-adenosine monophosphate phosphodiesterase CpdA
SO_4410	-1.08414	7.27774	0.000817654	0.00726525	glutamine synthetase GlnA
SO_1410	-1.08482	4.23292	8.51934e-06	0.000177113	periplasmic RmlC-type Cupin domain family protein
SO_0101	-1.09008	6.18843	0.000145389	0.00176353	NP_715743.1
SO_3682	-1.09552	5.95498	0.000601265	0.00564254	protein of unknown function DUF3478
SO_0553	-1.10686	4.27264	5.7133e-06	0.000127304	predicted periplasmic protein
SO_1512	-1.11874	5.19186	1.073e-06	3.19328e-05	hypothetical protein
SO_1427	-1.11908	4.72654	6.6834e-05	0.000971216	periplasmic decaheme cytochrome c DmsE
SO_3714	-1.12114	5.17403	2.75642e-08	1.33074e-06	ABC-type monosaccharide transport system substrate binding component
SO_1044	-1.12161	5.24404	4.22747e-07	1.41295e-05	ABC-type arginine uptakesystem substrate-binding component ArtI
SO_4141	-1.1276	7.05866	9.95143e-05	0.00130287	oxidoreductase short-chain dehydrogenase/reductase family
SO_0672	-1.13294	4.92682	2.23015e-07	8.20296e-06	Mu phage signal peptidase I domain protein
SO_3086	-1.13613	6.98255	0.000115869	0.00146779	hypothetical protein
SO_4229	-1.14359	6.20393	0.000185035	0.00216122	hypothetical protein
SO_3422	-1.14571	10.1212	0.000303438	0.0032797	ribosomal associated cold shock response protein YfiA
SO_A0083	-1.14809	6.05024	4.79455e-06	0.000110224	ISSod4%2C transposase
SO_3140	-1.14861	4.83964	4.74307e-07	1.56126e-05	thymidine kinase Tdk
SO_1527	-1.15583	4.07905	2.44769e-05	0.000439312	exodeoxyribonuclease VII small subunit XseB
SO_0596	-1.15739	8.6113	0.0004724	0.00470775	ISSod4 transposase TnpA_ISSod4
SO_3553	-1.16145	6.96087	0.000188249	0.00217538	sulfate transporter SulP family
SO_A0158	-1.16609	8.25047	6.65741e-05	0.000970687	hypothetical protein
SO_1326	-1.17244	6.03298	2.54938e-07	9.07954e-06	radical SAM superfamily protein YhcC
SO_4480	-1.17574	5.7296	9.30024e-07	2.86592e-05	NAD+-dependent acetaldehyde dehydrogenase ExaC
SO_3738	-1.1761	6.43818	0.000400405	0.00414341	sulfite reductase (NADPH) flavoprotein subunit CysJ
SO_4062	-1.17805	5.19818	0.000513491	0.00499132	sulfur reductase molybdoperterin-binding subunit PhsA
SO_0265	-1.18782	7.76544	5.04136e-05	0.000779527	apo-cytochrome c chaperone CcmI
SO_1661	-1.19509	5.20413	2.24661e-07	8.20296e-06	transcriptional regulator LysR family
SO_3765	-1.20609	9.58062	9.81715e-05	0.00129652	PspA/IM30 family protein
SO_1925	-1.20618	9.2684	8.71125e-05	0.0011978	RND superfamily efflux pump MFP component
SO_0275	-1.20968	6.40057	7.34242e-08	3.06758e-06	N-acetyl-gamma-glutamyl-phosphate reductase ArgC
SO_4649	-1.2122	7.81679	2.59634e-05	0.000460453	histidine-rich protein of unknown function DUF3300
SO_3910	-1.21813	9.13794	9.23348e-05	0.00123066	putative periplasmic protein
SO_A0050	-1.23484	5.75452	2.36615e-08	1.16828e-06	toxin secretion%2C membrane fusion protein
SO_4407	-1.24085	4.42277	2.64114e-05	0.000466494	diguanylate cyclase
SO_4053	-1.24162	4.42282	1.3332e-05	0.000262115	methyl-accepting chemotaxis protein
SO_4730	-1.25559	7.58873	4.20962e-05	0.000669993	coproporphyrinogen III oxidase oxygen-independent HemN
SO_4520	-1.25891	6.38917	4.69599e-06	0.000109333	coproporphyrinogen III oxidase oxygen-independent
SO_3550	-1.26348	5.62194	1.01355e-08	5.37059e-07	anti-sigma factor
SO_1673	-1.26741	7.29197	7.91775e-05	0.00110976	outer membrane protein OmpW
SO_3423	-1.2725	5.39312	0.000872018	0.00762358	DNA polymerase III chi subunit HolC
SO_0334	-1.30136	6.31036	1.39545e-05	0.000273119	protein of unknown function DUF1107
SO_0975	-1.30518	4.95752	7.3539e-09	4.04464e-07	disulphide interchange protein DsbD family
SO_0392	-1.30855	4.57349	1.1782e-10	8.53215e-09	predicted lipoprotein
SO_4484	-1.30978	8.81867	1.81225e-05	0.000342357	monoheme cytochrome c Shp
SO_4713	-1.32852	6.35142	2.56115e-06	6.6534e-05	menaquinone-specific isochorismate synthase MenF
SO_4483	-1.33062	9.3959	5.99849e-05	0.000889537	cytochrome b
SO_4718	-1.33214	6.56099	2.96479e-05	0.000507166	tungstate-responsive two component Sigma54-dependent signal transduction system response regulator Fis family
SO_3552	-1.3406	8.13548	5.32085e-06	0.000121042	lipoprotein with VWA and DUF3520 domains
SO_0490	-1.34324	6.6562	4.09334e-05	0.000653881	transmembrane transcriptional regulator CadC family
SO_1428	-1.35523	4.69776	6.10484e-08	2.60054e-06	extracellular dimethyl sulfoxide/manganese oxide reductase outer membrane translocase DmsF
SO_1490	-1.36283	6.81485	9.01168e-07	2.81696e-05	alcohol dehydrogenase II AdhB
SO_2759	-1.36537	6.58331	2.50663e-08	1.22374e-06	uracil phosphoribosyltransferase Upp
SO_2854	-1.38104	4.61265	1.2038e-06	3.5104e-05	hypothetical protein
SO_0843	-1.38288	5.8191	2.29678e-05	0.000419307	transcriptional regulator LysR family
SO_2247	-1.38913	5.66186	1.04294e-10	7.6806e-09	putative lipoprotein
SO_4070	-1.38914	9.52338	9.94741e-06	0.000203875	periplasmic protein associated with oxidative stress YggE
SO_2767	-1.39398	6.08809	3.33741e-11	2.73604e-09	asparagine synthase glutamine-hydrolyzing AsnB
SO_3548	-1.39749	6.93791	8.66882e-07	2.72942e-05	protein of unknown function DUF3545
SO_2093	-1.40149	5.88456	4.63456e-07	1.53719e-05	Ni2+-binding GTPase involved in regulation of NiFe hydrogenase expression and maturation HypB
SO_3404	-1.40778	5.61364	4.20885e-08	1.925e-06	methyl accepting sensory transducer with PAS sensory domain
SO_4208	-1.41645	6.81761	2.01963e-06	5.45049e-05	delta-aminolevulinic acid dehydratase HemB
SO_0401	-1.41937	6.80578	1.0724e-06	3.19328e-05	putative NADPH-dependent quinone oxidoreductase
SO_4138	-1.42679	4.08177	1.20878e-07	4.77469e-06	putative periplasmic protein
SO_3704	-1.42848	5.08962	4.06431e-07	1.37964e-05	hypothetical protein
SO_3718	-1.43805	5.60754	7.84812e-08	3.24763e-06	thiol:disulfide interchange protein DsbA family
SO_0970	-1.43852	11.0519	0.000116501	0.00147151	periplasmic fumarate reductase FccA
SO_2929	-1.44036	6.43135	2.27581e-06	5.95687e-05	protein of unknown function DUF3083
SO_2096	-1.46237	4.32465	4.48094e-13	6.71368e-11	NiFe hydrogenase maturation protease HyaD
SO_0027	-1.46705	5.33446	6.96824e-14	1.12137e-11	oxygen-independent protoporphyrinogen oxidase HemG
SO_0443	-1.4753	4.56291	6.84876e-09	3.81511e-07	zinc and cadmium (II) responsive transcriptional activator ZntR
SO_4417	-1.47692	5.7524	2.66844e-11	2.27341e-09	anaerobic C4-dicarboxylate transporter DcuB
SO_3350	-1.48214	8.17133	1.86878e-05	0.000351509	pilus retraction ATPase PilU
SO_2005	-1.48503	5.35866	9.80072e-08	3.94298e-06	dksA-type zinc finger protein
SO_1572	-1.49849	7.51969	2.37364e-05	0.000431526	small highly charged protein
SO_3896	-1.51231	8.51849	2.90418e-07	1.01763e-05	outer membrane porin Omp35
SO_2099	-1.51592	5.59611	6.5536e-09	3.69811e-07	periplasmic [Ni-Fe] hydrogenase small subunit HyaA
SO_0935	-1.51653	6.18256	8.30361e-08	3.38219e-06	sodium:proton antiporter NhaD
SO_3915	-1.5276	6.95656	2.90052e-07	1.01763e-05	chemotaxis signal transduction system CheY dephosphorylase CheX
SO_4485	-1.53491	9.06577	1.99664e-06	5.42212e-05	diheme cytochrome c Dhc
SO_3374	-1.55473	5.98726	9.272e-13	1.29958e-10	membrane protein of unknown function DUF3634
SO_3119	-1.5615	6.04082	4.21426e-09	2.47445e-07	hypothetical protein
SO_1778	-1.56176	8.78641	1.10097e-05	0.000221468	extracellular iron oxide respiratory system surface decaheme cytochrome c component MtrC
SO_3085	-1.61068	8.6321	2.79742e-06	7.14988e-05	predicted periplasmic protein
SO_3403	-1.61803	7.27959	1.03992e-06	3.13783e-05	ribosome-associated inhibitor A RaiA
SO_3373	-1.62801	6.0607	1.36695e-11	1.26371e-09	hypothetical protein
SO_4155	-1.66997	5.94644	2.08487e-12	2.44831e-10	thiosulfate/tetrathionate-responsive two component signal transduction system histidine kinase TtrS
SO_4591	-1.67379	7.98298	8.32898e-08	3.38219e-06	membrane anchored tetraheme cytochrome c CymA
SO_2251	-1.69714	5.53486	2.86004e-16	8.28459e-14	enzyme of unknown function UPF0227
SO_3059	-1.75628	6.60443	8.30182e-10	5.46536e-08	Sigma54 specific transcriptional regulator Fis family
SO_3549	-1.75655	6.02967	1.47619e-15	3.77296e-13	hemerythrin
SO_0263	-1.7733	7.78743	5.0401e-08	2.18992e-06	ABC-type heme export system ATPase component CcmA
SO_2868	-1.78205	5.76105	1.16902e-11	1.10421e-09	SirA-like protein
SO_3980	-1.79253	6.86578	5.27858e-12	5.59401e-10	ammonia-forming nitrite reductase NrfA
SO_3109	-1.80854	6.44202	9.08066e-10	5.80227e-08	zinc-finger-like domain-containing protein
SO_0944	-1.8206	4.69796	1.18424e-12	1.51339e-10	radical SAM protein TatD family-associated
SO_4157	-1.85412	5.48323	7.53424e-13	1.09121e-10	thiosulfate/tetrathionate-responsive two component signal transduction system response regulator TtrR
SO_1911	-1.85794	5.96244	5.43045e-14	9.43813e-12	oxidoreductase short chain dehydrogenase/reductase family
SO_4805	-1.86241	5.80313	1.508e-11	1.36506e-09	protein of unknown function DUF3144
SO_2312	-1.87155	8.92757	9.11199e-09	4.88785e-07	serine protease inhibitor ecotin EcoT
SO_0581	-1.90888	4.74386	7.9101e-17	3.12449e-14	Zn-binding protein
SO_3325	-2.02453	8.55678	5.14015e-11	4.06072e-09	periplasmic protein of unknown function NrfJ
SO_1489	-2.02806	7.87478	5.94998e-10	4.1036e-08	putative cytoplasmic protein
SO_1415	-2.03888	5.12562	3.48074e-17	1.51238e-14	transcriptional repressor of flavocytochrome c TetR family
SO_0848	-2.06506	6.6752	3.90552e-15	8.48475e-13	periplasmic nitrate reductase molybdopterin-binding subunit NapA
SO_3538	-2.21157	7.26411	2.90603e-15	7.01483e-13	transcriptional activator HlyU
SO_2273	-2.26301	6.20016	1.53184e-20	9.65544e-18	hypothetical protein
SO_4134	-2.28204	8.98876	1.28235e-12	1.56686e-10	protein of unknown function DUF465
SO_0090	-2.31896	5.03066	7.16319e-15	1.4821e-12	periplasmic protein of unknown function DUF442
SO_0396	-2.36488	4.49078	1.01758e-24	1.4738e-21	quinol:fumarate reductase menaquinol-oxidizing subunit FrdC
SO_4056	-2.44137	4.59127	1.51345e-16	5.1015e-14	cystathionine gamma-synthase MetB
SO_4054	-2.45268	4.28892	1.52634e-16	5.1015e-14	5%2C10-methylenetetrahydrofolate reductase MetF
SO_0595	-2.48122	7.28094	5.74302e-14	9.59748e-12	hypothetical protein
SO_0849	-2.57046	4.45874	1.10919e-25	2.40971e-22	periplasmic nitrate reductase chaperone NapD

## Sheet: Diff. Express_S.oneidensis_up
GeneID	log2FC	log2CPM	PValue	FDR	Gene Product
SO_r016	5.81298	5.37189	1.14161e-07	4.55073e-06
SO_0239	2.73582	8.60462	1.59078e-09	1.00173e-07	50S ribosomal protein L29 RpmC
SO_m005	2.6523	8.51159	1.16192e-11	1.10421e-09
SO_1274	2.47558	8.36607	2.07491e-14	3.91977e-12	gamma-glutamylputrescine oxidoreductase PuuB
SO_2877	2.44015	7.9327	1.25328e-08	6.46777e-07	DnaA regulatory inactivator Hda
SO_t065	2.35405	6.14019	5.04269e-16	1.3694e-13
SO_1275	2.32614	8.89863	7.72623e-10	5.16469e-08	gamma-glutamyl-gamma-aminobutyraldehyde dehydrogenase PuuC
SO_t084	2.26072	8.06412	0.000113432	0.00144112
SO_t043	2.22603	4.88257	6.35977e-11	4.84793e-09
SO_4720	2.22559	5.94348	1.55554e-20	9.65544e-18	ABC-type tungstate uptake system permease component TupB
SO_0198	2.22196	8.81495	0.000104465	0.00135089	transcriptional repressor of fatty acid biosynthesis FabR
SO_t100	2.17459	4.98406	6.78449e-24	6.2686e-21
SO_t003	2.10273	7.63583	1.2982e-12	1.56686e-10
SO_t027	2.05556	5.68611	7.21357e-24	6.2686e-21
SO_4786	1.9734	7.06101	7.27473e-11	5.44977e-09	PqiA family protein
SO_t066	1.93423	7.39522	6.16103e-12	6.37373e-10
SO_0706	1.87797	6.89852	8.58679e-05	0.001192	toxin-antitoxin system toxin HipA family
SO_0251	1.85068	11.3645	0.000136889	0.00167959	preprotein translocase subunit SecY
SO_t049	1.81469	8.641	3.37159e-06	8.33686e-05
SO_4746	1.73376	7.2778	7.39771e-05	0.00106083	ATP synthase F1 epsilon subunit AtpC
SO_1276	1.67334	7.92338	1.93587e-06	5.32364e-05	GABA aminotransferase PLP-dependent PuuE
SO_t068	1.66454	8.08993	1.1607e-08	6.07619e-07
SO_t048	1.64112	8.56571	4.11876e-07	1.38729e-05
SO_2046	1.63508	6.19023	1.04907e-12	1.42445e-10	transcriptional regulator MarR family
SO_1674	1.5689	7.80503	8.07526e-06	0.000168687	short chain dehydrogenase family protein
SO_t050	1.56498	5.84936	1.13122e-12	1.48944e-10
SO_0257	1.54213	9.49951	0.000416507	0.00423822	50S ribosomal protein L17 RplQ
SO_0237	1.53619	8.64538	4.56893e-06	0.000107832	30S ribosomal protein S3 RpsC
SO_3529	1.53269	6.51952	4.14971e-06	9.90687e-05	1-hydroxy-2-methyl-2-(E)-butenyl 4-diphosphate reductase IspH
SO_3308	1.51315	9.70215	0.00136118	0.0108295	50S ribosome assembly GTPase Der
SO_3078	1.49956	4.70598	2.2411e-14	4.05732e-12	transporter major facilitator superfamily
SO_4034	1.49546	9.28564	1.13387e-06	3.35147e-05	ATP-dependent RNA helicase DeaD
SO_4754	1.49298	9.81419	0.00119661	0.00975473	ATP synthase assembly protein AtpI
SO_1359	1.4857	9.63748	1.3655e-06	3.87785e-05	tRNA (guanine-N1)-methyltransferase TrmD
SO_t067	1.4776	4.32615	3.27485e-08	1.56365e-06
SO_1771	1.44896	4.42297	2.26592e-11	1.96909e-09	D-glycerate transporter GrtP
SO_1205	1.44361	8.35967	0.002791	0.0186568	ribosome-binding factor A RbfA
SO_0425	1.43282	6.89638	3.63227e-08	1.67896e-06	dihydrolipoamide acetyltransferase AceF
SO_1104	1.40302	7.93041	1.52972e-05	0.000296726	Na-translocating NADH-quinone reductase subunit B NqrB
SO_4565	1.401	5.8314	3.08422e-10	2.16144e-08	L-leucine transporter YjeH
SO_1036	1.39257	5.32793	1.63303e-09	1.01364e-07	adenosylcobinamide-GDP ribazoletransferase
SO_A0042	1.37137	7.13917	2.83941e-06	7.21475e-05	hypothetical protein
SO_1106	1.35988	5.20595	5.67001e-11	4.39932e-09	Na-translocating NADH-quinone reductase subunit D NqrD
SO_1648	1.35266	9.73284	1.91843e-05	0.00035775	cold shock protein Csp family
SO_t011	1.33472	6.83068	0.000571127	0.00543008
SO_t054	1.32994	4.2256	2.25561e-05	0.000413529
SO_t057	1.3204	4.96643	3.35517e-08	1.5705e-06
SO_2102	1.29944	10.1398	0.00391683	0.023769	putative outer membrane protein of unknown function DUF3570
SO_0168	1.29282	6.89717	0.00113475	0.00937351	T2aSS secretion system inner membrane platform protein GspF
SO_4626	1.28766	6.34755	3.57927e-05	0.000588204	biotin biosynthesis carboxylesterase BioH
SO_1321	1.2869	6.26893	0.000145709	0.00176353	adenosylcobinamide-phosphate synthase CobD
SO_1928	1.27881	7.75124	4.73062e-06	0.000109333	succinate dehydrogenase flavoprotein subunit SdhA
SO_3429	1.2673	6.73801	5.94342e-07	1.92718e-05	regulatory protein RecX
SO_1639	1.24862	8.33623	0.000662542	0.00615116	UDP-3-O-(3-hydroxymyristoyl) glucosamine n-acyltransferase LpxD
SO_3531	1.22337	4.02271	6.38525e-10	4.33499e-08	signal peptidase II LspA
SO_t099	1.22229	4.91527	0.000597177	0.0056163
SO_1071	1.21018	6.85477	0.00292513	0.019228	membrane protein of unknown function UPF0016
SO_0566	1.2078	5.02697	4.76116e-09	2.722e-07	ABC-type zinc uptake system permease component ZnuB
SO_3493	1.20098	9.01261	0.00025356	0.00281769	HAE1 family efflux pump MFP component MexE
SO_0585	1.18099	4.45034	3.44179e-07	1.19636e-05	D-isomer specific 2-hydroxyacid dehydrogenase family protein
SO_0956	1.17955	5.09487	2.58057e-09	1.57924e-07	alkyl hydroperoxide reductase flavoprotein component AhpF
SO_0424	1.17935	6.62724	2.25555e-06	5.93962e-05	pyruvate dehydrogenase E1 component AceE
SO_0311	1.17933	6.28617	1.23489e-06	3.55337e-05	uncharacterized radical SAM protein YgiQ
SO_t056	1.17192	4.2743	2.51414e-05	0.000447703
SO_0565	1.17047	6.29669	2.97895e-06	7.52532e-05	ABC-type zinc uptake system substrate-binding component ZnuA
SO_A0057	1.16489	7.84307	0.000358511	0.00379934	hypothetical protein
SO_4748	1.16291	7.17738	5.97146e-05	0.000888562	ATP synthase F1 gamma subunit AtpG
SO_A0062	1.16147	4.76874	1.26527e-08	6.46777e-07	hypothetical protein
SO_0011	1.15742	8.23432	0.00123708	0.0100095	DNA gyrase B subunit GyrB
SO_3927	1.14764	7.96872	0.000981654	0.00837974	50S ribosomal protein L9 RplI
SO_3497	1.13796	5.00789	2.15264e-07	7.99421e-06	beta-alanine-pyruvate transaminase AptA
SO_1107	1.12719	5.52909	1.68196e-08	8.40016e-07	Na-translocating NADH-quinone reductase subunit E NqrE
SO_3284	1.12673	4.26519	4.48481e-08	2.00892e-06	protein YbgT
SO_0245	1.1174	9.8621	0.0029094	0.0192118	30S ribosomal protein S8 RpsH
SO_0249	1.11658	5.68793	5.72885e-05	0.00086131	50S ribosomal protein L30 RpmD
SO_4636	1.11417	4.81067	0.000120941	0.00151616	predicted lipoprotein
SO_3648	1.11287	7.84387	0.00964169	0.0467557	integral membrane protein of unknown function DUF1212
SO_3030	1.11167	4.59325	4.29013e-05	0.000675384	putrescine monooxygenase PubA
SO_0610	1.1013	7.41676	0.000421282	0.0042768	ubiquinol-cytochrome c reductase cytochrome c1 subunit PetC
SO_3309	1.10072	8.67343	0.00283819	0.0188274	beta barrel protein translocation lipoprotein component BamB
SO_0408	1.09322	5.47117	1.91526e-07	7.23636e-06	guanosine pentaphosphate phosphatase GppA
SO_1770	1.08875	4.47958	5.69039e-06	0.000127304	glycerate kinase GarK
SO_3496	1.08311	7.07997	8.82966e-05	0.00121025	succinate-semialdehyde dehydrogenase [NAD(P)+] GabD
SO_0234	1.08089	9.40412	0.000379824	0.00397671	50S ribosomal protein L2 RplB
SO_4318	1.07958	7.04486	0.000700563	0.00644586	type I protein secretion system bifunctional ATPase and permease component AggC
SO_0361	1.07752	6.50542	0.00367216	0.022714	guanylate kinase Gmk
SO_1371	1.07255	5.17448	2.70985e-05	0.000474771	RDD family protein
SO_1194	1.07041	4.40376	1.445e-06	4.07697e-05	preprotein translocase subunit SecF
SO_1826	1.06516	7.30186	0.000344934	0.00369148	TonB2 energy transduction system inner membrane component ExbB
SO_1037	1.06187	4.40771	3.62859e-06	8.85743e-05	bifunctional cobinamide kinase/cobinamide phosphate guanylyltransferase CobU
SO_0604	1.06134	9.49462	0.00266725	0.0181081	50S ribosome assembly GTPase HflX
SO_2105	1.05987	7.09856	0.000515611	0.00500073	AI-3-responsive two component signal transduction system histidine kinase QseC
SO_0238	1.05953	8.16354	0.000813349	0.0072418	50S ribosomal protein L16 RplP
SO_0244	1.05851	8.35144	0.00149563	0.0116045	30S ribosomal protein S14 RpsN
SO_0228	1.0538	10.9072	0.00314176	0.0201024	translation elongation factor G FusA
SO_2112	1.05312	8.78058	0.000411109	0.00421289	50S ribosomal protein L25
SO_t019	1.04729	7.12499	0.00518042	0.029385
SO_2103	1.03742	7.51142	0.00038523	0.00402361	cytoplasmic ApbE family protein
SO_4778	1.03211	4.52071	4.554e-08	2.01909e-06	succinate dehydrogenase membrane anchor subunit SdhD
SO_3651	1.03085	10.2463	0.00795955	0.040355	50S ribosomal protein L27 RpmA
SO_1108	1.02709	7.16568	0.000501698	0.00492072	Na-translocating NADH-quinone reductase subunit F NqrF
SO_2261	1.0264	6.17332	0.000507189	0.00494111	tRNA (cytidine32/uridine32-2'-O)-methyltransferase TrmJ
SO_0359	1.01706	8.78954	0.0102635	0.0487908	bifunctional ppGpp phosphohydrolase/GTP diphosphokinase SpoT
SO_1643	1.01471	4.72422	2.15499e-06	5.7094e-05	ribonuclease HII RnhB
SO_t090	1.00718	5.3906	9.88438e-07	3.00333e-05
SO_1932	1.00442	5.53936	6.05235e-07	1.94796e-05	succinyl-CoA synthase beta subunit SucC
SO_0287	1.00278	7.15118	0.000466111	0.00465576	3-dehydroquinate synthase AroB
SO_0006	0.999697	4.54379	6.0734e-05	0.000897583	ribonuclease P protein RnpA
SO_0255	0.996396	9.96572	0.00908796	0.0447701	30S ribosomal protein S4 RpsD
SO_3928	0.995391	5.31476	1.40433e-07	5.49713e-06	30S ribosomal protein S18 RpsR
SO_0256	0.993539	10.6527	0.00744623	0.03854	DNA-directed RNA polymerase alpha subunit RpoA
SO_A0003	0.993269	4.71888	1.61437e-06	4.49644e-05	type II restriction endonuclease%2C putative
SO_A0156	0.993262	10.572	0.00461311	0.0268326	hypothetical protein
SO_0229	0.989512	8.68561	0.00230735	0.0162051	translation elongation factor Tu TufA
SO_1631	0.981907	6.63217	5.5323e-05	0.000840483	uridylate kinase PyrH
SO_1370	0.981482	4.42451	3.72357e-07	1.27393e-05	ABC-type lipopolysaccharide export system permease component 2 LptG
SO_A0067	0.980649	6.30681	2.78135e-05	0.000481473	hypothetical protein
SO_3771	0.976419	7.62657	0.0031874	0.0203113	inorganic phosphate transporter PiT family
SO_1640	0.975945	5.85167	0.00197043	0.0142692	(3R)-hydroxymyristoyl-(acyl-carrier-protein) dehydratase FabZ
SO_0564	0.973587	5.96699	6.46671e-06	0.000142629	zinc-regulated TonB-dependent zinc receptor
SO_t037	0.972949	4.66664	4.71886e-05	0.000740196
SO_4391	0.966401	5.92353	0.000497207	0.00488978	protein of unknown function DUF2971
SO_0224	0.963836	11.2487	0.00713355	0.0372988	DNA-directed RNA polymerase beta subunit RpoB
SO_1374	0.963586	5.1956	3.43312e-06	8.42762e-05	acteyltransferase GNAT family
SO_4328	0.954092	6.3383	5.85054e-06	0.000129697	RND-type multidrug/detergent efflux system permease component VexA
SO_1161	0.947694	7.34301	0.00457623	0.0266895	lipoic acid synthetase LipA
SO_3649	0.945867	8.82328	0.00397695	0.0240667	50S ribosome assembly GTPase ObgE
SO_1268	0.943403	7.61409	0.000962218	0.00829531	gamma-glutamyl-putrescine synthase PuuA
SO_1173	0.940204	4.24401	1.58861e-06	4.45324e-05	OM lipoprotein component of lipopolysaccharide assembly complex chaperone LptE
SO_4606	0.939957	7.27114	0.000994407	0.00847196	aa3-type cytochrome c oxidase subunit II CoxB
SO_1193	0.937707	7.10383	0.004943	0.0283278	preprotein translocase subunit SecD
SO_t021	0.93563	4.06296	8.59938e-06	0.000177925
SO_0609	0.935603	7.46706	0.00104261	0.00877931	ubiquinol-cytochrome c reductase cytochrome b subunit PetB
SO_2302	0.933631	9.14236	0.00238928	0.0165573	50S ribosomal protein L20 RplT
SO_1930	0.927418	7.89258	0.000997079	0.0084781	2-oxoglutarate dehydrogenase subunit E1
SO_4604	0.926381	8.27002	0.00180079	0.0132618	UV induced cell division inhibitor SulA
SO_2081	0.926025	5.35544	4.13246e-06	9.90687e-05	ATP-dependent helicase DinG family
SO_1264	0.925726	5.82479	0.000149209	0.00180087	FAD-dependent oxidoreductase
SO_0162	0.9231	6.78047	0.000137228	0.00167959	phosphoenolpyruvate carboxykinase PckA
SO_4747	0.922013	8.85941	0.00580839	0.0321087	ATP synthase F1 beta subunit AtpD
SO_2101	0.918791	5.4753	0.000187965	0.00217538	predicted lipoprotein
SO_4179	0.916483	5.43044	8.34239e-05	0.00116179	glycosyl transferase family 2 MxdB
SO_2774	0.915486	7.36962	0.00142424	0.0112108	3-oxoacyl-(acyl-carrier-protein) synthase II FabF
SO_0358	0.915291	4.04921	7.84446e-06	0.000164658	endoribonuclease L-PSP
SO_1576	0.910999	6.51519	9.10121e-05	0.0012243	disulfide reductase YfcG
SO_2172	0.907511	4.58081	0.00233883	0.0162649	ISSod1 transposase TnpA_ISSod1
SO_1577	0.906307	5.09803	1.32583e-05	0.000261852	glutathione S-transferase Gst
SO_1815	0.905832	5.61076	0.000821832	0.00727263	histone deacetylase superfamily protein
SO_t091	0.905408	5.07233	0.000412728	0.00421954
SO_1011	0.90323	4.90143	6.56546e-05	0.000960503	NADH-ubiquinone oxidoreductase subunit L NuoL
SO_1202	0.903059	7.94683	0.00202778	0.0146114	ribosome maturation factor RimP
SO_1105	0.900834	5.68537	3.41987e-05	0.000566512	Na-translocating NADH-quinone reductase subunit C NqrC
SO_1828	0.89772	7.79434	0.00233813	0.0162649	TonB2 mediated energy transduction system energy transducer component TonB2
SO_2748	0.89296	7.82392	0.0054916	0.0308281	TonB biopolymer transport system periplasmic component TolB
SO_1207	0.891569	8.35193	0.001988	0.0143725	30S ribosomal protein S15 RpsO
SO_1020	0.891076	4.16531	2.39548e-05	0.000433681	NADH-ubiquinone oxidoreductase subunit B NuoB
SO_1019	0.889389	5.19115	6.77862e-06	0.000147266	NADH-ubiquinone oxidoreductase subunit CD NuoCD
SO_3232	0.887922	8.77422	0.00672711	0.0355587	Sigma54-dependent transcriptional regulator for flagellar biosynthesis FlrA
SO_4749	0.886326	8.96487	0.00651992	0.0348451	ATP synthase F1 alpha subunit AtpA
SO_3392	0.871533	8.08625	0.00571517	0.0317145	NAD(P)H:flavin oxidoreductase Sye4
SO_1836	0.870585	7.04736	0.001014	0.00859232	protein of unknown function DUF1260
SO_1647	0.870299	4.93873	1.07484e-05	0.000217217	glutathione-gated K(+)-efflux system KefB
SO_2636	0.868742	5.89299	0.000314988	0.00338768	cupin 4 family protein
SO_4633	0.867438	6.07957	4.27491e-05	0.000675384	osmolarity-responsive two component signal transduction system response regulator OmpR
SO_2454	0.862691	4.65236	9.22141e-05	0.00123066	NADH:flavin oxidoreductase Sye1
SO_0151	0.860366	4.99914	9.52745e-05	0.00126596	SAM-dependent methyltransferase type 11
SO_0120	0.854155	4.7254	3.71754e-05	0.000604971	outer membrane porin
SO_1070	0.849764	5.56028	0.000169934	0.00201738	catalase HPII KatB
SO_1827	0.848168	7.37155	0.004327	0.0254754	TonB2 energy transduction system membrane anchored component ExbD
SO_3132	0.845808	4.51257	0.00706625	0.037036	hypothetical protein
SO_4264	0.844714	5.24926	4.00299e-05	0.000641808	type I restriction-modification system restriction endonuclease DNA specificity subunit HsdS
SO_1625	0.843409	4.87795	5.16673e-05	0.000793266	2%2C3%2C4%2C5-tetrahydropyridine-2%2C6-dicarboxylate N-succinyltransferase
SO_1817	0.840924	5.16403	0.000297442	0.00323097	primosomal replication protein N'-like protein
SO_3312	0.838143	5.80646	1.61024e-05	0.00030958	4-hydroxy-3-methylbut-2-en-1-yl diphosphate synthase (flavodoxin)
SO_2509	0.838037	4.81241	3.98883e-05	0.000641808	ion (H+ or Na+)-translocating NADH:ferredoxin oxidoreductase subunit RnfB
SO_1294	0.838003	4.84654	2.68517e-05	0.000472352	ribosomal RNA large subunit methyltransferase A
SO_1334	0.837143	4.35931	2.45691e-05	0.000439312	prolipoprotein diacylglyceryl transferase Lgt
SO_1340	0.834743	4.51725	0.00020489	0.00234167	protein of unknown function DUF1434
SO_0933	0.827647	5.84029	5.57384e-05	0.000843844	fructose-bisphosphate aldolase class II Calvin cycle subtype Fba
SO_1662	0.827159	4.19528	0.0004088	0.00419914	protein of unknown function DUF583
SO_1136	0.82627	5.30435	0.00154904	0.0118552	ATP-dependent RNA helicase DEAD box family
SO_0695	0.824932	6.64012	0.00408022	0.0245548	potassium efflux protein CPA2 family
SO_4601	0.822381	5.37533	6.43268e-05	0.000944257	high affinity tryptophan transporter Mtr
SO_0748	0.817054	6.19612	0.00446413	0.026141	hypothetical protein
SO_0746	0.816414	4.2968	0.000205334	0.00234167	glutathione S-transferase family protein
SO_4727	0.805738	5.63831	0.00012633	0.00157279	methyltransferase type 11 associated with YihI
SO_3986	0.801596	6.78769	0.00795701	0.040355	lysine-sensitive aspartokinase III LysC
SO_0013	0.800234	6.79009	0.000762591	0.00690304	metal-dependent phosphohydrolase
SO_0468	0.795068	4.66486	3.61679e-05	0.000590787	4-hydroxybenzoate octaprenyltransferase
SO_1068	0.793747	4.30622	0.00017618	0.00207453	4-hydroxybenzoyl-CoA thioesterase family protein
SO_2271	0.792311	4.76709	0.00252133	0.0172251	FeS assembly protein IscX
SO_4664	0.791179	5.12203	0.00105065	0.00882991	predicted membrane protein
SO_2295	0.790174	6.07328	0.000647971	0.00605469	drug:Na+ antiporter NorM
SO_2756	0.785525	7.6228	0.00546531	0.0307709	peroxiredoxin TsaA
SO_0015	0.785442	6.11747	0.000154872	0.00185377	glycyl-tRNA synthetase alpha subunit GlyQ
SO_2107	0.775032	7.17653	0.0037879	0.0232463	periplasmic glucan biosynthesis protein OpgG
SO_4584	0.771039	5.07081	0.00017069	0.00201916	ABC-type cell division-associated export system permease component FtsX
SO_0252	0.770304	6.90559	0.0046035	0.0268126	50S ribosomal protein L36 RpmJ
SO_2890	0.767734	4.33821	0.000572543	0.00543166	protein of unknown function DUF3478
SO_4222	0.767251	5.1073	0.000186133	0.00216823	phospho-N-acetylmuramoyl-pentapeptide-transferase MraY
SO_3124	0.765124	4.49206	0.000392395	0.00408862	dual specificity protein-tyrosine phosphatase
SO_4673	0.764735	5.87453	0.000183778	0.00215234	L-threonine 3-dehydrogenase Tdh
SO_1021	0.761908	5.01403	0.000122055	0.00152394	NADH-ubiquinone oxidoreductase subunit A NuoA
SO_0332	0.758214	5.04176	0.000336581	0.00361098	serine/threonine protein kinase RdoA
SO_4721	0.757559	4.41232	0.00140666	0.0110924	ABC-type tungstate uptake system ATPase componet TupC
SO_3110	0.757487	6.08019	0.00115713	0.00950425	preprotein translocase subunit SecF
SO_0608	0.756384	7.93453	0.00832385	0.0415714	ubiquinol-cytochrome c reductase FeS subunit PetA
SO_3934	0.753056	5.27649	0.000136495	0.00167959	23S rRNA (guanosine(2251)-2'-O)-methyltransferase RlmB
SO_1558	0.752782	6.54088	0.00399902	0.0241665	phosphate-responsive two component signal transduction system response regulator PhoB
SO_0781	0.752761	6.9219	0.00472024	0.0273459	glycine dehydrogenase (decarboxylating) GcvP
SO_1319	0.747277	5.24635	0.00621999	0.0337823	homotrimeric cation channel (TRIC) family protein YadS
SO_3220	0.74124	4.2052	0.00121445	0.00986317	flagellar motor switching and energizing component FliN
SO_2779	0.735335	6.53601	0.00326442	0.020767	phosphate:acyl-ACP acyltransferase PlsX
SO_1140	0.735019	6.60731	0.00154475	0.0118552	4-hydroxy-tetrahydrodipicolinate reductase
SO_2259	0.732658	4.9283	0.000260347	0.00288574	ABC-type lipoprotein release system permease component LolC
SO_2590	0.732632	5.31449	0.000121083	0.00151616	50s ribosomal subunit maturation GTPase RbgA
SO_1929	0.731142	6.75929	0.00218532	0.0155405	succinate dehydrogenase iron-sulfur protein SdhB
SO_2229	0.730007	6.36271	0.0031298	0.0200575	ATP-dependent helicase HrpA
SO_1578	0.721775	5.37812	0.00155942	0.0118626	transcriptional repressor of glutathione detoxification
SO_t088	0.718584	5.54838	0.00504124	0.0286704
SO_1475	0.71426	4.89787	0.00037709	0.00395762	UPF0125 family protein YfjF
SO_1750	0.710544	4.35333	0.0013862	0.0109617	ABC-type transport system ATPase component
SO_1016	0.708198	4.98531	0.000971877	0.00832901	NADH-ubiquinone oxidoreductase subunit G NuoG
SO_0289	0.70457	5.32323	0.000214872	0.0024313	N6-adenine DNA methyltransferase Dam
SO_0810	0.703206	4.85922	0.000497418	0.00488978	ribokinase RbsK
SO_0236	0.701886	6.64818	0.00293912	0.0192616	50S ribosomal protein L22 RplV
SO_3985	0.701163	5.49315	0.00444588	0.0260881	dihydrodipicolinate synthase DapA
SO_0037	0.695566	5.92885	0.00273873	0.0183923	threonylcarbamoyladenosine t(6)A tRNA modification protein RimN
SO_3017	0.695459	6.18628	0.0018547	0.0135668	PHP family metal-dependent phosphoesterases TrpH
SO_0730	0.695317	4.55298	0.00592705	0.0326401	hypothetical protein
SO_2052	0.693224	4.9847	0.00476307	0.0275207	FAD-dependent oxidoreductase
SO_1981	0.692879	5.5616	0.00078525	0.00704903	nicotinamide phosphoribosyltransferase NadV
SO_0261	0.690391	6.10209	0.000762403	0.00690304	ABC-type heme export system permease component 2 CcmC
SO_2724	0.687973	6.04553	0.00111485	0.00926197	family M61 unassigned peptidase
SO_4312	0.683818	6.06326	0.00072323	0.00661565	adenylate cyclase
SO_1226	0.678213	6.51343	0.00610381	0.0332585	ATP-dependent protease RadA
SO_2801	0.676608	5.83775	0.00756562	0.0387954	tetraacyldisaccharide 4'-kinase LpxK
SO_1177	0.671552	5.99963	0.00225324	0.0159192	apolipoprotein N-acyltransferase Lnt
SO_1742	0.668594	5.52798	0.00196359	0.0142434	polyolefin biosynthetic pathway thiolase OleA
SO_0621	0.667798	6.21159	0.00233093	0.0162649	two component signal transduction system histidine kinase
SO_0958	0.66049	5.49193	0.00647267	0.0347207	alkyl hydroperoxide reductase peroxiredoxin component AhpC
SO_2177	0.653428	6.82369	0.00809129	0.0408551	nucleoid-associated protein NdpA
SO_3954	0.652544	4.66027	0.000778597	0.00700415	ABC transporter ATP-binding protein
SO_3779	0.652126	5.47088	0.00797817	0.0404023	ABC-type cysteine/glutathione export system bifunctional ATPase and permease component CydC
SO_2782	0.649308	4.78644	0.00273611	0.0183923	Maf septum formation family protein YceF
SO_3495	0.647841	4.10916	0.00124153	0.0100269	OsmC-like superfamily protein
SO_2517	0.647293	4.23586	0.00307079	0.019831	hypothetical protein
SO_3750	0.643853	5.20119	0.00135542	0.010806	predicted non-catalytic member of peptidase subfamily M16B
SO_3912	0.641657	5.81671	0.00148901	0.0115805	tRNA2fMet-dihydrouridine21 synthase DusA
SO_1931	0.638615	6.59875	0.006922	0.0363677	2-oxoglutarate dehydrogenase complex succinyl-CoA:dihydrolipoate S-succinyltransferase E2 component SucB
SO_0560	0.638042	5.28278	0.00223904	0.0158447	formate--tetrahydrofolate ligase Fhs
SO_2580	0.634944	5.68311	0.00123618	0.0100095	ribonuclease D Rnd
SO_1322	0.629401	5.25266	0.00297456	0.0194061	5-methylthioadenosine nucleosidase/S-adenosylhomocysteine nucleosidase MtnN
SO_3188	0.627762	5.6142	0.00232595	0.0162649	dTDP-glucose-4%2C6-dehydratase RfbB
SO_2606	0.627411	6.42618	0.00350398	0.0219545	multivalent adhesion molecule 7
SO_1305	0.62657	4.63133	0.00417409	0.0248459	membrane protein
SO_t028	0.62483	6.21881	0.00342931	0.0216261
SO_2510	0.623753	6.04086	0.00280897	0.0186906	ion (H+ or Na+)-translocating NADH:ferredoxin oxidoreductase subunit RnfC
SO_2948	0.619508	4.39193	0.0065926	0.0351471	Lambda phage tail assembly protein K
SO_2710	0.618556	5.48264	0.00251406	0.0172025	DoxD-like inner membrane protein
SO_3172	0.618087	4.47203	0.00352469	0.022004	galactosyl transferase WbfU
SO_0732	0.616086	4.22343	0.00151684	0.0117271	thioredoxin-like protein
SO_1092	0.615311	4.76317	0.00272479	0.0183554	transcriptional regulator AraC family
SO_3438	0.614744	4.18795	0.000959636	0.0082895	2-C-methyl-D-erythritol 4-phosphate cytidylyltransferase IspD
SO_0633	0.614519	4.99218	0.00184924	0.0135496	penicillin-binding protein 1B MrcB
SO_2654	0.613815	5.30039	0.00932966	0.0456502	Mu phage transposase OrfA TnpA_MuSo2
SO_0410	0.613543	4.42248	0.00167955	0.0125605	7%2C8-dihydro-8-oxoguanine-triphosphatase MutT
SO_3056	0.613194	4.34214	0.00831939	0.0415714	flavocytochrome c heme submit
SO_2511	0.612704	4.26866	0.00130803	0.010486	ion (H+ or Na+)-translocating NADH:ferredoxin oxidoreductase subunit RnfD
SO_4112	0.61216	5.07995	0.00211727	0.0151558	MSHA system outer membrane secretin MshL
SO_3541	0.611791	6.20938	0.00430392	0.0254084	alanine/glycine:cation symporter (AGCS) family protein
SO_2225	0.611153	4.36309	0.00410347	0.0246265	carboxypeptidase-like protein
SO_1403	0.605568	5.19104	0.00284523	0.0188453	UPF0597 family protein
[truncated: 23 more rows]
