# Supplementary material for: Iron is not everything: unexpected complex metabolic responses between iron-cycling microorganisms
Source: ISME J. 2020 Jul 20;14(11):2675–90. doi: 10.1038/s41396-020-0718-z (PMC7784907; doi:10.1038/s41396-020-0718-z)
Supplement: Supplementary file 3 — Supplementary Table S6 [file 41396_2020_718_MOESM3_ESM.xlsx]

## Sheet: Table S6_legend
Table S6 Summary of RNA-Seq data of Sideroxydans sp. CL21 grown in monoculture (Mono) or in co-culture (Co) with S. oneidensis grown in liquid batch incubations. A, B, and C refer to data from three biological replicates. Total read counts are given for mono- and co-culture incubations. Overall gene expression is given in log2CPM. A, B, and C refer to data from three biological replicates. Gene e…

## Sheet: read counts_SideroxydansCL21
GeneID	Chr	Start	End	Strand	Length	Mono_A	Mono_B	Mono_C	Co_A	Co_B	Co_C	Gene Product
SidCL21_685	000000F|quiver	695378	696334	-	957	1011	1010	896	393	547	485	hypothetical protein
SidCL21_684	000000F|quiver	694685	695350	+	666	2846	2396	1867	1025	1250	1237	Protein kinase domain containing protein
SidCL21_687	000000F|quiver	697004	697264	-	261	1338	1310	1565	269	235	240	hypothetical protein
SidCL21_686	000000F|quiver	696334	696816	-	483	433	473	537	253	387	379	hypothetical protein
SidCL21_681	000000F|quiver	691314	692492	-	1179	5426	3249	3561	1970	2484	1142	Ferredoxin reductase
SidCL21_680	000000F|quiver	690114	691187	-	1074	1268	905	1017	414	553	380	hypothetical protein
SidCL21_683	000000F|quiver	693783	694595	+	813	1820	1366	1535	775	960	702	hypothetical protein
SidCL21_682	000000F|quiver	692684	693589	-	906	1610	1153	1316	585	731	468	Glycerol-3-phosphate dehydrogenase [NAD(P)+] (EC 1.1.1.94)
SidCL21_689	000000F|quiver	697907	698488	-	582	1260	1045	1245	1141	937	881	Intracellular protease
SidCL21_688	000000F|quiver	697440	697820	-	381	1954	1315	1342	668	823	546	hypothetical protein
SidCL21_359	000000F|quiver	354509	355021	+	513	4740	4122	4835	1656	1901	1779	hypothetical protein
SidCL21_358	000000F|quiver	353066	354496	+	1431	8399	6791	8426	2764	3946	3182	Type cbb3 cytochrome oxidase biogenesis protein CcoG%2C involved in Cu oxidation
SidCL21_353	000000F|quiver	350232	350798	+	567	15037	10174	12727	5736	8130	4008	Cytochrome c oxidase (cbb3-type) subunit CcoN (EC 1.9.3.1)
SidCL21_352	000000F|quiver	349366	350235	+	870	27491	21122	24306	9811	12533	9262	Cytochrome c oxidase (cbb3-type) subunit CcoN (EC 1.9.3.1)
SidCL21_351	000000F|quiver	348970	349083	+	114	909	1060	1005	354	485	339	hypothetical protein
SidCL21_350	000000F|quiver	348145	348843	+	699	18718	13830	13582	8402	11316	7721	Hydroxyacylglutathione hydrolase (EC 3.1.2.6)
SidCL21_357	000000F|quiver	352785	352904	+	120	2919	3577	4165	991	1457	1117	hypothetical protein
SidCL21_356	000000F|quiver	351805	352722	+	918	23166	19354	23553	9024	10672	7420	Cytochrome c oxidase (cbb3-type) subunit CcoP (EC 1.9.3.1)
SidCL21_355	000000F|quiver	351626	351808	+	183	2934	1949	2053	2207	3467	864	hypothetical protein
SidCL21_354	000000F|quiver	350809	351606	+	798	27514	22767	28171	11862	13612	8063	Cytochrome c oxidase (cbb3-type) subunit CcoO (EC 1.9.3.1)
SidCL21_757	000000F|quiver	763694	764947	+	1254	5593	4422	4875	2043	2730	2474	Alanine transaminase (EC 2.6.1.2)
SidCL21_756	000000F|quiver	763203	763571	-	369	1351	882	1200	496	634	424	Membrane protein
SidCL21_755	000000F|quiver	762276	763193	-	918	1798	1283	1465	706	903	489	FIG022979: MoxR-like ATPases
SidCL21_754	000000F|quiver	761143	762240	-	1098	1226	910	934	481	520	451	FIG002343: hypothetical protein
SidCL21_753	000000F|quiver	759212	761146	-	1935	1815	1411	1196	705	1012	590	FIG001454: Transglutaminase-like enzymes%2C putative cysteine proteases
SidCL21_752	000000F|quiver	758741	759181	-	441	1390	1079	1130	568	668	620	6-carboxy-5%2C6%2C7%2C8-tetrahydropterin synthase (EC 4.1.2.50)
SidCL21_751	000000F|quiver	757769	758737	+	969	6646	4876	4696	2438	2720	1992	hypothetical protein
SidCL21_750	000000F|quiver	754452	757691	+	3240	8827	7199	7008	3883	4839	3239	diguanylate cyclase/phosphodiesterase (GGDEF & EAL domains) with PAS/PAC sensor(s)
SidCL21_3513	000000F|quiver	3488747	3488896	+	150	1509	1097	1162	899	1077	676	hypothetical protein
SidCL21_3443	000000F|quiver	3426396	3426575	+	180	340	309	243	196	227	164	hypothetical protein
SidCL21_3511	000000F|quiver	3486896	3487552	-	657	221	228	228	117	107	96	hypothetical protein
SidCL21_3510	000000F|quiver	3486448	3486849	+	402	176	154	141	88	106	59	hypothetical protein
SidCL21_3517	000000F|quiver	3490496	3491371	-	876	848	609	536	390	405	270	Hydrolase%2C alpha/beta fold family
SidCL21_3516	000000F|quiver	3489686	3490426	-	741	1750	1546	1179	754	797	537	YecA-like protein
SidCL21_759	000000F|quiver	765378	766691	+	1314	6734	5017	5575	2907	3949	2364	Homoserine dehydrogenase (EC 1.1.1.3)
SidCL21_758	000000F|quiver	764944	765381	+	438	5127	2220	2100	2016	3022	802	Histone acetyltransferase HPA2 and related acetyltransferases
SidCL21_1229	000000F|quiver	1226672	1227151	+	480	1423	1063	1140	603	662	493	hypothetical protein
SidCL21_1228	000000F|quiver	1226112	1226675	+	564	1630	1286	1310	611	718	524	tRNA-specific adenosine-34 deaminase (EC 3.5.4.33)
SidCL21_1227	000000F|quiver	1225356	1226036	-	681	1016	785	679	399	492	365	FIG01964566: Predicted membrane protein%2C hemolysin III homolog
SidCL21_1226	000000F|quiver	1224831	1225286	-	456	2712	2385	2353	1210	1607	1174	Thiol peroxidase%2C Bcp-type (EC 1.11.1.15)
SidCL21_1225	000000F|quiver	1223408	1224820	-	1413	6195	5104	4881	3055	3606	2326	Predicted ATPase related to phosphate starvation-inducible protein PhoH
SidCL21_1224	000000F|quiver	1222803	1223411	-	609	2893	2031	2060	1620	1935	970	Glutathione S-transferase family protein
SidCL21_1223	000000F|quiver	1222407	1222799	-	393	27636	9360	9312	21491	36469	4537	Peptide-methionine (R)-S-oxide reductase MsrB (EC 1.8.4.12)
SidCL21_1222	000000F|quiver	1221816	1222361	-	546	2454	2112	2036	1013	1296	894	Intracellular septation protein IspA
SidCL21_1221	000000F|quiver	1221460	1221762	-	303	1498	1308	1155	730	860	576	YciL protein
SidCL21_1220	000000F|quiver	1220586	1221389	-	804	7488	5430	5620	2066	2492	2310	PpiC-type peptidyl-prolyl cis-trans isomerase
SidCL21_2973	000000F|quiver	2988421	2989311	-	891	333	236	211	114	122	79	Permease of the drug/metabolite transporter (DMT) superfamily
SidCL21_3407	000000F|quiver	3390227	3390892	-	666	3982	2954	2859	1635	2291	1566	Ribose 5-phosphate isomerase A (EC 5.3.1.6)
SidCL21_539	000000F|quiver	541330	542037	+	708	2424	2102	1872	1116	1216	769	Exonuclease
SidCL21_538	000000F|quiver	539492	541333	+	1842	6904	5580	5889	2882	3295	2107	Predicted signal-transduction protein containing cAMP-binding and CBS domains
SidCL21_537	000000F|quiver	538586	539395	+	810	4817	3423	3793	2117	2708	1557	Indole-3-glycerol phosphate synthase (EC 4.1.1.48)
SidCL21_536	000000F|quiver	537240	538532	-	1293	6566	4420	4886	2487	3033	2080	Gamma-glutamyl phosphate reductase (EC 1.2.1.41)
SidCL21_535	000000F|quiver	535467	537221	-	1755	13335	10327	10225	4293	4978	3565	Dihydrolipoamide dehydrogenase of pyruvate dehydrogenase complex (EC 1.8.1.4)
SidCL21_534	000000F|quiver	534777	535337	-	561	2673	1881	1412	945	1061	924	Transcriptional regulator
SidCL21_533	000000F|quiver	533858	534727	-	870	1062	794	769	295	361	192	ABC-type efflux pump membrane fusion component YbhG
SidCL21_532	000000F|quiver	532048	533850	-	1803	1310	808	772	564	639	301	ABC-type efflux pump%2C duplicated ATPase component YbhF
SidCL21_531	000000F|quiver	530735	532048	-	1314	1496	938	751	630	825	294	ABC-type efflux pump permease component YbhS
SidCL21_530	000000F|quiver	529621	530730	-	1110	766	542	536	276	354	195	ABC-type efflux pump permease component YbhR
SidCL21_1133	000000F|quiver	1135943	1137487	-	1545	1792	1239	1392	625	898	474	Multidrug efflux system EmrAB-OMF%2C inner-membrane proton/drug antiporter EmrB (MFS type)
SidCL21_1132	000000F|quiver	1135121	1135633	-	513	706	475	477	241	293	180	hypothetical protein
SidCL21_1131	000000F|quiver	1134783	1135124	-	342	256	218	220	98	103	108	hypothetical protein
SidCL21_1130	000000F|quiver	1134207	1134629	-	423	1325	978	1213	481	583	574	Rhodanese-related sulfurtransferase
SidCL21_1137	000000F|quiver	1140721	1143093	-	2373	6200	3762	3835	2635	3192	1455	diguanylate cyclase/phosphodiesterase (GGDEF & EAL domains) with PAS/PAC sensor(s)
SidCL21_1136	000000F|quiver	1139723	1140520	-	798	3620	3080	2840	1291	1545	1252	hypothetical protein
SidCL21_1135	000000F|quiver	1138921	1139598	+	678	1541	1219	1340	606	779	491	Virulence factor mviM
SidCL21_1134	000000F|quiver	1137545	1138795	-	1251	2434	1730	1692	1123	1373	846	Multidrug efflux system EmrAB-OMF%2C membrane fusion component EmrA
SidCL21_1685	000000F|quiver	1733733	1735847	+	2115	36517	26158	27913	11015	14947	12277	Polyribonucleotide nucleotidyltransferase (EC 2.7.7.8)
SidCL21_1684	000000F|quiver	1733357	1733626	+	270	7098	5332	5295	1791	2774	2442	SSU ribosomal protein S15p (S13e)
SidCL21_1139	000000F|quiver	1143730	1143861	-	132	3122	1827	1544	1434	2090	1128	hypothetical protein
SidCL21_1138	000000F|quiver	1143275	1143535	-	261	170	130	180	32	52	33	hypothetical protein
SidCL21_1681	000000F|quiver	1729399	1732020	+	2622	27975	20725	24654	12775	17802	11380	Translation initiation factor 2
SidCL21_1680	000000F|quiver	1727867	1729342	+	1476	13078	8829	10598	4543	5929	5782	Transcription termination protein NusA
SidCL21_1683	000000F|quiver	1732360	1733301	+	942	2395	1728	1852	1031	1481	1026	tRNA pseudouridine(55) synthase (EC 5.4.99.25)
SidCL21_1682	000000F|quiver	1732020	1732376	+	357	2338	1935	2355	1233	1696	948	Ribosome-binding factor A
SidCL21_223	000000F|quiver	222268	222825	+	558	573	408	580	207	257	185	Threonylcarbamoyl-AMP synthase (EC 2.7.7.87)
SidCL21_222	000000F|quiver	220877	222163	+	1287	5083	3542	3571	1877	2327	1706	Phosphoribosylamine--glycine ligase (EC 6.3.4.13)
SidCL21_221	000000F|quiver	220588	220827	+	240	347	456	324	143	149	190	hypothetical protein
SidCL21_220	000000F|quiver	219644	220585	+	942	1513	1613	1508	520	607	801	hypothetical protein
SidCL21_227	000000F|quiver	224829	225815	-	987	5327	2385	2172	1538	1923	1390	Cyclic pyranopterin phosphate synthase (MoaA) (EC 4.1.99.18)
SidCL21_226	000000F|quiver	224441	224647	-	207	521	349	326	146	178	135	hypothetical protein
SidCL21_225	000000F|quiver	223784	224407	+	624	3609	2605	2731	1452	1632	972	SAM-dependent methyltransferase
SidCL21_224	000000F|quiver	222849	223763	+	915	3528	2498	2586	1293	1535	1196	Coproporphyrinogen III oxidase%2C aerobic (EC 1.3.3.3)
SidCL21_229	000000F|quiver	226059	226868	-	810	3619	1538	1396	1023	1237	752	Sulfur carrier protein FdhD
SidCL21_228	000000F|quiver	225841	226062	-	222	438	207	183	127	190	133	NAD-dependent formate dehydrogenase delta subunit
SidCL21_1357	000000F|quiver	1375633	1376505	+	873	1096	1013	1041	370	474	392	hypothetical protein
SidCL21_1356	000000F|quiver	1375316	1375450	-	135	201	176	145	51	135	61	hypothetical protein
SidCL21_1355	000000F|quiver	1374040	1375032	-	993	769	671	620	273	284	277	hypothetical protein
SidCL21_1354	000000F|quiver	1373421	1373942	-	522	951	776	675	355	395	280	Thioredoxin
SidCL21_1353	000000F|quiver	1372296	1373390	+	1095	737	662	598	361	384	236	hypothetical protein
SidCL21_1352	000000F|quiver	1371403	1372290	+	888	1252	937	918	575	701	532	Cysteine synthase B (EC 2.5.1.47)
SidCL21_1351	000000F|quiver	1370357	1371331	+	975	3812	1957	1886	1331	1301	684	Cysteine synthase (EC 2.5.1.47)
SidCL21_1350	000000F|quiver	1369067	1370179	+	1113	1548	1158	1014	613	622	404	Alanine dehydrogenase (EC 1.4.1.1)
SidCL21_1558	000000F|quiver	1585418	1586677	-	1260	2161	1703	1458	797	1052	844	hypothetical protein
SidCL21_2901	000000F|quiver	2914173	2914496	-	324	1871	1649	1663	796	775	773	4Fe-4S dicluster domain / Domain of unknown function DUF3470
SidCL21_1359	000000F|quiver	1378748	1380040	-	1293	1565	1035	1219	586	628	473	N-acetylmuramoyl-L-alanine amidase (EC 3.5.1.28)
SidCL21_1358	000000F|quiver	1376528	1378609	+	2082	6221	4264	4592	2091	2631	1474	hypothetical protein
SidCL21_2815	000000F|quiver	2828878	2829192	-	315	4637	3688	4563	1176	1083	1700	LSU ribosomal protein L24p (L26e)
SidCL21_2814	000000F|quiver	2828327	2828866	-	540	11158	9901	11784	2891	3088	4392	LSU ribosomal protein L5p (L11e)
SidCL21_1559	000000F|quiver	1586681	1587613	-	933	5461	3990	4469	1973	3010	2287	Peptide chain release factor 2 @ programmed frameshift-containing
SidCL21_2816	000000F|quiver	2829213	2829581	-	369	13412	8607	9714	2579	3142	3444	LSU ribosomal protein L14p (L23e)
SidCL21_2811	000000F|quiver	2827065	2827598	-	534	23964	15888	21444	7593	11186	8868	LSU ribosomal protein L6p (L9e)
SidCL21_2810	000000F|quiver	2826697	2827053	-	357	11131	8050	10169	4018	5975	4621	LSU ribosomal protein L18p (L5e)
SidCL21_2813	000000F|quiver	2828014	2828319	-	306	7551	4883	7470	2058	2671	2508	SSU ribosomal protein S14p (S29e) @ SSU ribosomal protein S14p (S29e)%2C zinc-independent
SidCL21_2812	000000F|quiver	2827608	2828003	-	396	12009	9424	13021	3556	4121	5334	SSU ribosomal protein S8p (S15Ae)
SidCL21_2907	000000F|quiver	2920988	2921230	-	243	2746	1688	1688	771	1006	898	Exodeoxyribonuclease VII small subunit (EC 3.1.11.6)
SidCL21_2819	000000F|quiver	2830176	2830592	-	417	7597	6349	8543	2684	2069	3223	LSU ribosomal protein L16p (L10e)
SidCL21_2818	000000F|quiver	2829979	2830179	-	201	3011	2467	3032	1117	1029	1117	LSU ribosomal protein L29p (L35e)
SidCL21_2906	000000F|quiver	2920098	2920985	-	888	3472	2686	2651	1269	1619	1441	(2E%2C6E)-farnesyl diphosphate synthase (EC 2.5.1.10)
SidCL21_1919	000000F|quiver	1968065	1969891	-	1827	4893	3636	3936	2055	2634	1655	hypothetical protein
SidCL21_1918	000000F|quiver	1967569	1968072	-	504	2390	1655	1540	1108	1284	612	Low molecular weight protein tyrosine phosphatase (EC 3.1.3.48)
SidCL21_1915	000000F|quiver	1965416	1965529	-	114	76	55	68	29	53	39	hypothetical protein
SidCL21_1914	000000F|quiver	1964519	1965412	-	894	970	847	918	440	711	512	conserved hypothetical secreted protein
SidCL21_1917	000000F|quiver	1966554	1967021	-	468	907	699	750	648	1015	723	Cytochrome c550%2C associated with quino(hemo)protein alcohol dehydrogenase (EC 1.1.99.8)
SidCL21_1916	000000F|quiver	1965634	1966470	-	837	1351	1194	1328	806	1052	929	Extracellular substrate-binding protein associated with quino(hemo)protein alcohol dehydrogenase
SidCL21_1911	000000F|quiver	1959700	1961832	-	2133	4935	3668	3302	2039	2762	1789	TonB-dependent receptor
SidCL21_1910	000000F|quiver	1958268	1959437	+	1170	2726	2037	2379	1192	1815	1315	hypothetical protein
SidCL21_1913	000000F|quiver	1962036	1964051	-	2016	9962	9006	8757	3654	4643	3000	sigma-54-dependent transcriptional regulator
SidCL21_1912	000000F|quiver	1961840	1961974	-	135	140	95	87	63	74	43	hypothetical protein
SidCL21_3518	000000F|quiver	3491419	3491658	-	240	28	27	27	10	4	4	hypothetical protein
SidCL21_2499	000000F|quiver	2560355	2563756	+	3402	6573	5705	5330	3202	3525	2499	Type I restriction-modification system%2C restriction subunit R (EC 3.1.21.3)
SidCL21_2498	000000F|quiver	2559206	2560354	+	1149	1548	1656	1498	655	693	703	Type I restriction-modification system%2C specificity subunit S
SidCL21_2491	000000F|quiver	2551011	2551322	+	312	14775	8606	10190	3295	4942	5148	LSU ribosomal protein L21p
SidCL21_2490	000000F|quiver	2549672	2550928	+	1257	5815	4319	4198	1468	2204	2222	Transcription termination factor Rho
SidCL21_2493	000000F|quiver	2551787	2553094	+	1308	1425	1335	1286	588	711	541	hypothetical protein
SidCL21_2492	000000F|quiver	2551341	2551598	+	258	18981	12129	17714	5625	9118	7662	LSU ribosomal protein L27p
SidCL21_2495	000000F|quiver	2554630	2557053	+	2424	4817	3631	3810	1849	2205	1378	hypothetical protein
SidCL21_2494	000000F|quiver	2553098	2554633	+	1536	1427	1281	1179	551	673	565	hypothetical protein
SidCL21_2497	000000F|quiver	2557671	2559209	+	1539	3672	3163	3006	1589	2006	1454	Type I restriction-modification system%2C DNA-methyltransferase subunit M (EC 2.1.1.72)
SidCL21_2496	000000F|quiver	2557046	2557495	+	450	230	256	275	119	135	92	hypothetical protein
SidCL21_3753	000000F|quiver	3722128	3723309	-	1182	10252	7107	8195	3051	4218	3190	Phosphoglycerate kinase (EC 2.7.2.3)
SidCL21_2259	000000F|quiver	2316053	2318920	-	2868	14724	11547	13092	5637	6786	4822	Isoleucyl-tRNA synthetase (EC 6.1.1.5)
SidCL21_2258	000000F|quiver	2315584	2316060	-	477	1041	812	1028	429	429	365	Lipoprotein signal peptidase (EC 3.4.23.36)
SidCL21_2257	000000F|quiver	2314674	2315603	-	930	3715	2574	3003	1493	1885	1152	4-hydroxy-3-methylbut-2-enyl diphosphate reductase (EC 1.17.7.4)
SidCL21_2256	000000F|quiver	2309204	2314477	-	5274	51243	36889	49828	17687	20223	16974	Type IV fimbrial biogenesis protein PilY1
SidCL21_2255	000000F|quiver	2308759	2309187	-	429	3857	2948	3472	1388	1401	1195	hypothetical protein
SidCL21_2254	000000F|quiver	2307799	2308374	+	576	3031	2664	2946	932	1083	1016	hypothetical protein
SidCL21_2253	000000F|quiver	2306790	2307788	+	999	5650	3703	5280	1789	2092	1634	hypothetical protein
SidCL21_2252	000000F|quiver	2306230	2306811	+	582	3165	2297	2874	1083	1255	867	hypothetical protein
SidCL21_2251	000000F|quiver	2305503	2306201	+	699	5769	4592	6206	1906	2526	2173	hypothetical protein
SidCL21_2250	000000F|quiver	2304010	2305044	-	1035	3114	2053	2273	955	940	684	Glycine oxidase ThiO (EC 1.4.3.19)
SidCL21_2847	000000F|quiver	2858031	2859731	+	1701	3349	2556	2690	1283	1603	1358	Prolyl-tRNA synthetase (EC 6.1.1.15)%2C bacterial type
SidCL21_2077	000000F|quiver	2125114	2126358	-	1245	2278	2001	1957	1021	1061	874	hypothetical protein
SidCL21_2076	000000F|quiver	2123484	2124962	-	1479	3994	3296	3437	1638	2310	1620	Response regulator
SidCL21_2075	000000F|quiver	2122355	2123449	+	1095	3680	2898	2515	1068	1166	874	COG1180: Radical SAM%2C Pyruvate-formate lyase-activating enzyme like
SidCL21_2074	000000F|quiver	2121787	2122353	+	567	2223	1612	1395	516	546	423	COG2078: Uncharacterized ACR
SidCL21_2073	000000F|quiver	2120994	2121794	+	801	3025	2328	2094	695	808	634	COG1355%2C Predicted dioxygenase
SidCL21_2072	000000F|quiver	2120347	2120760	-	414	8055	7483	6528	2226	1914	1852	Uncharacterized protein Tcr_0936
SidCL21_2071	000000F|quiver	2117701	2119926	-	2226	13151	10008	8353	5432	5825	4351	Isocitrate dehydrogenase [NADP] (EC 1.1.1.42)%3B Monomeric isocitrate dehydrogenase [NADP] (EC 1.1.1.42)
SidCL21_2070	000000F|quiver	2116580	2117563	+	984	13851	10731	9979	6828	8702	5760	Malate dehydrogenase (EC 1.1.1.37)
SidCL21_3514	000000F|quiver	3488964	3489332	+	369	2117	1641	1701	882	855	575	DsrC family protein
SidCL21_2079	000000F|quiver	2126911	2127033	-	123	12	7	27	6	6	7	hypothetical protein
SidCL21_2078	000000F|quiver	2126351	2126914	-	564	644	564	555	241	301	214	FIG026291: Hypothetical protein
SidCL21_1630	000000F|quiver	1673227	1674519	+	1293	4439	4776	4165	1751	2158	1607	Glycosyl transferase%2C group 1 family protein
SidCL21_2679	000000F|quiver	2726009	2726476	+	468	361	329	333	155	187	167	hypothetical protein
SidCL21_2678	000000F|quiver	2725282	2725932	+	651	590	495	601	239	387	261	hypothetical protein
SidCL21_1631	000000F|quiver	1674694	1675851	+	1158	2931	3532	2573	1172	1457	1128	hypothetical protein
SidCL21_2675	000000F|quiver	2722673	2724022	+	1350	255	250	221	115	157	95	Probable thiol oxidoreductase with 2 cytochrome c heme-binding sites
SidCL21_2674	000000F|quiver	2721399	2722676	+	1278	83	139	136	68	88	52	Ferric iron ABC transporter%2C iron-binding protein
SidCL21_2677	000000F|quiver	2724277	2725044	-	768	1671	1102	1219	728	752	658	Molybdenum ABC transporter%2C substrate-binding protein ModA
SidCL21_2676	000000F|quiver	2724019	2724213	-	195	52	28	29	15	29	10	hypothetical protein
SidCL21_2671	000000F|quiver	2717456	2718220	-	765	1125	801	783	406	436	409	Molybdenum ABC transporter%2C substrate-binding protein ModA
SidCL21_1632	000000F|quiver	1675848	1676789	+	942	3351	3929	3346	1231	1854	1215	UDP-glucose 4-epimerase (EC 5.1.3.2)
SidCL21_2673	000000F|quiver	2719376	2721388	+	2013	430	402	386	198	272	214	TonB-dependent receptor
SidCL21_2672	000000F|quiver	2718231	2719040	-	810	887	623	642	279	362	276	DNA-binding domain of ModE / Molybdate-binding domain of ModE
SidCL21_1633	000000F|quiver	1677163	1678539	+	1377	2612	2764	2254	897	952	926	polysaccharide transporter%2C putative
SidCL21_1634	000000F|quiver	1678859	1679473	+	615	1275	1705	1244	467	554	526	hypothetical protein
SidCL21_1557	000000F|quiver	1584502	1585227	-	726	1005	829	858	391	573	402	hypothetical protein
SidCL21_1636	000000F|quiver	1680539	1681594	+	1056	3634	4023	2905	1559	2125	1409	hypothetical protein
SidCL21_1637	000000F|quiver	1681618	1683120	-	1503	4490	4370	3631	1626	2111	1492	hypothetical protein
SidCL21_2109	000000F|quiver	2156774	2157574	-	801	2072	1864	1557	947	1137	919	hypothetical protein
SidCL21_2108	000000F|quiver	2156459	2156719	-	261	499	447	361	231	256	233	hypothetical protein
SidCL21_1805	000000F|quiver	1856047	1856655	-	609	1738	1329	1286	814	1101	571	Thymidylate kinase (EC 2.7.4.9)
SidCL21_2103	000000F|quiver	2153715	2153888	+	174	342	294	220	168	319	121	hypothetical protein
SidCL21_2102	000000F|quiver	2152159	2153667	-	1509	4921	3414	3203	1755	2207	1525	hypothetical protein
SidCL21_2101	000000F|quiver	2151551	2152072	-	522	2167	1595	1429	1034	1230	796	hypothetical protein
SidCL21_2100	000000F|quiver	2150696	2151427	+	732	773	670	730	245	270	231	hypothetical protein
SidCL21_2107	000000F|quiver	2156216	2156452	-	237	491	403	336	228	258	220	hypothetical protein
SidCL21_2106	000000F|quiver	2155803	2156153	-	351	343	343	332	115	149	126	Antiholin-like protein LrgA
SidCL21_2105	000000F|quiver	2155082	2155810	-	729	1493	1015	1081	679	864	500	LrgA-associated membrane protein LrgB
SidCL21_2104	000000F|quiver	2153936	2154907	-	972	6543	4163	4655	2557	3073	1776	Quinone oxidoreductase (EC 1.6.5.5)
SidCL21_2350	000000F|quiver	2416868	2417140	-	273	763	980	991	601	744	655	hypothetical protein
SidCL21_3638	000000F|quiver	3610204	3611964	-	1761	4091	4030	3230	1705	2140	1546	Retron-type RNA-directed DNA polymerase (EC 2.7.7.49)
SidCL21_2843	000000F|quiver	2855235	2855684	+	450	2288	1629	1942	832	1040	742	Deoxyuridine 5'-triphosphate nucleotidohydrolase (EC 3.6.1.23)
SidCL21_3625	000000F|quiver	3598124	3599629	-	1506	9853	4550	8665	793	869	611	Ammonium transporter
SidCL21_436	000000F|quiver	425940	426572	-	633	352	282	230	132	123	136	hypothetical protein
SidCL21_3078	000000F|quiver	3079214	3079414	-	201	522	638	585	266	314	317	hypothetical protein
SidCL21_3079	000000F|quiver	3079902	3080660	-	759	779	997	839	504	438	499	hypothetical protein
SidCL21_437	000000F|quiver	426569	426979	-	411	72	93	67	35	16	19	hypothetical protein
SidCL21_3074	000000F|quiver	3076152	3076625	+	474	2765	1846	1979	882	1209	738	Flagellar biosynthesis protein FlgN
SidCL21_3075	000000F|quiver	3076880	3078496	-	1617	2980	3222	2565	1218	1712	1449	hypothetical protein
SidCL21_3076	000000F|quiver	3078513	3078623	-	111	8	9	3	3	0	3	hypothetical protein
SidCL21_3077	000000F|quiver	3078623	3078904	-	282	961	820	693	312	390	262	hypothetical protein
SidCL21_3070	000000F|quiver	3074068	3074472	-	405	2850	2142	2316	961	931	750	Flagellar basal-body rod protein FlgC
SidCL21_434	000000F|quiver	425081	425491	-	411	205	180	192	98	127	75	hypothetical protein
SidCL21_3072	000000F|quiver	3075054	3075743	+	690	4276	3084	3014	1728	1830	1279	Flagellar basal-body P-ring formation protein FlgA
SidCL21_3073	000000F|quiver	3075841	3076155	+	315	5126	3966	3655	1627	2043	1513	Negative regulator of flagellin synthesis FlgM (anti-sigma28)
SidCL21_435	000000F|quiver	425502	425936	-	435	114	159	176	45	67	60	hypothetical protein
SidCL21_432	000000F|quiver	423837	424352	-	516	337	367	269	158	215	151	hypothetical protein
SidCL21_433	000000F|quiver	424354	424854	-	501	225	183	148	99	91	64	hypothetical protein
SidCL21_3005	000000F|quiver	3016709	3017866	+	1158	9753	6357	7316	5019	7030	3731	Outer membrane stress sensor protease DegS
SidCL21_430	000000F|quiver	422646	422807	-	162	1263	1249	1103	483	558	562	hypothetical protein
SidCL21_3004	000000F|quiver	3015922	3016668	-	747	3741	2540	2423	1588	1834	1314	GTP cyclohydrolase 1 type 2 homolog YbgI
SidCL21_431	000000F|quiver	423289	423471	+	183	1610	1887	1566	1005	1237	953	hypothetical protein
SidCL21_3007	000000F|quiver	3019016	3019234	-	219	2038	2207	2480	705	677	1151	Twin-arginine translocation protein TatA
SidCL21_3006	000000F|quiver	3018617	3019000	-	384	2857	2468	2454	1273	1266	1196	Twin-arginine translocation protein TatB
SidCL21_2841	000000F|quiver	2853046	2853720	-	675	1277	1095	1133	495	551	407	UPF0758 family protein
SidCL21_3627	000000F|quiver	3600045	3600842	-	798	5134	3009	3910	391	422	427	hypothetical protein
SidCL21_3001	000000F|quiver	3013874	3014509	+	636	2538	3100	1682	1830	1837	762	hypothetical protein
SidCL21_3000	000000F|quiver	3012835	3013440	-	606	3365	2504	2368	810	872	501	Molybdopterin oxidoreductase subunit%2C predicted%3B chaperone protein HtpG
SidCL21_1689	000000F|quiver	1739400	1740620	+	1221	2161	1397	1476	1062	1472	604	ABC-type antimicrobial peptide transport system%2C permease component
SidCL21_3003	000000F|quiver	3015437	3015868	+	432	1035	885	778	370	400	261	hypothetical protein
SidCL21_3002	000000F|quiver	3014618	3015367	+	750	2025	1651	1250	845	1086	549	Mg(2+)-transport-ATPase-associated protein MgtC
SidCL21_2882	000000F|quiver	2888426	2889775	-	1350	1753	1499	1637	629	721	468	hypothetical protein
SidCL21_3434	000000F|quiver	3420062	3420451	+	390	401	347	339	211	231	133	Sodium-transporting ATPase subunit C
SidCL21_3435	000000F|quiver	3420444	3420779	+	336	531	322	300	250	298	146	Sodium-transporting ATPase subunit Q
SidCL21_3436	000000F|quiver	3420754	3421068	+	315	345	220	227	137	171	96	Sodium-transporting ATPase subunit R
SidCL21_1688	000000F|quiver	1738672	1739403	+	732	606	482	437	234	273	160	ABC-type antimicrobial peptide transport system%2C ATPase component
SidCL21_1883	000000F|quiver	1925973	1926248	-	276	73	72	88	36	41	28	hypothetical protein
SidCL21_3471	000000F|quiver	3449383	3450195	-	813	4146	3240	3130	1283	1357	990	Pyrroline-5-carboxylate reductase (EC 1.5.1.2)
SidCL21_3472	000000F|quiver	3450427	3451107	-	681	5630	4201	4401	1972	2536	1516	UPF0001 protein YggS
SidCL21_3437	000000F|quiver	3421058	3421741	+	684	599	381	466	203	297	195	Sodium-transporting ATPase subunit B
SidCL21_818	000000F|quiver	827032	830073	+	3042	12147	8138	7707	3704	4803	2562	diguanylate cyclase/phosphodiesterase (GGDEF & EAL domains) with PAS/PAC sensor(s)
SidCL21_819	000000F|quiver	830237	830587	-	351	17545	7104	6453	3988	2745	1073	hypothetical protein
SidCL21_3476	000000F|quiver	3453940	3454716	-	777	339	215	211	112	207	122	hypothetical protein
SidCL21_3477	000000F|quiver	3454706	3455551	-	846	265	256	239	101	139	92	Uncharacterized protein conserved in bacteria%2C NMA0228-like
SidCL21_814	000000F|quiver	824004	824225	-	222	1085	1148	1069	491	695	473	hypothetical protein
SidCL21_815	000000F|quiver	824293	824451	-	159	2280	1765	1531	814	1045	900	hypothetical protein
SidCL21_816	000000F|quiver	824576	825457	-	882	1863	1421	1314	477	532	355	Fe-S oxidoreductase
SidCL21_817	000000F|quiver	825847	827025	+	1179	3230	2091	2184	1011	1524	672	Similar to periplasmic protein TorT
SidCL21_810	000000F|quiver	821010	821126	-	117	50	49	39	15	22	11	hypothetical protein
SidCL21_811	000000F|quiver	821211	823403	-	2193	2451	1918	1765	784	1152	670	Probable site-specific recombinase
SidCL21_812	000000F|quiver	823412	823657	-	246	195	140	105	37	50	27	hypothetical protein
SidCL21_813	000000F|quiver	823714	824007	-	294	766	788	650	373	579	360	Plasmid stabilization system
SidCL21_3676	000000F|quiver	3648592	3649047	+	456	2536	2206	1873	1319	1877	1251	PTS IIA-like nitrogen-regulatory protein PtsN
SidCL21_3677	000000F|quiver	3649271	3649966	-	696	1714	2035	1714	862	1010	618	DNA-binding response regulator KdpE
SidCL21_3674	000000F|quiver	3645890	3648073	+	2184	1913	2091	2523	10706	17910	11218	Outer membrane receptor proteins%2C mostly Fe transport
SidCL21_3621	000000F|quiver	3593042	3595201	+	2160	1625	882	1043	367	533	390	Methyl-accepting chemotaxis sensor/transducer protein
SidCL21_3672	000000F|quiver	3643617	3643937	-	321	1711	1388	1523	857	1130	1045	hypothetical protein
SidCL21_3432	000000F|quiver	3418354	3418536	+	183	144	148	147	63	86	60	hypothetical protein
SidCL21_3670	000000F|quiver	3640452	3641096	-	645	360	353	296	186	292	165	hypothetical protein
SidCL21_3671	000000F|quiver	3641151	3643553	-	2403	2035	1685	1473	894	1208	698	Zinc-regulated outer membrane receptor
SidCL21_3433	000000F|quiver	3418623	3420065	+	1443	2885	2052	2149	1142	1392	739	Sodium-transporting ATPase subunit D
SidCL21_3678	000000F|quiver	3649959	3652706	-	2748	6562	5542	5006	2050	2309	1526	Osmosensitive K+ channel histidine kinase KdpD
SidCL21_3679	000000F|quiver	3652703	3652834	-	132	12	17	16	13	13	8	hypothetical protein
SidCL21_2848	000000F|quiver	2859728	2860438	+	711	7562	5464	5784	3417	4192	2762	FIG016425: Soluble lytic murein transglycosylase and related regulatory proteins (some contain LysM/invasin domains)
SidCL21_2972	000000F|quiver	2987283	2988365	-	1083	981	657	789	356	477	289	FMN oxidoreductase
SidCL21_3698	000000F|quiver	3669286	3670281	-	996	1354	1351	1191	508	640	477	hypothetical protein
SidCL21_3620	000000F|quiver	3592285	3592821	+	537	3745	2725	3167	1054	1392	911	Phospholipid-binding protein
SidCL21_3690	000000F|quiver	3660292	3660618	-	327	656	734	548	233	256	195	hypothetical protein
SidCL21_3691	000000F|quiver	3660758	3660943	-	186	532	486	383	201	359	149	hypothetical protein
SidCL21_3692	000000F|quiver	3660993	3661295	-	303	458	431	449	116	151	86	hypothetical protein
SidCL21_3693	000000F|quiver	3661691	3662851	-	1161	773	835	790	382	416	354	Transposase InsI for insertion sequence element IS30
SidCL21_3694	000000F|quiver	3662983	3663486	-	504	1345	1175	940	509	743	533	hypothetical protein
SidCL21_3695	000000F|quiver	3663784	3666186	-	2403	9949	6954	6884	3720	4703	2949	hypothetical protein
SidCL21_3696	000000F|quiver	3666425	3667603	-	1179	2939	2353	2222	1220	1508	1198	hypothetical protein
SidCL21_3697	000000F|quiver	3668037	3669197	-	1161	2382	1652	1608	771	966	619	Transposase InsI for insertion sequence element IS30
SidCL21_3214	000000F|quiver	3210869	3212116	+	1248	1862	1440	1336	796	896	574	RNA polymerase ECF-type sigma factor
SidCL21_3215	000000F|quiver	3212275	3212424	+	150	697	523	497	205	256	174	hypothetical protein
SidCL21_3216	000000F|quiver	3212638	3212757	-	120	11	21	23	2	13	8	hypothetical protein
SidCL21_3217	000000F|quiver	3212765	3214717	-	1953	2938	2382	2320	1102	1326	893	Acid phosphatase (EC 3.1.3.2)
SidCL21_3210	000000F|quiver	3207736	3209040	-	1305	3521	2077	2402	1275	1781	949	Aspartyl aminopeptidase (EC 3.4.11.21)
SidCL21_3211	000000F|quiver	3209052	3209189	+	138	14	32	15	3	12	2	hypothetical protein
SidCL21_3212	000000F|quiver	3209511	3210386	+	876	758	566	585	277	323	232	hypothetical protein
SidCL21_2881	000000F|quiver	2887774	2888424	-	651	1297	1040	1357	426	584	337	hypothetical protein
SidCL21_3218	000000F|quiver	3215497	3216009	-	513	1280	970	967	625	751	427	Formate hydrogenlyase subunit 7-like protein
SidCL21_3219	000000F|quiver	3216020	3217579	-	1560	5406	3618	3467	2430	2828	1740	Hydrogenase-4 component G
SidCL21_3623	000000F|quiver	3597483	3597821	-	339	438	264	288	60	84	72	Nitrogen regulatory protein P-II
SidCL21_3726	000000F|quiver	3696189	3697160	+	972	4649	3362	3369	1448	2191	1211	4-hydroxythreonine-4-phosphate dehydrogenase (EC 1.1.1.262)
SidCL21_3622	000000F|quiver	3595219	3597381	+	2163	1948	1297	1285	617	707	448	diguanylate cyclase/phosphodiesterase (GGDEF & EAL domains) with PAS/PAC sensor(s)
SidCL21_1527	000000F|quiver	1558332	1558745	+	414	8129	7384	8971	2948	4013	3034	hypothetical protein
SidCL21_328	000000F|quiver	329075	329503	-	429	2838	2311	2094	1213	1633	1063	hypothetical protein
SidCL21_329	000000F|quiver	329524	331656	-	2133	5842	4343	4419	2693	3595	2103	Guanosine-3'%2C5'-bis(diphosphate) 3'-pyrophosphohydrolase (EC 3.1.7.2) / GTP pyrophosphokinase (EC 2.7.6.5)%2C (p)ppGpp synthetase II
SidCL21_326	000000F|quiver	328512	328634	+	123	224	184	188	43	51	39	hypothetical protein
SidCL21_327	000000F|quiver	328676	328981	-	306	968	868	839	267	328	206	Chemotaxis regulator - transmits chemoreceptor signals to flagellar motor components CheY
SidCL21_324	000000F|quiver	327132	327449	+	318	1588	1729	1858	412	404	532	Cytochrome c%2C class I
SidCL21_325	000000F|quiver	327592	328305	-	714	3801	3499	4297	617	719	481	Two-component transcriptional response regulator%2C LuxR family
SidCL21_322	000000F|quiver	326042	326161	+	120	64	69	44	21	51	16	hypothetical protein
SidCL21_323	000000F|quiver	326391	327056	+	666	557	474	418	179	268	173	Adenylate kinase (EC 2.7.4.3)
SidCL21_320	000000F|quiver	323680	324597	-	918	290	243	262	83	94	64	Formate dehydrogenase O beta subunit (EC 1.2.1.2)
SidCL21_321	000000F|quiver	324594	325769	-	1176	879	683	823	340	481	212	Cytochrome c4
SidCL21_3508	000000F|quiver	3485771	3486034	+	264	206	111	94	78	100	78	protein of unknown function DUF891
SidCL21_3509	000000F|quiver	3486091	3486423	+	333	267	195	209	146	157	81	Addiction module antidote protein
SidCL21_2887	000000F|quiver	2895872	2896498	+	627	747	615	636	233	329	205	hypothetical protein
SidCL21_3500	000000F|quiver	3475231	3475599	+	369	1064	939	662	339	356	370	Cytochrome c%2C class I
SidCL21_3501	000000F|quiver	3475817	3477775	+	1959	3529	2566	2883	1535	2058	1433	Topoisomerase IV subunit B (EC 5.99.1.-)
SidCL21_3502	000000F|quiver	3477914	3478312	+	399	1347	1169	1197	547	715	466	hypothetical protein
SidCL21_3503	000000F|quiver	3478443	3480806	+	2364	4092	3144	3928	1808	1979	1556	Topoisomerase IV subunit A (EC 5.99.1.-)
SidCL21_3504	000000F|quiver	3480974	3483082	+	2109	4351	4231	4464	1958	2393	1764	hypothetical protein
SidCL21_3505	000000F|quiver	3483189	3483488	-	300	713	594	669	331	367	238	Antitoxin HigA
SidCL21_3506	000000F|quiver	3483499	3483645	-	147	530	376	315	293	385	271	Toxin HigB
SidCL21_3507	000000F|quiver	3483940	3485166	-	1227	1975	1501	1648	790	827	584	hypothetical protein
SidCL21_1238	000000F|quiver	1235328	1237352	+	2025	3481	2761	2925	1539	1708	1228	ABC transporter%2C ATP-binding protein (cluster 5%2C nickel/peptides/opines) / ABC transporter%2C ATP-binding protein (cluster 5%2C nickel/peptides/opines)
SidCL21_1239	000000F|quiver	1237331	1238986	-	1656	8340	5187	6636	3344	4823	3707	Membrane-bound lytic murein transglycosylase D
SidCL21_1234	000000F|quiver	1231545	1232198	-	654	656	543	556	270	344	281	FIG01964566: Predicted membrane protein%2C hemolysin III homolog
SidCL21_1235	000000F|quiver	1232251	1232886	-	636	2379	1679	1704	1001	1285	841	2-hydroxychromene-2-carboxylate isomerase/DsbA-like thioredoxin domain
SidCL21_1236	000000F|quiver	1233005	1233982	+	978	1624	1041	1241	735	916	550	ABC transporter%2C permease protein 1 (cluster 5%2C nickel/peptides/opines)
SidCL21_1237	000000F|quiver	1233979	1235331	+	1353	3231	2281	2336	1235	1346	825	ABC transporter%2C permease protein 2 (cluster 5%2C nickel/peptides/opines)
SidCL21_1230	000000F|quiver	1227219	1227656	+	438	1501	1115	1065	563	597	460	hypothetical protein
SidCL21_1231	000000F|quiver	1227642	1228310	-	669	1829	1446	1500	601	783	534	Integral membrane protein
SidCL21_1232	000000F|quiver	1228307	1229338	-	1032	3789	2612	2864	1918	2226	1337	tRNA-modifying protein YgfZ
SidCL21_1233	000000F|quiver	1229412	1231526	+	2115	2246	1679	1756	888	1094	759	ABC transporter%2C substrate-binding protein (cluster 5%2C nickel/peptides/opines)
SidCL21_2884	000000F|quiver	2894805	2894933	-	129	201	190	162	98	98	53	hypothetical protein
SidCL21_1686	000000F|quiver	1736019	1737416	+	1398	3566	2434	2522	1702	2201	1363	Efflux transport system%2C outer membrane factor (OMF) lipoprotein
SidCL21_788	000000F|quiver	799511	802096	+	2586	25501	16515	16860	7393	7349	6071	ClpB protein
SidCL21_789	000000F|quiver	802245	802547	+	303	1375	945	833	401	417	418	hypothetical protein
SidCL21_784	000000F|quiver	796436	797041	+	606	3230	2253	2763	1648	1996	1115	hypothetical protein
SidCL21_785	000000F|quiver	797042	797785	-	744	1582	1250	1206	789	934	638	hypothetical protein
SidCL21_786	000000F|quiver	797796	798230	-	435	278	335	315	216	323	354	Thioredoxin 2
SidCL21_787	000000F|quiver	798353	799198	-	846	1209	857	934	519	583	395	Quinolinate phosphoribosyltransferase [decarboxylating] (EC 2.4.2.19)
SidCL21_780	000000F|quiver	790989	792581	+	1593	5543	3359	4664	2869	3538	1990	Malate synthase (EC 2.3.3.9)
SidCL21_781	000000F|quiver	792601	794055	+	1455	4630	2885	3337	2248	2781	1692	Glycolate dehydrogenase (EC 1.1.99.14)%2C subunit GlcD
SidCL21_782	000000F|quiver	794086	795159	+	1074	4166	2212	2897	2053	2571	1348	Glycolate dehydrogenase (EC 1.1.99.14)%2C FAD-binding subunit GlcE
SidCL21_783	000000F|quiver	795165	796400	+	1236	3512	2379	2613	1816	2452	1419	Glycolate dehydrogenase (EC 1.1.99.14)%2C iron-sulfur subunit GlcF
SidCL21_2885	000000F|quiver	2895059	2895196	+	138	468	533	386	191	243	168	hypothetical protein
SidCL21_1120	000000F|quiver	1128877	1129452	-	576	826	561	634	262	337	256	hypothetical protein
SidCL21_1121	000000F|quiver	1129458	1129619	-	162	60	53	54	21	24	13	hypothetical protein
SidCL21_1122	000000F|quiver	1129709	1129900	-	192	156	119	104	38	41	45	hypothetical protein
SidCL21_1123	000000F|quiver	1130045	1130218	-	174	294	258	226	89	102	68	hypothetical protein
SidCL21_1124	000000F|quiver	1130498	1130626	-	129	861	663	543	212	291	174	hypothetical protein
SidCL21_1125	000000F|quiver	1130926	1131045	+	120	615	438	372	236	360	136	hypothetical protein
SidCL21_1126	000000F|quiver	1131207	1131470	-	264	766	568	533	210	301	204	hypothetical protein
SidCL21_1127	000000F|quiver	1131945	1132604	-	660	196	219	195	83	71	55	diguanylate cyclase/phosphodiesterase with PAS/PAC sensor(s)
SidCL21_1128	000000F|quiver	1133119	1133289	+	171	414	349	502	159	139	115	hypothetical protein
SidCL21_1129	000000F|quiver	1133391	1134140	+	750	974	772	761	327	430	285	MBL-fold metallo-hydrolase superfamily
SidCL21_1698	000000F|quiver	1748949	1749503	+	555	848	844	817	620	780	870	hypothetical protein
SidCL21_1699	000000F|quiver	1749519	1749638	+	120	2	3	4	0	2	2	hypothetical protein
SidCL21_3715	000000F|quiver	3683268	3684668	-	1401	6272	4604	4371	2791	3411	2453	hypothetical protein
SidCL21_256	000000F|quiver	252270	253535	+	1266	9303	5978	6855	3783	4842	2734	L-Proline/Glycine betaine transporter ProP
SidCL21_257	000000F|quiver	253621	254583	+	963	10527	6156	6257	4181	5512	2990	Octaprenyl diphosphate synthase (EC 2.5.1.90)
SidCL21_254	000000F|quiver	250192	251691	+	1500	6109	4345	4597	2419	3163	1994	hypothetical protein
SidCL21_255	000000F|quiver	251675	252277	+	603	2056	1328	1653	740	942	681	hypothetical protein
SidCL21_252	000000F|quiver	247986	248486	+	501	1077	850	840	381	541	420	GtrA-like protein
SidCL21_253	000000F|quiver	248483	250192	+	1710	7494	5440	5461	2567	3233	2558	hypothetical protein
SidCL21_250	000000F|quiver	245322	246602	-	1281	3712	2615	2805	1711	2341	1532	Serine/threonine protein kinase PrkC%2C regulator of stationary phase
SidCL21_251	000000F|quiver	246859	247989	+	1131	6467	4581	5189	2667	3872	2118	ADP-heptose--lipooligosaccharide heptosyltransferase II
SidCL21_2802	000000F|quiver	2823007	2823396	-	390	7105	5313	6082	2219	2803	2364	SSU ribosomal protein S11p (S14e)
SidCL21_2803	000000F|quiver	2823417	2823782	-	366	11693	8806	9241	4763	5554	4538	SSU ribosomal protein S13p (S18e)
SidCL21_2800	000000F|quiver	2821376	2822347	-	972	33790	25058	27697	11633	15488	11532	DNA-directed RNA polymerase alpha subunit (EC 2.7.7.6)
SidCL21_2801	000000F|quiver	2822365	2822994	-	630	21790	16188	19726	7655	9608	8434	SSU ribosomal protein S4p (S9e) @ SSU ribosomal protein S4p (S9e)%2C zinc-dependent
SidCL21_2806	000000F|quiver	2824203	2825510	-	1308	47129	33676	43926	17114	21664	18327	Protein translocase subunit SecY
SidCL21_2807	000000F|quiver	2825520	2825954	-	435	7528	6145	8820	3346	3818	3432	LSU ribosomal protein L15p (L27Ae)
SidCL21_258	000000F|quiver	254825	257074	-	2250	17894	12534	13865	7432	8983	5548	Sensory box/GGDEF family protein
SidCL21_259	000000F|quiver	257074	259122	-	2049	8061	5776	6566	3610	4408	2596	HDIG domain protein
SidCL21_3739	000000F|quiver	3707805	3708581	-	777	1189	917	879	414	515	370	Exodeoxyribonuclease III (EC 3.1.11.2)
SidCL21_3723	000000F|quiver	3691551	3692549	-	999	2391	1971	1885	1121	1498	1042	Phosphotransferase involved in threonylcarbamoyladenosine t(6)A37 formation in tRNA
SidCL21_3096	000000F|quiver	3097734	3098681	-	948	6184	4891	4620	2900	3293	2094	Chemotaxis protein CheV (EC 2.7.3.-)
SidCL21_3441	000000F|quiver	3424336	3425262	+	927	1295	979	992	608	721	438	Sodium-transporting ATPase subunit G
SidCL21_3097	000000F|quiver	3098695	3099636	-	942	6369	5241	4769	2630	2918	2036	Chemotaxis protein CheV (EC 2.7.3.-)
SidCL21_1344	000000F|quiver	1362965	1363915	-	951	298	280	332	128	198	95	Transaldolase (EC 2.2.1.2)
SidCL21_1345	000000F|quiver	1363988	1366531	-	2544	1538	1136	1261	547	804	524	Glycogen phosphorylase (EC 2.4.1.1)
SidCL21_1346	000000F|quiver	1366724	1366897	-	174	20	20	15	10	10	9	hypothetical protein
SidCL21_1347	000000F|quiver	1366878	1367582	-	705	465	369	341	177	226	167	hypothetical protein
SidCL21_1340	000000F|quiver	1357494	1358516	-	1023	1673	1292	1282	601	667	459	6-phosphogluconate dehydrogenase%2C decarboxylating (EC 1.1.1.44)
SidCL21_1341	000000F|quiver	1358534	1359250	-	717	1009	624	595	422	533	272	6-phosphogluconolactonase (EC 3.1.1.31)%2C eukaryotic type
SidCL21_1342	000000F|quiver	1359250	1360755	-	1506	945	630	661	338	421	291	Glucose-6-phosphate 1-dehydrogenase (EC 1.1.1.49)
SidCL21_1343	000000F|quiver	1360774	1362837	-	2064	718	583	637	254	302	173	glycogen debranching enzyme-related protein
SidCL21_3727	000000F|quiver	3697147	3697923	+	777	2206	1598	1628	747	981	610	SSU rRNA (adenine(1518)-N(6)/adenine(1519)-N(6))-dimethyltransferase (EC 2.1.1.182)
SidCL21_1348	000000F|quiver	1367579	1367860	-	282	115	122	110	52	94	65	hypothetical protein
SidCL21_1349	000000F|quiver	1368304	1369056	+	753	1076	843	859	448	546	363	hypothetical protein
SidCL21_3728	000000F|quiver	3697980	3698819	+	840	6673	4704	4654	3212	3878	2112	Hydroxymethylpyrimidine phosphate kinase ThiD (EC 2.7.4.7)
SidCL21_3729	000000F|quiver	3698899	3699531	+	633	4787	3334	3116	1814	2251	1498	Thiamin-phosphate pyrophosphorylase (EC 2.5.1.3)
SidCL21_3098	000000F|quiver	3099685	3101763	-	2079	6918	5651	5207	3000	3412	2389	Aerotaxis sensor receptor protein
SidCL21_1902	000000F|quiver	1942942	1943268	-	327	8218	4054	4831	2880	3814	1494	hypothetical protein
SidCL21_1903	000000F|quiver	1943333	1944271	-	939	3210	2519	2446	1300	1499	1173	Ribosomal large subunit pseudouridine synthase C (EC 5.4.99.24)
SidCL21_1900	000000F|quiver	1941142	1941849	-	708	4182	2740	2924	1388	1705	1432	Similar to phosphoglycolate phosphatase%2C clustered with ribosomal large subunit pseudouridine synthase C
SidCL21_1901	000000F|quiver	1941879	1942934	+	1056	2409	1787	1967	782	1159	868	23S rRNA (cytidine(2498)-2'-O)-methyltransferase (EC 2.1.1.186)
SidCL21_1906	000000F|quiver	1950619	1952910	-	2292	3926	3257	2878	1553	2075	1530	TonB-dependent receptor
SidCL21_1907	000000F|quiver	1953004	1953474	-	471	503	457	400	267	299	277	hypothetical protein
SidCL21_1904	000000F|quiver	1944634	1947201	+	2568	36121	19656	21450	11001	14526	10451	Ribonuclease E (EC 3.1.26.12)
SidCL21_1905	000000F|quiver	1947217	1950441	+	3225	2831	2330	2319	1290	1435	923	hypothetical protein
SidCL21_1908	000000F|quiver	1953758	1955920	-	2163	1347	1090	1133	578	904	614	Nitrous oxide reductase maturation protein NosR
SidCL21_1909	000000F|quiver	1956359	1958107	+	1749	2335	1692	2515	1699	2321	2013	Quino(hemo)protein alcohol dehydrogenase%2C PQQ-dependent (EC 1.1.2.8)
SidCL21_2969	000000F|quiver	2986281	2986523	+	243	1334	1013	883	655	918	560	hypothetical protein
SidCL21_2124	000000F|quiver	2172318	2172722	-	405	1814	1132	1042	727	950	869	Ubiquinol-cytochrome C reductase%2C cytochrome B subunit (EC 1.10.2.2)
SidCL21_2488	000000F|quiver	2547607	2548944	+	1338	30101	24987	13491	5348	4246	2304	Sensory histidine kinase QseC
SidCL21_2489	000000F|quiver	2549182	2549508	+	327	3256	2364	2595	802	1098	1304	Thioredoxin
SidCL21_2486	000000F|quiver	2546249	2546917	+	669	47742	47279	24910	13887	10229	4339	Cytochrome b
SidCL21_2487	000000F|quiver	2546946	2547614	+	669	31595	27615	14933	7393	4514	2699	Two-component system response regulator QseB
SidCL21_2484	000000F|quiver	2545309	2545731	+	423	26363	25761	13638	12339	11604	8540	Ubiquinol-cytochrome C reductase%2C cytochrome B subunit (EC 1.10.2.2)
SidCL21_2485	000000F|quiver	2545742	2546236	+	495	16798	16708	9247	7208	7181	2857	diheme cytochrome c
SidCL21_2482	000000F|quiver	2543883	2544428	+	546	1271	1027	1101	662	812	552	DJ-1/YajL/PfpI superfamily%2C includes chaperone protein YajL (former ThiJ)%2C parkinsonism-associated protein DJ-1%2C peptidases PfpI%2C Hsp31
SidCL21_2483	000000F|quiver	2544425	2545186	+	762	1335	928	881	485	725	534	hypothetical protein
SidCL21_2480	000000F|quiver	2542611	2543099	+	489	2740	1912	2020	1411	1911	1107	UPF0234 protein Yitk
SidCL21_2481	000000F|quiver	2543096	2543881	+	786	1739	1040	1284	520	769	497	Membrane-associated phospholipid phosphatase
SidCL21_2954	000000F|quiver	2970399	2971823	+	1425	1305	1114	1064	632	842	507	ATP-dependent 23S rRNA helicase DbpA
SidCL21_2248	000000F|quiver	2301989	2302669	-	681	1207	847	960	431	511	297	ABC-type antimicrobial peptide transport system%2C ATPase component
SidCL21_2249	000000F|quiver	2302666	2303847	-	1182	3667	2365	2692	1139	1342	872	Probable Co/Zn/Cd efflux system membrane fusion protein
SidCL21_2955	000000F|quiver	2972135	2972263	-	129	131	91	88	30	66	44	hypothetical protein
SidCL21_2244	000000F|quiver	2297803	2298360	-	558	14481	10191	11341	2226	2867	3640	Translation elongation factor P
SidCL21_2245	000000F|quiver	2298452	2299591	-	1140	1678	1299	1358	515	705	569	hypothetical protein
SidCL21_2246	000000F|quiver	2299581	2300780	-	1200	1506	960	1086	580	642	484	ABC-type antimicrobial peptide transport system%2C permease component
SidCL21_2122	000000F|quiver	2170776	2171657	-	882	2445	2012	2197	1144	1349	1128	33 kDa chaperonin HslO
SidCL21_2240	000000F|quiver	2293410	2293748	-	339	4369	3376	3173	1649	1659	1410	hypothetical protein
SidCL21_2241	000000F|quiver	2293808	2294764	-	957	1123	879	834	466	579	372	Hydrolase%2C alpha/beta fold family
SidCL21_2242	000000F|quiver	2295012	2296790	+	1779	4332	2974	3328	2251	2791	1914	Type II secretory pathway%2C ATPase PulE/Tfp pilus assembly pathway%2C ATPase PilB
SidCL21_2243	000000F|quiver	2296826	2297728	+	903	3365	2524	2651	1272	1674	1212	Aldose 1-epimerase family protein YeaD
SidCL21_2849	000000F|quiver	2860444	2860914	-	471	1641	1258	1480	534	699	639	Thioredoxin
SidCL21_2957	000000F|quiver	2973240	2975885	+	2646	3097	3389	2885	1409	1843	1337	hypothetical protein
SidCL21_2950	000000F|quiver	2964942	2966522	+	1581	8303	5987	6130	3586	4292	2688	Cyanophycin synthase (EC 6.3.2.29)(EC 6.3.2.30)
SidCL21_3648	000000F|quiver	3621064	3624465	+	3402	10078	8560	7608	4253	5018	2935	Type I restriction-modification system%2C restriction subunit R (EC 3.1.21.3)
SidCL21_2951	000000F|quiver	2966578	2967114	+	537	1492	1181	1178	662	705	468	Cyanophycin synthase (EC 6.3.2.29)(EC 6.3.2.30)
SidCL21_2064	000000F|quiver	2111483	2112769	-	1287	16720	15213	12946	6674	7010	4995	Citrate synthase (si) (EC 2.3.3.1)
SidCL21_2065	000000F|quiver	2112788	2113105	-	318	2528	2574	2477	982	1056	843	Succinate dehydrogenase flavin-adding protein%2C antitoxin of CptAB toxin-antitoxin
SidCL21_2066	000000F|quiver	2113102	2113797	-	696	12016	10623	8770	4534	4893	2993	Succinate dehydrogenase iron-sulfur protein (EC 1.3.5.1)
SidCL21_2067	000000F|quiver	2113912	2115675	-	1764	20800	18282	15237	9016	8462	6028	Succinate dehydrogenase flavoprotein subunit (EC 1.3.5.1)
SidCL21_2060	000000F|quiver	2105262	2106005	+	744	2017	1824	1800	767	977	655	hypothetical protein
SidCL21_2061	000000F|quiver	2106404	2107399	-	996	23306	15140	15675	10801	11650	6449	Acryloyl-CoA reductase AcuI/YhdH (EC 1.3.1.84)
SidCL21_2062	000000F|quiver	2107400	2108611	-	1212	12589	9869	9520	5632	6391	3775	Dihydrolipoamide succinyltransferase component (E2) of 2-oxoglutarate dehydrogenase complex (EC 2.3.1.61)
SidCL21_2063	000000F|quiver	2108598	2111465	-	2868	39644	34295	30376	16791	18037	12411	2-oxoglutarate dehydrogenase E1 component (EC 1.2.4.2)
SidCL21_2953	000000F|quiver	2969789	2970082	-	294	696	516	599	205	327	213	hypothetical protein
SidCL21_2068	000000F|quiver	2115675	2116022	-	348	4476	3666	3427	2701	2570	1923	Succinate dehydrogenase hydrophobic membrane anchor protein
SidCL21_2069	000000F|quiver	2116016	2116399	-	384	11165	7244	6492	3573	4791	2888	Succinate dehydrogenase cytochrome b-556 subunit
SidCL21_2662	000000F|quiver	2706682	2707977	+	1296	1260	817	822	456	563	379	hypothetical protein
SidCL21_2663	000000F|quiver	2707974	2709029	+	1056	537	404	416	234	303	191	hypothetical protein
SidCL21_2660	000000F|quiver	2705776	2706207	+	432	113	119	71	54	74	44	hypothetical protein
SidCL21_2661	000000F|quiver	2706215	2706643	+	429	171	142	105	75	109	42	hypothetical protein
SidCL21_2666	000000F|quiver	2713444	2714199	-	756	1462	973	995	713	919	480	LRV (FeS)4 cluster domain protein clustered with nitrogenase cofactor synthesis
SidCL21_2667	000000F|quiver	2714368	2714817	-	450	241	199	195	137	170	104	hypothetical protein
SidCL21_2664	000000F|quiver	2709033	2712116	+	3084	2796	1903	1877	1430	1867	970	RND multidrug efflux transporter%3B Acriflavin resistance protein
SidCL21_2665	000000F|quiver	2712194	2713159	-	966	2457	1794	2078	1011	1209	753	hypothetical protein
SidCL21_3643	000000F|quiver	3616136	3616249	+	114	888	1049	782	329	408	338	hypothetical protein
SidCL21_2668	000000F|quiver	2714814	2715653	-	840	785	667	648	413	401	347	Molybdenum transport system protein ModD
SidCL21_2669	000000F|quiver	2715672	2716760	-	1089	1166	937	974	714	983	456	Molybdenum ABC transporter ATP-binding protein ModC
SidCL21_3701	000000F|quiver	3672524	3672652	-	129	247	217	146	68	71	48	hypothetical protein
SidCL21_3642	000000F|quiver	3615492	3615977	-	486	923	959	718	300	382	336	hypothetical protein
SidCL21_2723	000000F|quiver	2757634	2757939	-	306	1242	889	994	436	577	429	hypothetical protein
SidCL21_3641	000000F|quiver	3614164	3615393	-	1230	4296	3226	2869	1594	1811	1178	Arsenic efflux pump protein
SidCL21_2722	000000F|quiver	2756517	2757602	-	1086	1629	1376	1259	650	793	614	Putative DNA-binding protein in cluster with Type I restriction-modification system
SidCL21_3640	000000F|quiver	3613201	3614112	+	912	1510	1328	1262	507	608	484	Phage protein
SidCL21_2721	000000F|quiver	2756315	2756434	-	120	260	256	219	80	110	65	hypothetical protein
SidCL21_2052	000000F|quiver	2096393	2097451	-	1059	791	687	502	254	328	246	Two-component system sensor histidine kinase
SidCL21_2727	000000F|quiver	2764328	2764465	-	138	160	128	132	63	65	34	hypothetical protein
SidCL21_2726	000000F|quiver	2763984	2764097	-	114	189	322	124	80	110	42	hypothetical protein
SidCL21_2118	000000F|quiver	2164049	2165410	-	1362	2069	1706	1659	1039	1076	887	DNA repair protein RadA
SidCL21_2119	000000F|quiver	2165471	2167081	+	1611	4940	3418	3615	2126	2262	1330	NAD(FAD)-utilizing dehydrogenase%2C sll0175 homolog
SidCL21_2725	000000F|quiver	2762216	2763919	-	1704	2086	2058	1476	797	1043	591	diguanylate cyclase/phosphodiesterase (GGDEF & EAL domains) with PAS/PAC sensor(s)
SidCL21_2110	000000F|quiver	2157612	2158223	-	612	2213	1351	1447	1103	1341	546	Molybdenum cofactor cytidylyltransferase (EC 2.7.7.76)
SidCL21_2111	000000F|quiver	2158216	2160387	-	2172	12156	9166	9078	5954	5614	3434	Isoquinoline 1-oxidoreductase beta subunit (EC 1.3.99.16)
SidCL21_2112	000000F|quiver	2160384	2160851	-	468	2238	1603	1759	967	1072	552	Isoquinoline 1-oxidoreductase alpha subunit (EC 1.3.99.16)
SidCL21_2113	000000F|quiver	2160848	2161837	-	990	7898	6291	6381	3416	3262	2076	Xanthine and CO dehydrogenases maturation factor%2C XdhC/CoxF family
SidCL21_2114	000000F|quiver	2161867	2162001	+	135	497	445	480	229	270	297	hypothetical protein
SidCL21_2115	000000F|quiver	2162056	2162316	-	261	422	366	405	164	184	181	hypothetical protein
SidCL21_2116	000000F|quiver	2162384	2162962	-	579	1253	966	1048	559	511	422	Integral membrane protein
SidCL21_2117	000000F|quiver	2162972	2163934	-	963	2525	1679	1755	987	1151	645	Cobalt-zinc-cadmium resistance protein CzcD
SidCL21_711	000000F|quiver	713526	713849	+	324	5437	4544	4111	1732	1962	1569	Iron-sulfur cluster assembly iron binding protein IscA
SidCL21_3041	000000F|quiver	3046054	3046845	+	792	1173	935	915	471	557	340	Flagellar biosynthesis protein FliR
SidCL21_3040	000000F|quiver	3045783	3046052	+	270	563	435	410	193	187	177	Flagellar biosynthesis protein FliQ
SidCL21_3043	000000F|quiver	3047086	3048717	+	1632	7587	5558	5356	3057	3581	2150	diguanylate cyclase/phosphodiesterase (GGDEF & EAL domains) with PAS/PAC sensor(s)
SidCL21_3042	000000F|quiver	3046835	3046975	+	141	156	171	119	50	81	54	hypothetical protein
SidCL21_3045	000000F|quiver	3049984	3050997	+	1014	2010	1350	1475	606	764	479	Uncharacterized protease YhbU
SidCL21_3044	000000F|quiver	3048916	3049812	+	897	1389	1124	1113	526	650	337	hypothetical protein
SidCL21_3047	000000F|quiver	3051910	3052362	+	453	785	681	689	256	282	255	Putative lipid carrier protein
SidCL21_3046	000000F|quiver	3051002	3051907	+	906	1814	1231	1259	672	674	419	Uncharacterized peptidase U32 family member YhbV
SidCL21_3049	000000F|quiver	3053240	3054271	-	1032	1674	1484	1522	643	673	590	Fumarylacetoacetate hydrolase family protein
SidCL21_3048	000000F|quiver	3052688	3053116	+	429	1231	997	1075	392	578	449	hypothetical protein
SidCL21_3519	000000F|quiver	3491680	3492126	+	447	268	179	203	111	126	69	hypothetical protein
SidCL21_2522	000000F|quiver	2582534	2583010	-	477	1476	1489	1267	538	678	588	Transcriptional regulator%2C MarR family
SidCL21_3445	000000F|quiver	3428085	3428981	-	897	1119	944	892	487	537	355	Site-specific tyrosine recombinase XerD
SidCL21_2730	000000F|quiver	2765013	2765600	-	588	1001	799	758	432	478	289	Acetyltransferase%2C GNAT family
SidCL21_3713	000000F|quiver	3678995	3681130	-	2136	4157	3422	2844	1690	1881	1424	hypothetical protein
SidCL21_3444	000000F|quiver	3426642	3428051	+	1410	2468	1828	1855	1039	1218	738	Cardiolipin synthase (EC 2.7.8.-)%2C ClsA
SidCL21_2731	000000F|quiver	2765715	2765864	+	150	707	581	649	247	321	291	hypothetical protein
SidCL21_803	000000F|quiver	815019	815519	-	501	588	407	461	219	310	213	hypothetical protein
SidCL21_802	000000F|quiver	814521	814667	+	147	124	87	82	39	63	18	hypothetical protein
SidCL21_801	000000F|quiver	813825	814514	-	690	719	514	677	227	279	194	Glutathione S-transferase (EC 2.5.1.18)
SidCL21_800	000000F|quiver	813398	813712	+	315	617	472	497	107	161	101	hypothetical protein
SidCL21_807	000000F|quiver	819150	820154	-	1005	806	826	776	230	384	352	hypothetical protein
SidCL21_806	000000F|quiver	818653	818904	-	252	254	267	249	96	125	123	hypothetical protein
SidCL21_805	000000F|quiver	816788	818653	-	1866	1475	1651	1502	803	1028	827	hypothetical protein
SidCL21_804	000000F|quiver	815750	816637	-	888	1432	1198	1175	784	837	573	hypothetical protein
SidCL21_809	000000F|quiver	820888	821016	-	129	47	39	45	11	14	17	Helix-turn-helix motif
SidCL21_808	000000F|quiver	820157	820585	-	429	425	282	330	174	270	141	SAM-dependent methyltransferase
SidCL21_3449	000000F|quiver	3430710	3431234	-	525	4431	3063	3690	1369	1892	1900	16S rRNA processing protein RimM
SidCL21_2817	000000F|quiver	2829719	2829982	-	264	7636	6205	6957	3211	3362	3257	SSU ribosomal protein S17p (S11e)
SidCL21_3199	000000F|quiver	3197532	3198299	-	768	630	460	452	201	241	130	Rhomboid family protein
SidCL21_3198	000000F|quiver	3196656	3197069	-	414	1449	1321	1213	525	496	510	hypothetical protein
SidCL21_3117	000000F|quiver	3124204	3125085	-	882	6165	4958	4305	2962	3086	2135	Succinyl-CoA ligase [ADP-forming] alpha chain (EC 6.2.1.5)
SidCL21_3116	000000F|quiver	3123460	3124200	-	741	4825	3866	3642	1894	2193	1534	Membrane protein TerC%2C possibly involved in tellurium resistance
SidCL21_3115	000000F|quiver	3123021	3123446	-	426	2554	2656	2083	1165	1395	956	Universal stress protein (Usp)
SidCL21_3446	000000F|quiver	3428968	3429429	-	462	1385	1135	1152	724	957	667	Methylated-DNA--protein-cysteine methyltransferase (EC 2.1.1.63)
SidCL21_3114	000000F|quiver	3120406	3122922	-	2517	23588	14573	16802	7728	10528	6293	Protein kinase
SidCL21_3113	000000F|quiver	3119537	3120361	-	825	7220	5037	5410	2783	3290	2399	Protein phosphatase 2C-like
SidCL21_3112	000000F|quiver	3118764	3119504	-	741	5975	4668	4611	2154	2364	1959	hypothetical protein
SidCL21_2424	000000F|quiver	2488157	2489413	+	1257	2285	1752	2887	592	700	554	Mg/Co/Ni transporter MgtE%2C CBS domain-containing
SidCL21_3111	000000F|quiver	3116477	3118654	-	2178	7588	5554	5663	2751	3394	2741	Adenylate cyclase (EC 4.6.1.1)
SidCL21_2425	000000F|quiver	2489424	2489744	+	321	860	878	984	337	469	269	hypothetical protein
SidCL21_3059	000000F|quiver	3061748	3062518	+	771	1886	1236	1271	859	1009	419	Efflux ABC transporter%2C permease protein
SidCL21_2426	000000F|quiver	2490310	2491518	-	1209	3627	3118	3283	1536	2154	1361	Integrase
SidCL21_3268	000000F|quiver	3270711	3271196	+	486	931	674	611	275	370	256	tRNA (cytidine(34)-2'-O)-methyltransferase (EC 2.1.1.207)
SidCL21_3614	000000F|quiver	3586855	3588450	+	1596	7606	5169	6018	2787	3670	2761	Bis-ABC ATPase YbiT
SidCL21_2427	000000F|quiver	2492157	2492504	-	348	9722	9684	10058	3003	3394	4082	Protein translocase membrane subunit SecG
SidCL21_2420	000000F|quiver	2485873	2486370	+	498	469	360	828	137	193	158	hypothetical protein
SidCL21_2421	000000F|quiver	2486407	2486496	+	90	95	101	182	28	25	24	hypothetical protein
SidCL21_3229	000000F|quiver	3231958	3232071	-	114	23	20	22	10	8	6	hypothetical protein
SidCL21_3228	000000F|quiver	3228334	3231927	-	3594	12288	10032	9649	5081	5897	4005	DNA polymerase III alpha subunit (EC 2.7.7.7)
SidCL21_2422	000000F|quiver	2486689	2487957	+	1269	1187	879	1531	283	444	289	Manganese transport protein MntH
SidCL21_3221	000000F|quiver	3219036	3219698	-	663	1233	1016	1090	480	740	416	Hydrogenase-4 component E
SidCL21_3220	000000F|quiver	3217586	3219043	-	1458	3220	2374	2486	1227	1844	997	Hydrogenase-4 component F
SidCL21_3223	000000F|quiver	3220659	3222281	-	1623	4078	3215	2996	1389	1868	1058	Hydrogenase-4 component B
SidCL21_2423	000000F|quiver	2487972	2488145	+	174	73	59	90	14	14	17	hypothetical protein
SidCL21_3225	000000F|quiver	3222880	3223500	-	621	1667	1357	1445	553	720	479	hypothetical protein
SidCL21_3224	000000F|quiver	3222278	3222664	-	387	7263	4275	4379	2029	2621	1820	Hydrogenase-4 component B
SidCL21_3227	000000F|quiver	3227402	3228115	-	714	5328	4732	4382	2045	2245	1561	transcriptional regulator-related protein
SidCL21_3226	000000F|quiver	3223687	3227352	-	3666	6237	5159	4776	2312	3052	1760	diguanylate cyclase/phosphodiesterase (GGDEF & EAL domains) with PAS/PAC sensor(s)
SidCL21_1591	000000F|quiver	1624333	1626012	+	1680	893	615	591	381	476	285	cytochrome c family protein%2C putative
SidCL21_1505	000000F|quiver	1522462	1523667	+	1206	9672	7310	7800	3621	3888	2808	Phosphoribosylglycinamide formyltransferase 2 (EC 2.1.2.-)
SidCL21_1593	000000F|quiver	1626487	1627107	-	621	1795	1510	1284	875	1017	736	Membrane-bound lytic murein transglycosylase D
SidCL21_1592	000000F|quiver	1626107	1626430	+	324	306	223	228	101	125	60	hypothetical protein
SidCL21_1595	000000F|quiver	1629621	1631267	+	1647	5862	4677	4449	1640	1837	1203	Glucose-6-phosphate isomerase (EC 5.3.1.9)
SidCL21_1594	000000F|quiver	1627431	1629602	+	2172	17353	14962	14664	6387	8083	5337	1%2C4-alpha-glucan (glycogen) branching enzyme%2C GH-13-type (EC 2.4.1.18)
SidCL21_1597	000000F|quiver	1632747	1634030	+	1284	11006	8306	7628	4411	5717	2869	Glucose-1-phosphate adenylyltransferase (EC 2.7.7.27)
SidCL21_1596	000000F|quiver	1631264	1632694	+	1431	5702	4861	4248	1819	2077	1500	Glycogen synthase%2C ADP-glucose transglucosylase (EC 2.4.1.21)
SidCL21_1599	000000F|quiver	1636258	1638762	+	2505	10667	9136	8873	3717	4321	3646	Glycogen phosphorylase (EC 2.4.1.1)
SidCL21_1598	000000F|quiver	1634067	1635815	+	1749	10192	9084	8690	4063	4340	3257	Amylopullulanase
SidCL21_339	000000F|quiver	338081	338782	-	702	1445	1141	997	463	577	511	tRNA (guanine(46)-N(7))-methyltransferase (EC 2.1.1.33)
SidCL21_338	000000F|quiver	337663	337980	-	318	3298	3301	2808	1565	2202	1706	hypothetical protein
SidCL21_335	000000F|quiver	335267	335956	+	690	1647	1120	1167	539	737	496	Nucleoside 5-triphosphatase RdgB (dHAPTP%2C dITP%2C XTP-specific) (EC 3.6.1.66)
SidCL21_334	000000F|quiver	334394	335110	+	717	3173	2295	2413	1325	1661	1026	Ribonuclease PH (EC 2.7.7.56)
SidCL21_337	000000F|quiver	337154	337483	-	330	2876	3220	2250	1231	1666	1557	hypothetical protein
SidCL21_336	000000F|quiver	335953	337152	+	1200	1785	1187	1240	608	785	524	Radical SAM family enzyme%2C similar to coproporphyrinogen III oxidase%2C oxygen-independent%2C clustered with nucleoside-triphosphatase RdgB
SidCL21_331	000000F|quiver	331921	332532	-	612	2721	1930	1974	929	1289	945	Guanylate kinase (EC 2.7.4.8)
SidCL21_330	000000F|quiver	331705	331911	-	207	2592	1964	1950	1149	1424	1052	DNA-directed RNA polymerase omega subunit (EC 2.7.7.6)
SidCL21_333	000000F|quiver	333531	334343	+	813	6653	4194	4360	3162	3544	2151	Protein phosphatase 2C-like
SidCL21_332	000000F|quiver	332550	333416	-	867	1967	1463	1548	716	778	761	UPF0701 protein YloC
SidCL21_3539	000000F|quiver	3507399	3508544	-	1146	3260	2546	2569	1166	1515	1030	23S rRNA (guanine(2445)-N(2))-methyltransferase (EC 2.1.1.173)
SidCL21_3538	000000F|quiver	3507080	3507277	+	198	4918	4195	4554	1715	2077	1502	hypothetical protein
SidCL21_3535	000000F|quiver	3503855	3504379	-	525	895	625	631	283	391	219	hypothetical protein
SidCL21_3534	000000F|quiver	3501540	3503813	+	2274	5774	4183	4438	1722	2523	1791	diguanylate cyclase/phosphodiesterase (GGDEF & EAL domains) with PAS/PAC sensor(s)
SidCL21_3537	000000F|quiver	3506784	3506900	+	117	534	342	291	141	273	121	hypothetical protein
SidCL21_3536	000000F|quiver	3504500	3506674	+	2175	2464	1840	2037	669	830	443	hypothetical protein
SidCL21_3531	000000F|quiver	3499993	3500211	-	219	577	480	543	229	264	187	hypothetical protein
SidCL21_3530	000000F|quiver	3499608	3499790	-	183	1387	1128	779	771	919	501	hypothetical protein
SidCL21_3533	000000F|quiver	3501114	3501239	-	126	32	32	38	7	16	9	hypothetical protein
SidCL21_3532	000000F|quiver	3500438	3500971	-	534	1850	1307	1754	499	476	402	Protein GlcG
SidCL21_1201	000000F|quiver	1199098	1199709	+	612	1449	1195	1245	476	597	529	hypothetical protein
SidCL21_1200	000000F|quiver	1197724	1199040	+	1317	6404	4582	5144	2168	2423	2138	FIG01074555: hypothetical protein
SidCL21_1203	000000F|quiver	1201066	1202028	+	963	1813	1424	1578	742	933	598	hypothetical protein
SidCL21_1202	000000F|quiver	1199812	1200975	+	1164	2906	2053	2380	997	1318	810	diguanylate cyclase (GGDEF domain)
SidCL21_1205	000000F|quiver	1202499	1202738	+	240	861	778	750	304	420	377	YrbA protein
SidCL21_1204	000000F|quiver	1202093	1202449	+	357	5124	4073	4151	1819	2119	1495	cAMP-binding proteins - catabolite gene activator and regulatory subunit of cAMP-dependent protein kinases
SidCL21_1207	000000F|quiver	1203202	1204371	+	1170	5582	4906	5026	2468	2696	1942	hypothetical protein
SidCL21_1206	000000F|quiver	1202757	1203089	+	333	4885	4330	4304	1509	1378	1390	Glutaredoxin-related protein
SidCL21_1209	000000F|quiver	1205244	1205363	+	120	150	78	58	44	39	36	hypothetical protein
SidCL21_1208	000000F|quiver	1204471	1205022	-	552	458	451	426	187	194	169	YaeQ protein
SidCL21_1759	000000F|quiver	1805351	1806325	-	975	722	483	637	250	274	197	Protein containing domains DUF403
SidCL21_1758	000000F|quiver	1804575	1805318	-	744	608	468	454	249	361	201	hypothetical protein
SidCL21_793	000000F|quiver	804520	805833	+	1314	3038	2053	2602	859	1125	929	hypothetical protein
SidCL21_792	000000F|quiver	803121	804218	-	1098	1910	1332	1281	946	1200	590	Probable RNA methyltransferase PA1839
SidCL21_791	000000F|quiver	802833	803102	+	270	3689	1567	1544	1720	1646	598	hypothetical protein
SidCL21_790	000000F|quiver	802646	802765	-	120	756	500	398	195	190	208	hypothetical protein
SidCL21_797	000000F|quiver	809989	810378	+	390	1853	1136	1421	780	858	610	hypothetical protein
SidCL21_796	000000F|quiver	808343	809773	+	1431	158	164	148	40	64	23	hypothetical protein
SidCL21_795	000000F|quiver	807646	808323	+	678	61	38	57	13	14	10	hypothetical protein
SidCL21_794	000000F|quiver	805970	807382	-	1413	1129	847	951	468	576	369	response regulator/sensory box protein/GGDEF domain protein
SidCL21_2737	000000F|quiver	2770403	2771764	-	1362	220	207	178	102	114	102	Fe-S protein%2C homolog of lactate dehydrogenase SO1521
SidCL21_799	000000F|quiver	813220	813387	+	168	250	177	216	28	56	28	hypothetical protein
SidCL21_798	000000F|quiver	810781	812976	+	2196	14679	10067	13516	1157	1451	784	Catalase-peroxidase KatG (EC 1.11.1.21)
SidCL21_2898	000000F|quiver	2907076	2907975	+	900	430	354	380	213	261	184	DNA recombination-dependent growth factor RdgC
SidCL21_1115	000000F|quiver	1123344	1123781	+	438	10787	7683	7916	4164	5581	2634	hypothetical protein
SidCL21_1114	000000F|quiver	1119236	1123315	+	4080	18957	14547	14263	8349	10366	6246	Phosphoribosylformylglycinamidine synthase%2C synthetase subunit (EC 6.3.5.3) / Phosphoribosylformylglycinamidine synthase%2C glutamine amidotransferase subunit (EC 6.3.5.3)
SidCL21_1117	000000F|quiver	1125797	1127209	-	1413	3325	1796	1852	1826	2110	582	Succinate-semialdehyde dehydrogenase [NAD] (EC 1.2.1.24)%3B Succinate-semialdehyde dehydrogenase [NADP+] (EC 1.2.1.79)
SidCL21_1116	000000F|quiver	1123800	1125569	-	1770	4791	3261	3898	1504	2025	1076	hypothetical protein
SidCL21_1111	000000F|quiver	1116975	1117730	-	756	991	923	883	426	468	346	Spermidine synthase-like protein
SidCL21_1110	000000F|quiver	1116460	1116855	-	396	1869	1644	1776	781	906	817	hypothetical protein
SidCL21_1113	000000F|quiver	1118273	1119127	-	855	1943	1431	1487	927	1121	645	ADP-dependent (S)-NAD(P)H-hydrate dehydratase (EC 4.2.1.136)
SidCL21_1112	000000F|quiver	1117727	1118257	-	531	621	415	439	258	354	200	hypothetical protein
SidCL21_1119	000000F|quiver	1128202	1128858	+	657	2027	1442	1787	648	656	570	Thiopurine S-methyltransferase (EC 2.1.1.67)
SidCL21_1118	000000F|quiver	1127337	1128005	+	669	4702	2885	4694	507	768	850	hypothetical protein
SidCL21_3754	000000F|quiver	3723377	3724378	-	1002	15036	11985	13290	4758	6195	4822	NAD-dependent glyceraldehyde-3-phosphate dehydrogenase (EC 1.2.1.12)
SidCL21_245	000000F|quiver	239314	240450	+	1137	17647	12014	14652	1767	2491	808	Rubredoxin-NAD(+) reductase (EC 1.18.1.1)
SidCL21_244	000000F|quiver	239008	239172	+	165	8034	6112	7854	308	308	231	Rubredoxin
SidCL21_247	000000F|quiver	241561	243576	-	2016	2182	1613	1538	906	1171	686	ATP-dependent DNA helicase RecG (EC 3.6.4.12)
SidCL21_246	000000F|quiver	240554	241417	-	864	12910	5256	5449	5720	7808	1867	4-hydroxybenzoate polyprenyltransferase (EC 2.5.1.39)
SidCL21_241	000000F|quiver	236700	237347	-	648	632	517	450	175	222	143	probable phosphatidylethanolamine N-methyltransferase
SidCL21_240	000000F|quiver	236416	236529	-	114	46346	19312	19304	12246	19352	8011	hypothetical protein
SidCL21_243	000000F|quiver	238506	238979	+	474	29401	23810	22310	4411	4104	1716	Rubrerythrin
SidCL21_242	000000F|quiver	237344	238249	-	906	1498	857	887	403	446	254	Hydrogen peroxide-inducible genes activator > OxyR
SidCL21_2877	000000F|quiver	2885868	2886008	+	141	976	602	641	362	472	310	hypothetical protein
SidCL21_2876	000000F|quiver	2884555	2885046	+	492	1644	1352	1192	870	1047	592	hypothetical protein
SidCL21_2875	000000F|quiver	2882616	2884253	+	1638	576	459	460	178	236	180	Retron-type RNA-directed DNA polymerase (EC 2.7.7.49)
SidCL21_2874	000000F|quiver	2881851	2882132	+	282	1382	1367	1310	991	1122	962	Integration host factor beta subunit
SidCL21_249	000000F|quiver	244915	245301	-	387	939	766	802	360	503	278	RidA/YER057c/UK114 superfamily protein
SidCL21_248	000000F|quiver	243613	244890	-	1278	1916	1482	1446	800	941	703	Serine/threonine protein kinase
SidCL21_2871	000000F|quiver	2878882	2879184	+	303	262	181	180	56	50	57	Integration host factor beta subunit
SidCL21_2870	000000F|quiver	2877985	2878632	+	648	992	758	707	398	541	348	Octanoate-[acyl-carrier-protein]-protein-N-octanoyltransferase (EC 2.3.1.181)
SidCL21_1502	000000F|quiver	1520395	1520604	+	210	52	55	71	9	32	29	hypothetical protein
SidCL21_3720	000000F|quiver	3688279	3689439	-	1161	3776	2955	2905	1614	2088	1121	2-polyprenyl-6-methoxyphenol hydroxylase
SidCL21_1579	000000F|quiver	1606381	1606761	+	381	41	52	48	20	13	10	hypothetical protein
SidCL21_1578	000000F|quiver	1605879	1606364	+	486	48	62	46	19	31	12	Predicted secretion system X protein GspG-like
SidCL21_1573	000000F|quiver	1600970	1601812	+	843	131	131	109	73	85	45	hypothetical protein
SidCL21_1572	000000F|quiver	1599289	1600992	+	1704	398	326	268	159	175	116	Predicted secretion system X protein GspE-like
SidCL21_1571	000000F|quiver	1598102	1599292	+	1191	405	309	390	135	212	121	Predicted secretion system X protein GspF-like
SidCL21_1570	000000F|quiver	1597607	1598053	+	447	46	40	55	10	13	4	Predicted secretion system X protein GspG-like 3
SidCL21_1577	000000F|quiver	1603579	1605876	+	2298	869	742	783	406	533	334	Predicted secretion system X protein GspD-like
SidCL21_1576	000000F|quiver	1602993	1603547	+	555	132	99	98	35	66	44	hypothetical protein
SidCL21_1575	000000F|quiver	1602337	1602996	+	660	136	123	141	78	89	43	hypothetical protein
SidCL21_1574	000000F|quiver	1601813	1602340	+	528	162	105	114	41	80	51	hypothetical protein
SidCL21_1379	000000F|quiver	1393065	1393496	-	432	2965	2691	2517	1244	1281	1019	CBS domain protein
SidCL21_1378	000000F|quiver	1392865	1392987	+	123	343	245	242	117	127	45	hypothetical protein
SidCL21_412	000000F|quiver	405252	406076	+	825	2365	1329	2320	471	538	397	LysR-family transcriptional regulator PtxE%2C associated with phosphonate utilization
SidCL21_1370	000000F|quiver	1386011	1387105	+	1095	2751	3512	3158	497	756	566	hypothetical protein
SidCL21_1373	000000F|quiver	1390590	1390796	-	207	1722	1704	1969	424	372	591	Paraquat-inducible protein B
SidCL21_1372	000000F|quiver	1388447	1389967	-	1521	60	76	53	20	24	24	Mobile element protein
SidCL21_1375	000000F|quiver	1391496	1391717	-	222	108	109	91	41	69	42	hypothetical protein
SidCL21_1374	000000F|quiver	1391308	1391445	-	138	94	118	71	35	49	34	hypothetical protein
SidCL21_1377	000000F|quiver	1392457	1392657	-	201	49	33	53	10	17	14	UPF0337 protein YjbJ
SidCL21_1376	000000F|quiver	1391771	1392382	-	612	67	77	76	30	17	24	hypothetical protein
SidCL21_1977	000000F|quiver	2021480	2022442	-	963	646	547	562	197	299	173	Multicopper oxidase
SidCL21_1976	000000F|quiver	2020150	2021256	-	1107	231	217	200	110	99	82	Probable Co/Zn/Cd efflux system membrane fusion protein
SidCL21_1975	000000F|quiver	2017028	2020147	-	3120	746	747	605	289	357	257	Cobalt-zinc-cadmium resistance protein CzcA%3B Cation efflux system protein CusA
SidCL21_1974	000000F|quiver	2016660	2016992	-	333	99	115	89	24	32	39	hypothetical protein
SidCL21_1973	000000F|quiver	2016300	2016614	-	315	294	252	235	110	113	89	DsrC family protein
SidCL21_1972	000000F|quiver	2016076	2016189	-	114	191	192	150	117	108	66	hypothetical protein
SidCL21_1971	000000F|quiver	2013954	2015327	-	1374	1677	1542	1634	603	785	696	Phytochrome%2C two-component sensor histidine kinase (EC 2.7.3.-)
SidCL21_1970	000000F|quiver	2013534	2013950	-	417	696	722	616	340	360	282	response regulator receiver domain protein (CheY-like)
SidCL21_2641	000000F|quiver	2690943	2691233	-	291	52	63	64	38	36	14	4Fe-4S ferredoxin%2C nitrogenase-associated
SidCL21_2880	000000F|quiver	2887461	2887727	-	267	639	638	673	249	291	217	hypothetical protein
SidCL21_1979	000000F|quiver	2022940	2023626	-	687	157	100	148	50	46	21	Cytochrome c%2C class I
SidCL21_1978	000000F|quiver	2022594	2022950	-	357	32	22	21	15	9	12	hypothetical protein
SidCL21_2587	000000F|quiver	2640231	2641253	-	1023	1951	1229	1369	666	827	649	S-adenosylmethionine:tRNA ribosyltransferase-isomerase (EC 2.4.99.17)
SidCL21_2586	000000F|quiver	2639134	2640234	-	1101	2533	1872	2015	1026	1463	986	Queuine tRNA-ribosyltransferase (EC 2.4.2.29)
SidCL21_2585	000000F|quiver	2638703	2639047	-	345	3913	3118	3202	1105	1336	1467	Protein translocase subunit YajC
SidCL21_2584	000000F|quiver	2636849	2638660	-	1812	17835	11313	13155	5877	8573	6027	Protein translocase subunit SecD
SidCL21_2583	000000F|quiver	2635880	2636812	-	933	9139	6947	8364	3297	4478	3272	Protein translocase subunit SecF
SidCL21_2582	000000F|quiver	2635245	2635871	-	627	3675	2518	3025	996	1432	1041	DedA protein
SidCL21_413	000000F|quiver	406742	407167	+	426	1319	868	890	439	578	455	Rrf2 family transcriptional regulator%2C group III
SidCL21_2580	000000F|quiver	2632073	2634331	+	2259	33300	27445	26978	11905	13758	9118	ATP-dependent Clp protease ATP-binding subunit ClpA
SidCL21_2886	000000F|quiver	2895316	2895891	+	576	1276	1151	1102	471	586	408	hypothetical protein
SidCL21_3722	000000F|quiver	3690729	3691451	-	723	1352	1088	1041	641	771	432	Glucose-1-phosphate thymidylyltransferase (EC 2.7.7.24)
SidCL21_2589	000000F|quiver	2641947	2642393	+	447	793	623	620	262	349	338	Nudix-like NDP and NTP phosphohydrolase NudJ
SidCL21_2588	000000F|quiver	2641673	2641882	+	210	112111	82001	80531	24834	33724	24380	hypothetical protein
SidCL21_2473	000000F|quiver	2537569	2537832	+	264	37491	20860	20225	6862	9920	10659	SSU ribosomal protein S20p
SidCL21_2472	000000F|quiver	2536861	2537370	+	510	494	398	533	173	138	186	hypothetical protein
SidCL21_2471	000000F|quiver	2534852	2536399	-	1548	4185	3234	3164	1702	2426	1541	Proposed peptidoglycan lipid II flippase MurJ
SidCL21_2470	000000F|quiver	2533463	2534743	-	1281	3343	2920	2917	1077	1303	973	diguanylate cyclase/phosphodiesterase (GGDEF & EAL domains) with PAS/PAC sensor(s)
SidCL21_2477	000000F|quiver	2540397	2541623	+	1227	7085	5740	6616	3800	5577	3646	Argininosuccinate synthase (EC 6.3.4.5)
SidCL21_2476	000000F|quiver	2540041	2540382	+	342	997	852	868	578	1002	538	hypothetical protein
SidCL21_2475	000000F|quiver	2539115	2540044	+	930	4236	3521	3975	2090	3183	2350	Ornithine carbamoyltransferase (EC 2.1.3.3)
SidCL21_2474	000000F|quiver	2537937	2539112	+	1176	16271	8035	10265	6754	11164	4873	Acetylornithine aminotransferase (EC 2.6.1.11)
SidCL21_2479	000000F|quiver	2542166	2542486	+	321	3723	3031	3507	2067	2785	1310	protein of unknown function DUF1255
SidCL21_2478	000000F|quiver	2541647	2542138	+	492	3982	2752	2930	1901	2537	1264	Appr-1-p processing
SidCL21_3448	000000F|quiver	3429937	3430713	-	777	16292	11198	11582	5784	9574	6841	tRNA (guanine(37)-N(1))-methyltransferase (EC 2.1.1.228)
SidCL21_2271	000000F|quiver	2334071	2335834	-	1764	2500	2032	2106	914	1140	821	hypothetical protein
SidCL21_2270	000000F|quiver	2332692	2334068	+	1377	5412	3824	3717	2231	2957	2033	Phosphoglucomutase (EC 5.4.2.2) @ Phosphomannomutase (EC 5.4.2.8)
SidCL21_2273	000000F|quiver	2336452	2339073	-	2622	14224	11005	11421	5803	7113	5004	Alanyl-tRNA synthetase (EC 6.1.1.7)
SidCL21_2272	000000F|quiver	2335831	2336289	-	459	5012	3638	4131	1719	2035	1313	Response regulator receiver protein
SidCL21_2275	000000F|quiver	2339611	2340690	-	1080	17130	12050	12354	4999	5387	3728	RecA protein
SidCL21_2274	000000F|quiver	2339166	2339627	-	462	1711	1351	1390	573	791	485	Regulatory protein RecX
SidCL21_2277	000000F|quiver	2341321	2342487	-	1167	3293	2414	2596	1474	1795	1358	O-acetylhomoserine sulfhydrylase (EC 2.5.1.49) / O-succinylhomoserine sulfhydrylase (EC 2.5.1.48)
SidCL21_2276	000000F|quiver	2340776	2341324	-	549	1700	1208	1329	761	801	632	Nicotinamide-nucleotide amidase (EC 3.5.1.42)
SidCL21_2279	000000F|quiver	2344223	2344702	-	480	3804	2746	2914	1407	1666	1133	Colicin V production protein
SidCL21_2278	000000F|quiver	2342662	2344188	-	1527	12612	9297	10165	4045	5039	3682	Amidophosphoribosyltransferase (EC 2.4.2.14)
SidCL21_2909	000000F|quiver	2922502	2923338	+	837	491	355	350	161	321	170	hypothetical protein
SidCL21_2908	000000F|quiver	2921374	2922480	+	1107	3932	2589	3277	1421	2003	1829	Phenylpropionate dioxygenase and related ring-hydroxylating dioxygenases%2C large terminal subunit
SidCL21_1809	000000F|quiver	1859743	1859976	-	234	28474	24867	24343	9378	9238	10048	Acyl carrier protein
SidCL21_1808	000000F|quiver	1858468	1859700	-	1233	41150	28702	32280	15857	19761	12696	3-oxoacyl-[acyl-carrier-protein] synthase%2C KASII (EC 2.3.1.179)
SidCL21_2643	000000F|quiver	2691677	2692138	-	462	94	94	80	46	58	33	NifX-associated protein
SidCL21_1803	000000F|quiver	1854257	1855027	-	771	1704	1594	1577	723	1095	780	Uncharacterized metal-dependent hydrolase YcfH
SidCL21_1802	000000F|quiver	1853767	1853880	+	114	1613	1085	1024	604	751	540	hypothetical protein
SidCL21_1801	000000F|quiver	1853603	1853722	-	120	4074	4008	3168	1482	1835	1567	hypothetical protein
SidCL21_1800	000000F|quiver	1852453	1853409	+	957	1979	1559	1373	819	1028	679	Deacetylases%2C including yeast histone deacetylase and acetoin utilization protein
SidCL21_1807	000000F|quiver	1857646	1858455	-	810	3149	2105	2219	989	1514	962	Aminodeoxychorismate lyase (EC 4.1.3.38)
SidCL21_1806	000000F|quiver	1856652	1857659	-	1008	2181	1820	1664	683	1003	748	FIG004453: protein YceG like
SidCL21_1793	000000F|quiver	1844467	1845798	+	1332	3519	3347	3119	1277	1712	1203	hypothetical protein
SidCL21_1804	000000F|quiver	1855038	1856045	-	1008	2834	2290	2236	1187	1625	1047	DNA polymerase III delta prime subunit (EC 2.7.7.7)
SidCL21_2299	000000F|quiver	2363832	2365760	+	1929	51433	36628	35421	13721	15607	14457	Chaperone protein DnaK
SidCL21_2298	000000F|quiver	2363208	2363738	+	531	3352	2322	2062	530	637	772	Heat shock protein GrpE
SidCL21_3724	000000F|quiver	3692611	3694860	+	2250	7704	5770	5806	3350	4468	3003	LPS-assembly protein LptD @ Organic solvent tolerance protein precursor
SidCL21_2293	000000F|quiver	2357776	2358012	-	237	196	215	263	74	60	116	hypothetical protein
SidCL21_2292	000000F|quiver	2357138	2357776	-	639	3488	2764	3155	1467	1729	1323	3-isopropylmalate dehydratase small subunit (EC 4.2.1.33)
SidCL21_2291	000000F|quiver	2356055	2357119	-	1065	7407	4695	5483	2993	3761	2093	3-isopropylmalate dehydrogenase (EC 1.1.1.85)
SidCL21_2290	000000F|quiver	2354828	2355931	-	1104	10128	7548	8616	4007	4582	3227	Aspartate-semialdehyde dehydrogenase (EC 1.2.1.11)
SidCL21_2297	000000F|quiver	2361925	2363091	-	1167	2018	1456	1539	846	1091	663	Nucleoside:H+ symporter:Major facilitator superfamily
SidCL21_2296	000000F|quiver	2361463	2361924	+	462	525	372	469	243	289	207	Transcriptional regulator%2C AsnC family
SidCL21_2295	000000F|quiver	2359589	2361286	-	1698	1192	850	1894	591	1010	479	2-isopropylmalate synthase (EC 2.3.3.13)
SidCL21_2294	000000F|quiver	2358016	2359419	-	1404	10831	6616	8203	4011	4980	3291	3-isopropylmalate dehydratase large subunit (EC 4.2.1.33)
SidCL21_2617	000000F|quiver	2669942	2671363	+	1422	2230	3157	2551	856	973	826	Ribulose bisphosphate carboxylase large chain (EC 4.1.1.39)
SidCL21_2616	000000F|quiver	2668833	2669780	-	948	1088	797	829	506	674	447	RuBisCO operon transcriptional regulator CbbR
SidCL21_2615	000000F|quiver	2668152	2668727	-	576	1466	1023	1070	344	338	329	DNA-directed RNA polymerase specialized sigma subunit%2C sigma24-like
SidCL21_2614	000000F|quiver	2667787	2668113	-	327	875	628	902	191	174	193	hypothetical protein
SidCL21_2613	000000F|quiver	2667123	2667785	-	663	1101	792	837	348	392	234	Putative oxidoreductase
SidCL21_2612	000000F|quiver	2666291	2667007	-	717	9820	5360	6849	4428	5719	3693	Transcriptional regulator%2C AcrR family
SidCL21_2611	000000F|quiver	2665291	2666235	-	945	12010	7425	9471	4312	5466	3123	Secretion protein HlyD
SidCL21_2610	000000F|quiver	2662220	2665294	-	3075	31257	18888	24264	12848	17931	9956	Cobalt-zinc-cadmium resistance protein CzcA%3B Cation efflux system protein CusA
SidCL21_2619	000000F|quiver	2671946	2672749	+	804	510	553	495	178	270	196	Rubisco activation protein CbbQ
SidCL21_2618	000000F|quiver	2671458	2671814	+	357	266	568	388	75	104	109	Ribulose bisphosphate carboxylase small chain (EC 4.1.1.39)
SidCL21_3725	000000F|quiver	3694888	3696189	+	1302	6989	5138	4703	2603	3367	2095	Periplasmic chaperone and peptidyl-prolyl cis-trans isomerase of outer membrane proteins SurA (EC 5.2.1.8)
SidCL21_2956	000000F|quiver	2972291	2972866	+	576	429	275	304	66	85	75	hypothetical protein
SidCL21_1797	000000F|quiver	1848332	1849705	+	1374	2538	2608	2420	899	1031	830	Pellicle/biofilm biosynthesis inner membrane protein PelG%2C MATE family transporter
SidCL21_2645	000000F|quiver	2692570	2692983	-	414	43	48	23	8	32	13	Nitrogenase FeMo-cofactor carrier protein NifX
SidCL21_1796	000000F|quiver	1846824	1848344	+	1521	3577	3636	3242	1323	1623	1112	Pellicle/biofilm biosynthesis protein PelF%2C CAZy glycosyltransferase family 4
SidCL21_1795	000000F|quiver	1846375	1846827	+	453	830	800	665	285	310	294	hypothetical protein
SidCL21_1794	000000F|quiver	1845791	1846378	+	588	590	602	512	194	255	220	hypothetical protein
SidCL21_2129	000000F|quiver	2175811	2176347	-	537	997	805	982	327	496	338	flavin reductase-like protein
SidCL21_2128	000000F|quiver	2175397	2175807	-	411	173	175	195	80	63	59	hypothetical protein
SidCL21_2125	000000F|quiver	2172736	2173362	-	627	2264	1465	1533	578	783	872	hypothetical protein
SidCL21_1241	000000F|quiver	1241127	1242338	-	1212	8197	6804	4087	1694	2281	1670	Metal-dependent phosphohydrolase
SidCL21_2127	000000F|quiver	2174214	2175416	-	1203	3010	1954	2317	1087	1296	758	Uncharacterized MFS-type transporter
SidCL21_2126	000000F|quiver	2173373	2174074	-	702	1537	1104	1346	320	449	542	hypothetical protein
SidCL21_2121	000000F|quiver	2168021	2170810	+	2790	12158	8342	7699	5160	6619	3171	diguanylate cyclase/phosphodiesterase (GGDEF & EAL domains) with PAS/PAC sensor(s)
SidCL21_2120	000000F|quiver	2167151	2168017	+	867	4327	3377	3675	1634	2001	1322	ABC transporter%2C substrate-binding protein (cluster 12%2C methionine/phosphonates)
SidCL21_2123	000000F|quiver	2171746	2172300	-	555	2564	1883	2046	961	1435	1525	diheme cytochrome c
SidCL21_778	000000F|quiver	789125	790012	+	888	2205	1382	1713	1043	1256	858	2-hydroxy-3-oxopropionate reductase (EC 1.1.1.60)
SidCL21_2059	000000F|quiver	2104344	2105180	+	837	514	459	509	180	256	185	High-affinity iron permease
SidCL21_2058	000000F|quiver	2103985	2104341	+	357	459	336	355	104	157	138	hypothetical protein
SidCL21_2729	000000F|quiver	2764705	2764914	-	210	321	313	299	135	178	140	hypothetical protein
SidCL21_2728	000000F|quiver	2764562	2764681	+	120	81	66	48	43	48	15	hypothetical protein
SidCL21_1791	000000F|quiver	1840119	1843877	+	3759	7225	6672	5881	4202	6889	3128	hypothetical protein
SidCL21_2051	000000F|quiver	2095762	2096391	-	630	227	201	187	114	101	90	Two-component transcriptional response regulator%2C LuxR family
SidCL21_2050	000000F|quiver	2094086	2095483	-	1398	270	269	223	98	143	80	D-beta-hydroxybutyrate permease
SidCL21_2053	000000F|quiver	2097506	2098687	-	1182	1369	1018	1021	532	662	391	3-ketoacyl-CoA thiolase (EC 2.3.1.16) @ Acetyl-CoA acetyltransferase (EC 2.3.1.9)
SidCL21_1790	000000F|quiver	1837334	1840156	+	2823	7590	5533	5840	2849	5174	2984	Pellicle/biofilm biosynthesis protein PelA%2C glycosyl hydrolase/deacetylase
SidCL21_2055	000000F|quiver	2099853	2101268	+	1416	2415	1716	2223	756	844	645	Short-chain fatty acids transporter
SidCL21_2054	000000F|quiver	2098730	2099473	-	744	1738	1173	1159	813	901	610	Acetoacetyl-CoA reductase (EC 1.1.1.36)
SidCL21_2057	000000F|quiver	2103440	2103865	-	426	927	772	929	286	279	392	Ferric uptake regulation protein FUR
SidCL21_2056	000000F|quiver	2101414	2103384	+	1971	1923	1447	1641	861	856	651	Acetoacetyl-CoA synthetase (EC 6.2.1.16)
SidCL21_3291	000000F|quiver	3292323	3293684	-	1362	3164	2721	2419	1153	1347	1049	Type IV fimbriae expression regulatory protein PilR
SidCL21_2647	000000F|quiver	2694532	2694783	-	252	3	7	4	1	0	0	hypothetical protein
SidCL21_3056	000000F|quiver	3058296	3059603	-	1308	1182	860	900	430	440	354	hypothetical protein
SidCL21_3057	000000F|quiver	3059632	3060918	-	1287	1073	778	872	422	418	406	hypothetical protein
SidCL21_3054	000000F|quiver	3056977	3057531	+	555	685	547	487	298	418	294	RNA polymerase sigma-70 factor
SidCL21_3055	000000F|quiver	3057531	3058286	+	756	516	461	524	178	190	130	Putative transmembrane protein
SidCL21_3052	000000F|quiver	3055189	3056094	+	906	61	107	74	20	38	7	hypothetical protein
SidCL21_3053	000000F|quiver	3056181	3056789	+	609	64	93	72	37	27	28	hypothetical protein
SidCL21_3050	000000F|quiver	3054335	3054481	-	147	140	76	124	35	50	40	hypothetical protein
SidCL21_3051	000000F|quiver	3054482	3054763	-	282	599	464	419	335	355	268	hypothetical protein
SidCL21_771	000000F|quiver	779831	781369	+	1539	11083	8064	9385	4013	5351	3429	Long-chain-fatty-acid--CoA ligase (EC 6.2.1.3)
SidCL21_3058	000000F|quiver	3060933	3061736	+	804	3189	2282	2308	1548	1850	1116	Efflux ABC transporter%2C ATP-binding protein
SidCL21_770	000000F|quiver	778777	779790	+	1014	8621	6043	7220	3080	3844	2518	2-dehydropantoate 2-reductase (EC 1.1.1.169)
SidCL21_1799	000000F|quiver	1850428	1852419	-	1992	5774	4275	4433	2549	3004	1940	Protein lysine acetyltransferase Pat (EC 2.3.1.-)
SidCL21_772	000000F|quiver	781558	782775	+	1218	16230	11097	14858	4737	5970	4474	Branched-chain amino acid ABC transporter%2C amino acid-binding protein (TC 3.A.1.4.1)
SidCL21_1792	000000F|quiver	1843917	1844444	+	528	1964	1715	1600	627	745	599	Pellicle/biofilm biosynthesis outer membrane lipoprotein PelC
SidCL21_3756	000000F|quiver	3726707	3727345	-	639	2390	2312	2035	1056	1109	839	Two-component system response regulator protein
SidCL21_2952	000000F|quiver	2967114	2969684	+	2571	2296	1692	1619	805	1043	586	Cyanophycin synthase (EC 6.3.2.29)(EC 6.3.2.30)
SidCL21_3184	000000F|quiver	3184754	3185614	+	861	2807	2053	2073	1066	1307	996	hypothetical protein
SidCL21_3185	000000F|quiver	3185878	3186303	-	426	18571	17077	18131	5946	5003	6349	Histone H1
SidCL21_3186	000000F|quiver	3186475	3187728	-	1254	2975	2082	2433	980	1280	852	Diaminopimelate decarboxylase (EC 4.1.1.20)
SidCL21_3187	000000F|quiver	3187725	3187910	-	186	80	82	95	14	33	41	hypothetical protein
SidCL21_3180	000000F|quiver	3178600	3179316	+	717	1227	817	822	492	570	423	DNA-binding response regulator PetR
SidCL21_3181	000000F|quiver	3179316	3180629	+	1314	2583	2051	2013	1013	1429	858	hypothetical protein
SidCL21_876	000000F|quiver	875975	877783	+	1809	1216	913	851	378	437	233	Potassium-transporting ATPase A chain (EC 3.6.3.12) (TC 3.A.3.7.1)
SidCL21_877	000000F|quiver	877890	879962	+	2073	972	790	832	362	329	175	Potassium-transporting ATPase B chain (EC 3.6.3.12) (TC 3.A.3.7.1)
SidCL21_874	000000F|quiver	875767	875889	+	123	34	28	27	9	23	12	hypothetical protein
SidCL21_875	000000F|quiver	875886	875975	+	90	0	0	0	0	0	0	hypothetical protein
SidCL21_872	000000F|quiver	872920	873495	-	576	6386	4249	5084	2124	3026	1964	Electron transport complex protein RnfA
SidCL21_873	000000F|quiver	873598	875475	-	1878	10014	6916	8084	2911	4066	3290	Kup system potassium uptake protein
SidCL21_870	000000F|quiver	870690	872372	-	1683	11453	7645	7350	4188	5722	3232	Electron transport complex protein RnfC
SidCL21_871	000000F|quiver	872369	872923	-	555	4777	3214	2888	1456	1619	1032	Electron transport complex protein RnfB
SidCL21_3183	000000F|quiver	3182303	3184552	-	2250	4634	3435	3605	1638	2355	1660	diguanylate cyclase/phosphodiesterase (GGDEF & EAL domains) with PAS/PAC sensor(s)
SidCL21_3188	000000F|quiver	3187944	3189239	+	1296	1545	1048	1095	579	783	516	hypothetical protein
SidCL21_3189	000000F|quiver	3189253	3189564	+	312	639	655	655	322	333	295	Frataxin homolog CyaY%2C facilitates Fe-S cluster assembly%2C interacts with IscS
SidCL21_878	000000F|quiver	880039	880611	+	573	254	237	217	100	82	56	Potassium-transporting ATPase C chain (EC 3.6.3.12) (TC 3.A.3.7.1)
SidCL21_879	000000F|quiver	880744	881007	+	264	508	530	412	210	235	244	hypothetical protein
SidCL21_3458	000000F|quiver	3437593	3438192	+	600	10703	6254	5214	4802	6534	3646	5-formyltetrahydrofolate cyclo-ligase (EC 6.3.3.2)
SidCL21_3459	000000F|quiver	3438195	3440858	+	2664	16580	11878	13176	6743	9431	6769	Pyruvate dehydrogenase E1 component (EC 1.2.4.1)
SidCL21_3452	000000F|quiver	3432561	3433916	+	1356	5403	3468	3745	2436	3242	1955	Signal recognition particle protein Ffh
SidCL21_3453	000000F|quiver	3434078	3434782	+	705	1702	1365	1311	576	841	722	Xylulose-1%2C5-bisphosphate phosphatase CbbY%2C converts this Rubisco inhibiting byproduct to xylulose-5P
SidCL21_3450	000000F|quiver	3431303	3431557	-	255	7279	6063	7940	2644	3975	3809	SSU ribosomal protein S16p
SidCL21_3451	000000F|quiver	3431654	3432466	-	813	5726	3897	4297	2222	3217	2076	Inner membrane protein YpjD
SidCL21_3456	000000F|quiver	3436683	3437045	+	363	931	811	675	491	644	431	FIG094328: hypothetical protein
SidCL21_3457	000000F|quiver	3437291	3437593	+	303	386	333	335	118	171	115	hypothetical protein
SidCL21_3454	000000F|quiver	3434840	3436357	+	1518	4004	2803	2738	1853	2341	1538	Threonine dehydratase biosynthetic (EC 4.3.1.19)
SidCL21_3455	000000F|quiver	3436400	3436693	+	294	601	508	431	298	426	267	Nucleotidyltransferase domain protein%2C BT0168 group
SidCL21_1	000000F|quiver	2	1246	+	1245	21725	13439	14288	9293	10851	5436	Glutamine--fructose-6-phosphate aminotransferase [isomerizing] (EC 2.6.1.16)
SidCL21_2846	000000F|quiver	2857351	2857908	-	558	9627	6836	7118	4892	5353	3364	Adenosine (5')-pentaphospho-(5'')-adenosine pyrophosphohydrolase
SidCL21_3	000000F|quiver	2185	3708	-	1524	7134	5180	5034	2437	3122	1890	Ubiquinone biosynthesis regulatory protein kinase UbiB
SidCL21_2	000000F|quiver	1424	2188	+	765	4830	3847	3896	1329	1410	1228	ParA-like protein
SidCL21_5	000000F|quiver	4704	5078	-	375	10741	10683	6372	4729	4327	2866	hypothetical protein
SidCL21_4	000000F|quiver	3779	4615	-	837	16819	14869	9946	4141	4015	2611	putative membrane protein
SidCL21_7	000000F|quiver	5821	6015	-	195	618	428	354	283	337	204	hypothetical protein
SidCL21_6	000000F|quiver	5154	5783	-	630	784	652	556	312	326	298	Ribosomal large subunit pseudouridine(746) synthase (EC 5.4.99.29) @ tRNA pseudouridine(32) synthase (EC 5.4.99.28)
SidCL21_9	000000F|quiver	6464	6769	-	306	399	359	380	196	260	201	Plasmid stabilization system protein
SidCL21_8	000000F|quiver	6090	6431	-	342	829	785	703	343	363	429	Protein PhnA
SidCL21_3465	000000F|quiver	3444286	3445743	+	1458	4374	3169	2912	2829	3858	2358	Ribonuclease G
SidCL21_2844	000000F|quiver	2855737	2856699	-	963	12383	9804	11044	4170	4629	4090	hypothetical protein
SidCL21_2845	000000F|quiver	2856752	2857348	-	597	6140	5020	4791	2120	2194	1845	hypothetical protein
SidCL21_458	000000F|quiver	443162	445138	+	1977	4431	2893	3143	1897	2554	1340	Inner membrane protein%2C KefB/KefC family
SidCL21_459	000000F|quiver	445395	446063	-	669	33194	22093	22522	9385	14325	7196	hypothetical protein
SidCL21_3751	000000F|quiver	3719555	3720619	-	1065	14315	10641	11431	5562	6491	4594	Fructose-bisphosphate aldolase class II (EC 4.1.2.13)
SidCL21_908	000000F|quiver	906379	908781	+	2403	4795	4535	3868	2013	2235	1652	hypothetical protein
SidCL21_909	000000F|quiver	908783	909598	-	816	1676	1317	1120	681	799	537	Formamidopyrimidine-DNA glycosylase (EC 3.2.2.23)
SidCL21_2840	000000F|quiver	2851171	2852361	-	1191	3717	3229	3883	1337	2079	2058	Translation elongation factor Tu
SidCL21_3750	000000F|quiver	3718778	3719473	+	696	1551	1372	1216	570	754	613	hypothetical protein
SidCL21_902	000000F|quiver	901280	902227	-	948	4595	3551	3496	2108	2781	1799	Signal recognition particle receptor FtsY
SidCL21_903	000000F|quiver	902306	903664	+	1359	8529	6990	6477	3662	4057	3530	FIG015547: peptidase%2C M16 family
SidCL21_900	000000F|quiver	899722	900633	-	912	4174	3129	2920	1501	1754	1255	Cell-division-associated%2C ABC-transporter-like signaling protein FtsX
SidCL21_901	000000F|quiver	900630	901283	-	654	1700	1321	1331	721	845	560	Cell-division-associated%2C ABC-transporter-like signaling protein FtsE
SidCL21_906	000000F|quiver	905550	906026	+	477	6204	3529	3579	2372	2789	1337	Phosphopantetheine adenylyltransferase (EC 2.7.7.3)
SidCL21_907	000000F|quiver	906038	906292	+	255	3748	2923	2472	1057	1441	1328	Uncharacterized ferredoxin-like protein YfhL
SidCL21_904	000000F|quiver	903654	905021	+	1368	15460	9821	9987	5737	7686	4012	FIG015287: Zinc protease
SidCL21_905	000000F|quiver	905083	905553	+	471	1969	1550	1326	742	883	578	16S rRNA (guanine(966)-N(2))-methyltransferase (EC 2.1.1.171)
SidCL21_3020	000000F|quiver	3029977	3030414	+	438	2613	2653	2512	1237	1369	1025	hypothetical protein
SidCL21_3238	000000F|quiver	3239574	3240890	-	1317	1775	1199	1378	758	997	614	Replication-associated recombination protein RarA
SidCL21_3239	000000F|quiver	3240890	3241504	-	615	938	736	748	369	551	346	Outer membrane lipoprotein carrier protein LolA
SidCL21_3236	000000F|quiver	3237851	3237985	-	135	523	444	535	200	277	204	Seryl-tRNA synthetase (EC 6.1.1.11)
SidCL21_3237	000000F|quiver	3238057	3239475	-	1419	4914	3761	3787	1992	2694	1721	Seryl-tRNA synthetase (EC 6.1.1.11)
SidCL21_3234	000000F|quiver	3236026	3237402	+	1377	1753	1118	1329	674	892	522	Membrane-bound lytic murein transglycosylase F (EC 4.2.2.n1)
SidCL21_3235	000000F|quiver	3237521	3237832	-	312	1114	831	888	378	484	309	hypothetical protein
SidCL21_3232	000000F|quiver	3233334	3233606	-	273	1727	1406	1321	778	1007	770	hypothetical protein
SidCL21_456	000000F|quiver	441593	442114	-	522	4240	2789	3034	1726	1980	1022	3-deoxy-D-manno-octulosonate 8-phosphate phosphatase (EC 3.1.3.45)
SidCL21_3230	000000F|quiver	3232235	3232651	+	417	6292	5486	5054	2311	2233	2353	diheme cytochrome c
SidCL21_2720	000000F|quiver	2756040	2756264	+	225	24	23	19	3	10	2	hypothetical protein
SidCL21_1586	000000F|quiver	1612840	1621482	+	8643	11048	7302	7116	4711	5633	3005	hypothetical protein
SidCL21_1587	000000F|quiver	1621508	1621954	+	447	195	131	140	83	118	58	hypothetical protein
SidCL21_1584	000000F|quiver	1609309	1611213	+	1905	538	521	515	217	242	187	Multicopper oxidase
SidCL21_457	000000F|quiver	442111	443097	-	987	5414	3784	4013	2429	2971	2002	D-arabinose 5-phosphate isomerase (EC 5.3.1.13)
SidCL21_1582	000000F|quiver	1608093	1608740	+	648	425	407	379	192	207	189	Cytochrome oxidase biogenesis protein Sco1/SenC/PrrC%2C thiol-disulfide reductase involved in Cu(I) insertion into CoxII Cu(A) center
SidCL21_1583	000000F|quiver	1609025	1609315	+	291	56	46	35	22	20	23	hypothetical protein
SidCL21_1580	000000F|quiver	1606794	1607345	+	552	85	98	105	52	39	51	hypothetical protein
SidCL21_1581	000000F|quiver	1607374	1608033	+	660	327	284	240	110	160	87	two component transcriptional regulator%2C LuxR family
SidCL21_3024	000000F|quiver	3033254	3034261	+	1008	1717	1519	1378	880	1130	698	hypothetical protein
SidCL21_1588	000000F|quiver	1622027	1622545	+	519	119	107	115	64	86	49	hypothetical protein
SidCL21_518	000000F|quiver	512849	514771	+	1923	4830	4422	7889	203	261	181	Alkaline phosphatase (EC 3.1.3.1)
SidCL21_652	000000F|quiver	662481	664187	+	1707	9702	7989	6654	8678	8750	6608	Hydrogenase assembly protein HoxX
SidCL21_653	000000F|quiver	664235	665683	+	1449	10871	7742	7342	8047	8808	5766	Hydrogenase transcriptional regulatory protein HoxA
SidCL21_650	000000F|quiver	660186	661358	+	1173	6714	5624	4760	7536	8317	5581	[NiFe] hydrogenase metallocenter assembly protein HypD
SidCL21_651	000000F|quiver	661429	662481	+	1053	10388	7148	6156	7763	7621	5220	[NiFe] hydrogenase metallocenter assembly protein HypE
SidCL21_656	000000F|quiver	668266	668709	+	444	2370	1636	1722	1552	1370	1098	Nickel responsive regulator NikR
SidCL21_657	000000F|quiver	668721	670064	+	1344	5914	4253	3652	3931	3922	3299	Signal transduction histidine kinase HoxJ (hydrogenase regulation)
SidCL21_654	000000F|quiver	665789	666808	+	1020	8974	7004	6391	6225	5964	4697	Hydrogen-sensing hydrogenase small subunit (HoxB/HupU)
SidCL21_655	000000F|quiver	666805	668253	+	1449	9382	6334	5746	6868	6630	4547	Hydrogen-sensing hydrogenase large subunit (HoxC/HupV)
SidCL21_308	000000F|quiver	313790	315181	+	1392	1127	1021	880	424	460	436	Para-aminobenzoate synthase%2C aminase component (EC 2.6.1.85)
SidCL21_309	000000F|quiver	315397	316794	+	1398	1268	1061	1163	457	607	509	Ethanolamine ammonia-lyase heavy chain (EC 4.3.1.7)
SidCL21_658	000000F|quiver	670282	671097	+	816	4178	2959	4081	6766	10933	6596	HoxN/HupN/NixA family nickel/cobalt transporter
SidCL21_659	000000F|quiver	671188	673371	+	2184	3356	2969	3162	9041	14261	10087	hypothetical protein
SidCL21_3029	000000F|quiver	3036000	3037631	+	1632	5443	3539	3816	1834	2267	1452	Flagellar M-ring protein FliF
SidCL21_3522	000000F|quiver	3493292	3494593	-	1302	1065	870	794	360	418	337	Putative Na+/H+ antiporter
SidCL21_3523	000000F|quiver	3494692	3495156	-	465	548	505	392	205	247	208	hypothetical protein
SidCL21_3520	000000F|quiver	3492138	3492422	+	285	37	24	37	9	8	16	hypothetical protein
SidCL21_3028	000000F|quiver	3035873	3036001	-	129	8	7	13	0	14	5	hypothetical protein
SidCL21_3526	000000F|quiver	3496880	3497356	-	477	1040	890	965	328	385	216	Phospholipid-binding protein%2C YbhB/YbcL family
SidCL21_3527	000000F|quiver	3497418	3497984	-	567	1769	1147	1162	593	729	378	Isochorismatase (EC 3.3.2.1)
SidCL21_3524	000000F|quiver	3495171	3495302	+	132	117	86	77	64	102	75	hypothetical protein
SidCL21_3525	000000F|quiver	3495389	3496828	+	1440	1774	1648	1605	694	824	487	Aldehyde dehydrogenase (EC 1.2.1.3)%3B Probable coniferyl aldehyde dehydrogenase (EC 1.2.1.68)
SidCL21_3528	000000F|quiver	3498046	3498621	-	576	1225	931	826	484	649	468	hypothetical protein
SidCL21_3529	000000F|quiver	3498710	3499432	-	723	989	842	643	333	350	315	Thiopurine S-methyltransferase (EC 2.1.1.67)
SidCL21_2866	000000F|quiver	2874975	2875433	-	459	898	804	906	305	433	570	hypothetical protein
SidCL21_1216	000000F|quiver	1212736	1214520	+	1785	2199	1585	1605	843	1141	685	diguanylate cyclase/phosphodiesterase (GGDEF & EAL domains) with PAS/PAC sensor(s)
SidCL21_1217	000000F|quiver	1214681	1215835	+	1155	3559	2227	2469	940	1241	962	RND efflux system%2C membrane fusion protein
SidCL21_1214	000000F|quiver	1210726	1211499	+	774	2843	1936	1983	842	889	940	DnaJ-like protein DjlA
SidCL21_1215	000000F|quiver	1211562	1212362	-	801	4028	3685	3082	1493	1676	1694	hypothetical protein
SidCL21_1212	000000F|quiver	1208055	1208204	-	150	156	91	104	70	67	57	hypothetical protein
SidCL21_1213	000000F|quiver	1208229	1210592	+	2364	3280	2741	2661	1391	1571	1189	Predicted signal transduction protein
SidCL21_1210	000000F|quiver	1205373	1207013	+	1641	2979	2481	2403	965	1239	725	Methyl-accepting chemotaxis sensor/transducer protein
SidCL21_1211	000000F|quiver	1207390	1207728	+	339	1002	790	823	415	617	492	hypothetical protein
SidCL21_1748	000000F|quiver	1792531	1793433	+	903	682	574	564	182	198	245	hypothetical protein
SidCL21_1749	000000F|quiver	1793451	1794023	+	573	870	625	714	359	480	313	hypothetical protein
SidCL21_970	000000F|quiver	969740	969889	+	150	6	1	3	7	5	0	hypothetical protein
SidCL21_1218	000000F|quiver	1215845	1218967	+	3123	9797	5614	8102	3014	4486	2487	RND efflux system%2C inner membrane transporter
SidCL21_1219	000000F|quiver	1218960	1220405	+	1446	4237	2632	3801	1472	1915	1062	Efflux transport system%2C outer membrane factor (OMF) lipoprotein
SidCL21_2867	000000F|quiver	2875620	2876753	+	1134	1498	1194	1147	622	917	641	D-alanyl-D-alanine carboxypeptidase (EC 3.4.16.4)
SidCL21_2670	000000F|quiver	2716757	2717443	-	687	986	722	844	517	688	360	Molybdenum ABC transporter permease protein ModB
SidCL21_490	000000F|quiver	479285	479758	-	474	888	596	606	401	468	396	cyclic nucleotide-binding protein
SidCL21_491	000000F|quiver	479838	481328	+	1491	1572	1236	1279	612	856	557	Apolipoprotein N-acyltransferase / Copper homeostasis protein CutE
SidCL21_492	000000F|quiver	481596	482981	+	1386	4597	3815	2415	7789	6285	2469	hypothetical protein
SidCL21_493	000000F|quiver	482978	484003	+	1026	2565	2221	1314	2244	1538	1070	hypothetical protein
SidCL21_494	000000F|quiver	484000	487059	+	3060	5043	4085	2435	3543	3494	1932	Cobalt-zinc-cadmium resistance protein CzcA%3B Cation efflux system protein CusA
SidCL21_495	000000F|quiver	487137	487445	+	309	972	1158	522	1915	1403	1884	Propeptide PepSY amd peptidase M4
SidCL21_496	000000F|quiver	487461	488135	+	675	2367	2021	1052	3421	2549	2168	Two-component system response regulator QseB
SidCL21_497	000000F|quiver	488119	489438	+	1320	3600	3195	1972	2904	2654	1973	hypothetical protein
SidCL21_498	000000F|quiver	489575	490126	+	552	2244	1894	1468	1531	1506	1298	cytochrome B561
SidCL21_499	000000F|quiver	490149	491540	-	1392	8008	5834	5704	3536	4301	2252	Soluble pyridine nucleotide transhydrogenase (EC 1.6.1.1)
SidCL21_1108	000000F|quiver	1115749	1116132	+	384	1048	753	875	375	510	474	Fluoride ion transporter CrcB
SidCL21_1109	000000F|quiver	1116142	1116459	+	318	1891	1675	1626	789	1042	677	Protein of unknown function DUF190
SidCL21_2724	000000F|quiver	2758079	2761930	-	3852	1090	823	780	482	590	388	Signal transduction histidine kinase
SidCL21_1102	000000F|quiver	1111283	1112566	+	1284	4275	3494	3575	1690	2180	1436	hypothetical protein
SidCL21_1103	000000F|quiver	1112563	1113174	+	612	1631	1177	1168	604	709	489	hypothetical protein
SidCL21_1100	000000F|quiver	1110049	1110822	+	774	2036	1374	1456	699	935	694	Zinc transporter%2C ZIP family
SidCL21_1101	000000F|quiver	1110868	1111023	+	156	826	687	671	291	426	325	hypothetical protein
SidCL21_1106	000000F|quiver	1114092	1115417	+	1326	2910	2148	2333	1144	1382	1176	Ribosomal protein S12p Asp88 (E. coli) methylthiotransferase (EC 2.8.4.4)
SidCL21_1107	000000F|quiver	1115414	1115752	+	339	452	359	424	125	177	118	Ferredoxin
SidCL21_1104	000000F|quiver	1113260	1113862	+	603	1452	1136	1360	444	565	385	nitroreductase
SidCL21_1105	000000F|quiver	1113948	1114070	-	123	44	37	41	9	13	9	hypothetical protein
SidCL21_1542	000000F|quiver	1570948	1571574	-	627	1291	1080	1157	426	536	647	Phosphoserine phosphatase (EC 3.1.3.3)
SidCL21_478	000000F|quiver	469917	470522	+	606	3604	2700	2137	1390	1928	989	hypothetical protein
SidCL21_479	000000F|quiver	470831	471160	+	330	1522	1621	1477	800	1061	712	hypothetical protein
SidCL21_2868	000000F|quiver	2876763	2877617	+	855	1208	994	967	529	675	558	D-alanine aminotransferase (EC 2.6.1.21)
SidCL21_2869	000000F|quiver	2877614	2877883	+	270	702	655	614	282	433	290	Proposed lipoate regulatory protein YbeD
SidCL21_2861	000000F|quiver	2868966	2871155	-	2190	737	578	567	323	387	288	TonB-dependent receptor
SidCL21_1543	000000F|quiver	1571617	1571979	-	363	1575	1364	1358	443	486	654	hypothetical protein
SidCL21_472	000000F|quiver	463264	464478	+	1215	4120	3591	3378	1678	2089	1621	Integrase
SidCL21_473	000000F|quiver	464638	465279	+	642	1232	1151	1104	584	753	564	hypothetical protein
SidCL21_470	000000F|quiver	461373	462095	+	723	1752	1108	1145	683	895	550	Pantothenate kinase type III%2C CoaX-like (EC 2.7.1.33)
SidCL21_471	000000F|quiver	462092	462928	+	837	3755	2846	2596	1386	1493	1234	hypothetical protein
SidCL21_476	000000F|quiver	466642	466920	+	279	619	419	463	227	243	206	hypothetical protein
SidCL21_477	000000F|quiver	467029	469920	+	2892	2798	2402	2198	941	1208	972	hypothetical protein
SidCL21_474	000000F|quiver	465390	465617	+	228	44	51	48	28	25	18	hypothetical protein
SidCL21_475	000000F|quiver	465672	466130	+	459	240	165	160	120	111	69	hypothetical protein
SidCL21_278	000000F|quiver	277749	278600	-	852	3266	2957	2895	1159	1446	1076	hypothetical protein
SidCL21_279	000000F|quiver	278833	280497	+	1665	2704	1992	2024	1193	1498	948	hypothetical protein
SidCL21_1541	000000F|quiver	1570084	1570947	-	864	3136	2466	2286	1122	1485	1143	UbiA prenyltransferase
SidCL21_270	000000F|quiver	267509	269125	-	1617	8522	6904	7317	3560	4363	2565	hypothetical protein
SidCL21_271	000000F|quiver	269134	272991	-	3858	19526	14603	15100	8910	11442	6754	FAD/FMN-containing dehydrogenases
SidCL21_272	000000F|quiver	273057	273626	+	570	444	322	355	159	264	160	2'-5' RNA ligase
SidCL21_273	000000F|quiver	273626	274054	+	429	488	401	391	201	248	151	pyrimidine dimer DNA glycosylase
SidCL21_274	000000F|quiver	274055	274786	-	732	1033	802	771	427	430	318	HesA/MoeB/ThiF family protein
SidCL21_275	000000F|quiver	274851	275336	-	486	1171	936	873	530	556	419	hypothetical protein
SidCL21_276	000000F|quiver	275421	276203	-	783	1928	1206	1315	691	953	490	Putative deoxyribonuclease YjjV
SidCL21_277	000000F|quiver	276333	277427	+	1095	4983	3891	4331	2089	2298	1830	Chorismate synthase (EC 4.2.3.5)
SidCL21_1568	000000F|quiver	1595432	1596076	+	645	3186	2383	2162	1690	2243	1119	Two-component transcriptional response regulator%2C LuxR family
SidCL21_1569	000000F|quiver	1596607	1597584	+	978	229	232	238	113	171	94	hypothetical protein
SidCL21_2862	000000F|quiver	2871186	2872613	+	1428	1204	928	1097	500	688	456	Sensor histidine kinase PrrB (RegB) (EC 2.7.3.-)
SidCL21_588	000000F|quiver	601746	603599	-	1854	1851	1109	3044	340	496	626	diguanylate cyclase/phosphodiesterase (GGDEF & EAL domains) with PAS/PAC sensor(s)
SidCL21_1560	000000F|quiver	1587869	1589131	-	1263	2300	1439	1496	822	1067	515	MgtC family
SidCL21_1561	000000F|quiver	1589134	1590864	-	1731	1498	1163	1178	584	843	519	Single-stranded-DNA-specific exonuclease RecJ
SidCL21_1562	000000F|quiver	1590968	1592200	+	1233	19120	14624	13858	6359	8647	7418	Aspartokinase (EC 2.7.2.4)
SidCL21_1017	000000F|quiver	1022783	1023400	+	618	3375	2695	3694	848	1139	740	hypothetical protein
SidCL21_1564	000000F|quiver	1592563	1593150	-	588	1040	934	815	410	564	437	hypothetical protein
SidCL21_1565	000000F|quiver	1593184	1593321	+	138	172	140	111	70	83	68	hypothetical protein
SidCL21_1566	000000F|quiver	1593503	1595272	+	1770	6295	5303	5344	2393	2539	1771	hypothetical protein
SidCL21_1567	000000F|quiver	1595269	1595391	+	123	49	65	63	22	13	15	hypothetical protein
SidCL21_586	000000F|quiver	600709	601587	-	879	1369	623	2232	221	420	219	Acyl-CoA:1-acyl-sn-glycerol-3-phosphate acyltransferase (EC 2.3.1.51)
SidCL21_1368	000000F|quiver	1384606	1385148	-	543	1000	878	1430	276	296	367	hypothetical protein
SidCL21_587	000000F|quiver	601601	601735	-	135	43	27	152	6	6	11	hypothetical protein
SidCL21_1366	000000F|quiver	1384145	1384273	-	129	81	78	88	31	35	23	hypothetical protein
SidCL21_1367	000000F|quiver	1384350	1384595	+	246	241	203	279	70	117	64	hypothetical protein
SidCL21_1364	000000F|quiver	1382940	1383719	+	780	2198	2063	1819	781	1015	743	hypothetical protein
SidCL21_1365	000000F|quiver	1383823	1383951	+	129	273	297	311	93	108	82	hypothetical protein
SidCL21_1362	000000F|quiver	1381707	1381796	+	90	966	633	603	524	616	336	hypothetical protein
SidCL21_1363	000000F|quiver	1382207	1382824	+	618	1717	1822	1458	737	1011	769	hypothetical protein
SidCL21_1360	000000F|quiver	1380022	1380486	-	465	987	521	684	368	541	256	tRNA threonylcarbamoyladenosine biosynthesis protein TsaE
SidCL21_1361	000000F|quiver	1380469	1381548	+	1080	2678	1911	1753	1265	1551	741	Iron-sulfur cluster-binding protein
SidCL21_1964	000000F|quiver	2009019	2010257	+	1239	2634	1933	1634	965	1171	664	hypothetical protein
SidCL21_1965	000000F|quiver	2010378	2010500	+	123	522	509	397	245	288	171	hypothetical protein
SidCL21_1966	000000F|quiver	2010669	2010986	+	318	8515	7069	5093	2359	2375	2336	hypothetical protein
SidCL21_1549	000000F|quiver	1575927	1577870	+	1944	1464	1504	1297	691	731	561	hypothetical protein
SidCL21_1960	000000F|quiver	2006389	2006580	-	192	457	426	354	249	269	185	Fumarate hydratase class II (EC 4.2.1.2)
SidCL21_1961	000000F|quiver	2006565	2006834	-	270	382	300	286	138	135	136	hypothetical protein
SidCL21_1962	000000F|quiver	2007073	2008284	+	1212	1250	1040	1054	549	606	427	3-oxoacyl-[acyl-carrier-protein] synthase%2C KASIII (EC 2.3.1.180)
SidCL21_1963	000000F|quiver	2008309	2009022	+	714	682	454	440	220	246	150	hypothetical protein
SidCL21_1968	000000F|quiver	2011640	2011774	+	135	11200	13543	7967	6267	9126	6061	hypothetical protein
SidCL21_1969	000000F|quiver	2012200	2013537	-	1338	4343	4363	3958	1960	2387	1570	diguanylate cyclase/phosphodiesterase (GGDEF & EAL domains) with PAS/PAC sensor(s)
SidCL21_2594	000000F|quiver	2646760	2647587	-	828	4551	3241	3375	1333	1479	1386	Pantoate--beta-alanine ligase (EC 6.3.2.1)
SidCL21_2595	000000F|quiver	2647587	2648378	-	792	3575	2905	2937	1325	1612	1145	3-methyl-2-oxobutanoate hydroxymethyltransferase (EC 2.1.2.11)
SidCL21_2596	000000F|quiver	2648378	2649019	-	642	1692	1374	1382	541	766	623	Deoxyadenosine kinase (EC 2.7.1.76) @ Deoxyguanosine kinase (EC 2.7.1.113)
SidCL21_2597	000000F|quiver	2649081	2649662	-	582	2007	1535	1679	881	1171	789	2-amino-4-hydroxy-6-hydroxymethyldihydropteridine pyrophosphokinase (EC 2.7.6.3)
SidCL21_2590	000000F|quiver	2642386	2643462	+	1077	1642	1170	1107	766	880	535	tRNA-specific 2-thiouridylase MnmA (EC 2.8.1.13)
SidCL21_2591	000000F|quiver	2643479	2644531	+	1053	2907	2137	2107	1028	1528	952	hypothetical protein
SidCL21_2592	000000F|quiver	2644713	2646083	+	1371	3892	2765	2930	1276	1665	1367	Adenylosuccinate lyase (EC 4.3.2.2) @ SAICAR lyase (EC 4.3.2.2)
SidCL21_2593	000000F|quiver	2646187	2646579	-	393	6528	4616	5298	1767	2629	2335	Aspartate 1-decarboxylase (EC 4.1.1.11)
SidCL21_2653	000000F|quiver	2697951	2699285	+	1335	2543	3121	2915	1033	1375	1309	hypothetical protein
SidCL21_2598	000000F|quiver	2649662	2651008	-	1347	8574	6204	6736	3145	3962	3227	Poly(A) polymerase (EC 2.7.7.19)
SidCL21_2599	000000F|quiver	2651094	2651756	-	663	1399	1171	1239	530	625	735	Phosphoserine phosphatase (EC 3.1.3.3)
SidCL21_2460	000000F|quiver	2523938	2524795	+	858	1881	1481	1395	697	930	649	Ribosome small subunit biogenesis RbfA-release protein RsgA
SidCL21_2461	000000F|quiver	2525231	2525353	-	123	130	109	78	30	52	50	hypothetical protein
SidCL21_2462	000000F|quiver	2525394	2526329	-	936	9537	4377	4445	2458	3248	1623	Similar to cobalamin biosynthesis protein CbiB
SidCL21_2463	000000F|quiver	2526400	2527653	-	1254	18936	9218	6922	3828	3888	1629	Sulfate adenylyltransferase subunit 1 (EC 2.7.7.4)
SidCL21_2464	000000F|quiver	2527656	2528582	-	927	11529	6150	4696	2594	2590	879	Sulfate adenylyltransferase subunit 2 (EC 2.7.7.4)
SidCL21_2465	000000F|quiver	2528598	2529407	-	810	9147	6223	4408	1739	1524	592	Adenylyl-sulfate reductase [thioredoxin] (EC 1.8.4.10)
SidCL21_2466	000000F|quiver	2529404	2531248	-	1845	22236	13009	9556	4322	3015	1082	Ferredoxin--sulfite reductase (EC 1.8.7.1)
SidCL21_2467	000000F|quiver	2531245	2531433	-	189	708	373	317	158	118	37	Ferredoxin--sulfite reductase (EC 1.8.7.1)
SidCL21_2468	000000F|quiver	2531445	2532227	-	783	9969	3258	2999	5324	3444	1154	Putative sulfate permease
SidCL21_2469	000000F|quiver	2532345	2533271	+	927	1969	1282	1227	899	1020	627	Cys regulon transcriptional activator CysB
SidCL21_3737	000000F|quiver	3706864	3707490	-	627	1234	856	916	516	645	342	Inner membrane protein YjdF
SidCL21_2266	000000F|quiver	2329004	2330320	-	1317	9903	6556	7465	5124	6174	3944	Adenylate cyclase (EC 4.6.1.1)
SidCL21_2267	000000F|quiver	2330497	2331417	+	921	5607	4423	4358	2400	3094	2359	Branched-chain amino acid aminotransferase (EC 2.6.1.42)
SidCL21_2264	000000F|quiver	2326304	2328307	+	2004	2698	2157	2113	1095	1335	899	Glutamate-ammonia-ligase adenylyltransferase (EC 2.7.7.42)
SidCL21_2265	000000F|quiver	2328261	2329007	+	747	1218	859	914	458	536	311	Glutamate-ammonia-ligase adenylyltransferase (EC 2.7.7.42)
SidCL21_2262	000000F|quiver	2321391	2322260	-	870	5571	4699	4407	2170	2255	1789	FIG003879: Uncharacterized subgroup of the nitrilase superfamily
SidCL21_2263	000000F|quiver	2322321	2326199	-	3879	19818	14001	14372	7724	9289	5690	FIG005080: Possible exported protein
SidCL21_2260	000000F|quiver	2318913	2319839	-	927	4049	2831	3215	1518	1896	1406	FMN adenylyltransferase (EC 2.7.7.2) / Riboflavin kinase (EC 2.7.1.26)
SidCL21_2261	000000F|quiver	2319958	2321394	-	1437	10478	7452	7363	4187	5006	2832	TldD protein%2C part of TldE/TldD proteolytic complex
SidCL21_2918	000000F|quiver	2928649	2928942	-	294	4431	2760	2889	2033	2013	1329	Phospholipid ABC transporter-binding protein MlaB
SidCL21_2652	000000F|quiver	2697679	2697879	-	201	306	367	282	148	138	139	hypothetical protein
SidCL21_2268	000000F|quiver	2331442	2331642	+	201	1268	1079	1087	508	748	647	hypothetical protein
SidCL21_2269	000000F|quiver	2331721	2332695	+	975	7796	3603	4015	2735	4161	1565	ADP-heptose--lipooligosaccharide heptosyltransferase II
SidCL21_1818	000000F|quiver	1866188	1867438	-	1251	3390	2875	2414	928	1102	995	hypothetical protein
SidCL21_1819	000000F|quiver	1867534	1867671	+	138	80	92	60	23	40	35	hypothetical protein
SidCL21_3336	000000F|quiver	3325733	3326335	-	603	16206	14351	14211	6061	7554	6366	Alkyl hydroperoxide reductase subunit C-like protein
SidCL21_1810	000000F|quiver	1860056	1860799	-	744	5414	4025	4099	2123	2749	1983	3-oxoacyl-[acyl-carrier protein] reductase (EC 1.1.1.100)
SidCL21_1811	000000F|quiver	1860815	1861747	-	933	6930	4764	5100	2955	4476	2582	Malonyl CoA-acyl carrier protein transacylase (EC 2.3.1.39)
SidCL21_1812	000000F|quiver	1861755	1862684	-	930	7075	5033	5747	2628	4050	2798	3-oxoacyl-[acyl-carrier-protein] synthase%2C KASIII (EC 2.3.1.180)
SidCL21_1813	000000F|quiver	1862681	1863763	-	1083	12286	8098	8911	4032	5910	4598	Phosphate:acyl-ACP acyltransferase PlsX (EC 2.3.1.n2)
SidCL21_1814	000000F|quiver	1863794	1863973	-	180	8442	6880	9561	2764	3769	3464	LSU ribosomal protein L32p @ LSU ribosomal protein L32p%2C zinc-independent
SidCL21_1815	000000F|quiver	1863996	1864535	-	540	16596	10813	12475	4112	6322	6782	FIG01269488: protein%2C clustered with ribosomal protein L32p
SidCL21_1816	000000F|quiver	1864537	1865121	+	585	542	521	563	203	353	242	Maf-like protein YceF
SidCL21_1817	000000F|quiver	1865214	1865636	+	423	3806	2449	2974	609	746	1001	RNA polymerase-binding transcription factor DksA
SidCL21_2288	000000F|quiver	2351331	2351951	-	621	710	562	609	294	443	343	hypothetical protein
SidCL21_2289	000000F|quiver	2352007	2354700	-	2694	35301	24666	28449	13981	17710	13820	Putative transmembrane protein
SidCL21_3626	000000F|quiver	3599641	3599979	-	339	2259	963	1948	182	221	150	Nitrogen regulatory protein P-II%2C GlnK
SidCL21_2280	000000F|quiver	2344711	2345373	-	663	5504	3882	3936	2286	2783	1860	Septum-associated cell division protein DedD
SidCL21_2281	000000F|quiver	2345392	2346657	-	1266	2298	1842	1663	1237	1581	926	Dihydrofolate synthase (EC 6.3.2.12) @ Folylpolyglutamate synthase (EC 6.3.2.17)
SidCL21_2282	000000F|quiver	2346672	2347022	-	351	1207	911	1025	516	690	396	hypothetical protein
SidCL21_2283	000000F|quiver	2347028	2347912	-	885	6534	5118	5376	2887	3557	2377	Acetyl-coenzyme A carboxyl transferase beta chain (EC 6.4.1.2)
SidCL21_2284	000000F|quiver	2347925	2348722	-	798	3869	2504	3042	1653	2270	1336	Tryptophan synthase alpha chain (EC 4.2.1.20)
SidCL21_2285	000000F|quiver	2348719	2349915	-	1197	5983	4422	4696	2069	2629	1946	Tryptophan synthase beta chain (EC 4.2.1.20)
SidCL21_2286	000000F|quiver	2349908	2350543	-	636	3007	1906	2333	1126	1750	1154	Phosphoribosylanthranilate isomerase (EC 5.3.1.24)
SidCL21_2287	000000F|quiver	2350564	2351334	-	771	1356	854	966	692	995	578	tRNA pseudouridine(38-40) synthase (EC 5.4.99.12)
SidCL21_2604	000000F|quiver	2655101	2655805	+	705	1467	1037	914	696	974	661	hypothetical protein
SidCL21_2605	000000F|quiver	2655802	2656857	+	1056	533	433	385	180	245	221	hypothetical protein
SidCL21_2606	000000F|quiver	2656844	2658112	+	1269	2282	1727	1692	788	1039	861	Fmu (Sun) /eukaryotic nucleolar NOL1/Nop2p%3B tRNA/rRNA cytosine-C5-methyltransferase
SidCL21_2607	000000F|quiver	2658256	2658363	+	108	464	433	410	216	341	276	putative transmembrane protein
SidCL21_2600	000000F|quiver	2651830	2652483	-	654	6032	5365	5554	2488	2817	2417	hypothetical protein
SidCL21_2601	000000F|quiver	2652584	2653246	-	663	1045	855	907	322	456	364	DnaA inactivator Hda (shorter homolog of DnaA)
SidCL21_2602	000000F|quiver	2653412	2654455	+	1044	5729	3703	4014	2260	3045	1844	Phosphoribosylformylglycinamidine cyclo-ligase (EC 6.3.3.1)
SidCL21_2603	000000F|quiver	2654459	2655097	+	639	1052	834	863	412	652	421	Phosphoribosylglycinamide formyltransferase (EC 2.1.2.2)
SidCL21_2792	000000F|quiver	2814333	2815760	-	1428	9141	6704	6845	3467	4837	3320	Inner membrane transport protein YajR
SidCL21_3330	000000F|quiver	3320509	3321291	-	783	1843	1440	1467	626	846	499	Molybdopterin-synthase adenylyltransferase (EC 2.7.7.80)
SidCL21_2608	000000F|quiver	2658363	2660861	+	2499	5336	4086	3978	1983	2654	1689	diguanylate cyclase/phosphodiesterase (GGDEF & EAL domains) with PAS/PAC sensor(s)
SidCL21_2609	000000F|quiver	2660858	2662186	-	1329	8711	5788	6991	3666	4782	3170	Type I secretion outer membrane protein%2C TolC family
SidCL21_949	000000F|quiver	949738	953382	-	3645	6236	4998	4532	2550	3494	1926	diguanylate cyclase/phosphodiesterase (GGDEF & EAL domains) with PAS/PAC sensor(s)
SidCL21_2793	000000F|quiver	2815911	2816225	-	315	361	288	262	324	352	228	CcdB-like toxin protein
SidCL21_3628	000000F|quiver	3601074	3601286	+	213	926	913	887	432	640	382	hypothetical protein
SidCL21_2132	000000F|quiver	2179929	2181290	+	1362	3715	2728	2576	1645	2290	1497	Pole remodelling regulatory diguanylate cyclase
SidCL21_2133	000000F|quiver	2181287	2182222	+	936	2026	1480	1590	748	960	594	hypothetical protein
SidCL21_2130	000000F|quiver	2176463	2178421	+	1959	1657	1253	1300	650	791	452	DinG family ATP-dependent helicase YoaA
SidCL21_2131	000000F|quiver	2178418	2179785	-	1368	6985	4984	4726	2993	3574	2653	Diguanylate cyclase (EC 2.7.7.65) > Globin-coupled heme-based oxygen sensor DgcO
SidCL21_2136	000000F|quiver	2184416	2184847	+	432	1096	520	640	195	245	271	Transcriptional regulator%2C MarR family
SidCL21_2137	000000F|quiver	2184864	2185850	+	987	1455	939	978	476	617	483	Membrane fusion component of MSF-type tripartite multidrug efflux system
SidCL21_2134	000000F|quiver	2182233	2183276	-	1044	1122	826	1016	401	476	367	Selenide%2Cwater dikinase (EC 2.7.9.3)
SidCL21_2135	000000F|quiver	2183289	2184329	+	1041	929	623	629	394	380	212	Selenophosphate-dependent tRNA 2-selenouridine synthase
SidCL21_2138	000000F|quiver	2185858	2187375	+	1518	1177	807	900	382	459	242	Inner-membrane proton/drug antiporter (MSF type) of tripartite multidrug efflux system
SidCL21_2139	000000F|quiver	2187483	2187614	-	132	105	96	71	33	31	33	hypothetical protein
SidCL21_2738	000000F|quiver	2771761	2772024	-	264	72	62	56	36	30	29	hypothetical protein
SidCL21_2739	000000F|quiver	2772028	2772759	-	732	107	85	108	34	75	41	Nitrogenase cofactor carrier protein NafY
SidCL21_3736	000000F|quiver	3706146	3706613	+	468	794	801	661	433	559	365	hypothetical protein
SidCL21_2048	000000F|quiver	2091740	2092144	-	405	543	584	518	244	387	186	hypothetical protein
SidCL21_2049	000000F|quiver	2092416	2094053	-	1638	2069	1501	1672	674	735	577	Coenzyme A transferase
SidCL21_2046	000000F|quiver	2091253	2091381	-	129	96	99	90	38	20	24	hypothetical protein
SidCL21_2047	000000F|quiver	2091512	2091691	-	180	97	112	113	32	43	40	hypothetical protein
SidCL21_2044	000000F|quiver	2090120	2090779	+	660	205	274	287	87	116	92	hypothetical protein
SidCL21_2045	000000F|quiver	2090965	2091183	+	219	150	207	163	68	74	52	hypothetical protein
SidCL21_2042	000000F|quiver	2084561	2088532	-	3972	6421	5158	5301	2767	3495	2068	hypothetical protein
SidCL21_2043	000000F|quiver	2088613	2089917	-	1305	1306	1097	1060	471	551	452	hypothetical protein
SidCL21_2040	000000F|quiver	2081723	2082991	+	1269	2499	2222	1923	901	1143	756	hypothetical protein
SidCL21_2041	000000F|quiver	2083097	2084476	+	1380	1813	1814	1765	724	999	787	TRAP-type uncharacterized transport system%2C periplasmic component
SidCL21_2933	000000F|quiver	2944874	2945611	+	738	2967	2061	2538	1118	1405	812	hypothetical protein
SidCL21_2791	000000F|quiver	2813802	2814269	-	468	6814	5267	4034	2145	2678	2297	Single-stranded DNA-binding protein
SidCL21_2936	000000F|quiver	2947773	2948123	-	351	1616	1561	1417	604	773	643	Putative transmembrane protein
SidCL21_2935	000000F|quiver	2947281	2947571	-	291	1554	1461	1300	580	735	430	Excinuclease ABC%2C C subunit-like
SidCL21_3734	000000F|quiver	3704205	3704807	+	603	1234	869	1007	558	721	522	Methionine biosynthesis protein MetW
SidCL21_2654	000000F|quiver	2700010	2700519	+	510	2325	2204	1864	975	1112	861	hypothetical protein
SidCL21_3233	000000F|quiver	3233784	3234956	-	1173	619	483	441	165	258	144	Radical SAM domain protein
SidCL21_3231	000000F|quiver	3232685	3232957	-	273	5301	3725	3446	2292	3135	1539	hypothetical protein
SidCL21_1585	000000F|quiver	1611224	1612822	+	1599	1126	796	722	417	472	403	Multicopper oxidase
SidCL21_2833	000000F|quiver	2843513	2847580	-	4068	50075	36560	45192	24211	31345	28818	DNA-directed RNA polymerase beta subunit (EC 2.7.7.6)
SidCL21_865	000000F|quiver	867106	867528	-	423	592	407	327	210	264	217	hypothetical protein
SidCL21_864	000000F|quiver	866568	867104	-	537	2033	1307	1245	729	1006	684	ATP:Cob(I)alamin adenosyltransferase (EC 2.5.1.17)
SidCL21_867	000000F|quiver	868157	868855	-	699	4683	3831	3880	1641	2376	1607	Electron transport complex protein RnfE
SidCL21_866	000000F|quiver	867528	868160	-	633	2539	1630	1724	910	1078	735	Endonuclease III (EC 4.2.99.18)
SidCL21_861	000000F|quiver	864398	865036	+	639	4393	3261	3746	2025	3094	1800	Phosphatidylserine decarboxylase (EC 4.1.1.65)
SidCL21_860	000000F|quiver	863287	864303	+	1017	15978	12435	14088	6647	8469	6694	Ketol-acid reductoisomerase (NADP(+)) (EC 1.1.1.86)
SidCL21_863	000000F|quiver	865878	866456	-	579	5944	4677	4141	2303	2985	2042	hypothetical protein
SidCL21_862	000000F|quiver	865042	865812	+	771	7712	5645	6474	3270	4611	3228	CDP-diacylglycerol--serine O-phosphatidyltransferase (EC 2.7.8.8)
SidCL21_869	000000F|quiver	869647	870675	-	1029	4770	3762	4278	1864	2930	1894	Electron transport complex protein RnfD
SidCL21_868	000000F|quiver	868997	869650	-	654	6743	4733	4591	2746	3477	1885	Electron transport complex protein RnfG
SidCL21_3429	000000F|quiver	3416827	3417774	-	948	1733	1284	1265	710	743	481	DnaJ-class molecular chaperone CbpA
SidCL21_3428	000000F|quiver	3416504	3416824	-	321	350	241	261	147	123	95	Chaperone-modulator protein CbpM
SidCL21_3427	000000F|quiver	3415396	3416421	-	1026	1554	1223	1189	736	799	414	Fructose-bisphosphate aldolase class I (EC 4.1.2.13)
SidCL21_3426	000000F|quiver	3415130	3415399	-	270	151	118	104	102	64	35	Pyruvate decarboxylase (EC 4.1.1.1)%3B Alpha-keto-acid decarboxylase (EC 4.1.1.-)
SidCL21_3425	000000F|quiver	3412590	3415133	-	2544	3325	2399	2218	1633	1899	1080	Glycogen phosphorylase (EC 2.4.1.1)
SidCL21_3424	000000F|quiver	3410376	3412424	-	2049	561	522	482	242	318	229	Transketolase (EC 2.2.1.1)
SidCL21_2795	000000F|quiver	2816644	2819463	+	2820	8740	6281	7148	3173	4293	3088	Excinuclease ABC subunit A
SidCL21_3422	000000F|quiver	3409415	3409534	-	120	37	80	38	16	22	19	hypothetical protein
SidCL21_3421	000000F|quiver	3408681	3409313	-	633	446	424	386	188	230	198	hypothetical protein
SidCL21_3420	000000F|quiver	3408556	3408684	-	129	82	77	51	36	56	39	hypothetical protein
SidCL21_3463	000000F|quiver	3443174	3443644	+	471	1407	875	939	810	1261	552	23S rRNA (pseudouridine(1915)-N(3))-methyltransferase (EC 2.1.1.177)
SidCL21_3738	000000F|quiver	3707539	3707808	+	270	360	314	272	132	179	138	hypothetical protein
SidCL21_1589	000000F|quiver	1622617	1623414	+	798	273	220	247	103	120	108	hypothetical protein
SidCL21_919	000000F|quiver	922549	923424	+	876	8634	5577	7111	2803	4149	4103	4-diphosphocytidyl-2-C-methyl-D-erythritol kinase (EC 2.7.1.148)
SidCL21_918	000000F|quiver	922001	922552	+	552	2749	1882	1875	1316	1682	691	Outer membrane lipoprotein component of lipoprotein transport system LolB
SidCL21_3731	000000F|quiver	3700982	3701596	+	615	3889	2728	2737	1474	1978	1122	GTP-binding protein EngB
SidCL21_3730	000000F|quiver	3699535	3700836	+	1302	10030	6289	6520	3632	4971	2037	Glutamate-1-semialdehyde 2%2C1-aminomutase (EC 5.4.3.8)
SidCL21_3089	000000F|quiver	3089534	3091618	-	2085	7440	5753	6313	2991	3266	2006	Flagellar biosynthesis protein FlhA
SidCL21_3088	000000F|quiver	3088212	3089537	-	1326	5840	4640	4417	2227	2033	1378	Flagellar biosynthesis protein FlhF
SidCL21_3735	000000F|quiver	3704811	3706070	+	1260	1472	1052	1096	725	1027	791	AmpG permease
SidCL21_301	000000F|quiver	305290	306048	+	759	1808	1186	1327	731	916	651	FIG018329: 1-acyl-sn-glycerol-3-phosphate acyltransferase
SidCL21_911	000000F|quiver	910927	911673	-	747	2782	1820	2128	966	1349	694	Gliding motility-associated ABC transporter permease protein GldF
SidCL21_910	000000F|quiver	909602	910930	-	1329	4221	2953	3030	1707	2247	1434	Gliding motility-associated ABC transporter substrate-binding protein GldG
SidCL21_913	000000F|quiver	912820	914187	+	1368	3919	2838	3384	1171	1788	1489	OmpA-like transmembrane domain
SidCL21_912	000000F|quiver	911670	912404	-	735	2935	2063	2156	1183	1555	1099	Gliding motility-associated ABC transporter ATP-binding protein GldA
SidCL21_915	000000F|quiver	915902	917050	+	1149	7086	4950	5648	2602	3446	2299	Probable Co/Zn/Cd efflux system membrane fusion protein
SidCL21_914	000000F|quiver	914346	915893	+	1548	6040	4291	4993	2596	3562	2328	Efflux transport system%2C outer membrane factor (OMF) lipoprotein
SidCL21_917	000000F|quiver	920178	921998	+	1821	9310	6698	7300	3832	4893	2917	hypothetical protein
SidCL21_916	000000F|quiver	917072	920191	+	3120	16083	11434	12306	6313	9025	5376	Cobalt-zinc-cadmium resistance protein CzcA%3B Cation efflux system protein CusA
SidCL21_303	000000F|quiver	307185	308513	+	1329	6667	4627	4677	2792	3633	2141	Adenylate cyclase (EC 4.6.1.1)
SidCL21_304	000000F|quiver	308522	309427	-	906	2301	1629	1873	1018	1333	817	Permease of the drug/metabolite transporter (DMT) superfamily
SidCL21_305	000000F|quiver	309553	309675	-	123	419	328	290	236	289	244	hypothetical protein
SidCL21_306	000000F|quiver	309709	312552	-	2844	4102	3852	3312	1713	2375	1709	diguanylate cyclase/phosphodiesterase (GGDEF & EAL domains) with PAS/PAC sensor(s)
SidCL21_307	000000F|quiver	313182	313748	-	567	1474	1246	1244	617	784	633	ATP-dependent protease HslVU (ClpYQ)%2C peptidase subunit
SidCL21_317	000000F|quiver	321416	321769	-	354	302	313	298	103	130	116	Cytochrome c%2C class I
SidCL21_640	000000F|quiver	652438	652740	+	303	346	691	1059	942	1103	2218	hypothetical protein
SidCL21_315	000000F|quiver	319923	320924	+	1002	1627	1158	1403	594	772	459	UPF0718 membrane protein YraQ
SidCL21_314	000000F|quiver	319641	319880	-	240	245	245	216	105	79	73	hypothetical protein
SidCL21_313	000000F|quiver	319225	319443	+	219	573	592	557	202	337	220	hypothetical protein
SidCL21_312	000000F|quiver	318647	318886	+	240	1581	1319	1231	565	617	461	hypothetical protein
SidCL21_311	000000F|quiver	317973	318533	+	561	2181	1880	1617	950	1062	837	hypothetical protein
SidCL21_310	000000F|quiver	316791	317564	+	774	1658	1390	1337	852	932	545	Ethanolamine ammonia-lyase light chain (EC 4.3.1.7)
SidCL21_649	000000F|quiver	659934	660182	+	249	1000	872	840	1081	1427	947	[NiFe] hydrogenase metallocenter assembly protein HypC
SidCL21_648	000000F|quiver	657627	659930	+	2304	12052	10100	9116	15235	18446	10259	[NiFe] hydrogenase metallocenter assembly protein HypF
SidCL21_319	000000F|quiver	322460	323680	-	1221	433	456	458	124	169	135	Tetrathionate reductase subunit C
SidCL21_318	000000F|quiver	322006	322392	-	387	280	220	252	61	98	42	hypothetical protein
SidCL21_3557	000000F|quiver	3523185	3523472	+	288	1096	871	890	361	418	398	Aspartyl-tRNA(Asn) amidotransferase subunit C (EC 6.3.5.6) @ Glutamyl-tRNA(Gln) amidotransferase subunit C (EC 6.3.5.7)
SidCL21_2521	000000F|quiver	2582110	2582523	-	414	499	540	517	206	218	248	hypothetical protein
SidCL21_3555	000000F|quiver	3521111	3522028	-	918	4793	3265	3553	1447	1953	1474	Rod shape-determining protein MreC
SidCL21_3554	000000F|quiver	3520596	3521114	-	519	2506	1666	1780	862	1400	901	Rod shape-determining protein MreD
SidCL21_3553	000000F|quiver	3518707	3520599	-	1893	4977	3998	3334	1734	2535	1855	Peptidoglycan D%2CD-transpeptidase MrdA (EC 3.4.16.4)
SidCL21_3552	000000F|quiver	3517604	3518704	-	1101	1984	1596	1529	805	1225	774	Rod shape-determining protein RodA
SidCL21_3551	000000F|quiver	3516636	3517595	-	960	2753	1977	1990	1259	1325	872	Septum-associated rare lipoprotein A
SidCL21_2520	000000F|quiver	2581061	2581957	+	897	3238	2428	2138	1293	1857	1269	Transcriptional regulator%2C LysR family
SidCL21_2980	000000F|quiver	2996145	2996648	-	504	1093	857	1085	371	515	365	Phosphatidylglycerophosphatase A (EC 3.1.3.27)
SidCL21_2831	000000F|quiver	2838678	2839055	-	378	9193	6174	8218	2266	2420	3167	SSU ribosomal protein S12p (S23e)
SidCL21_3559	000000F|quiver	3524939	3525739	+	801	2658	1833	1804	896	1158	983	PROBABLE REMNANT OF A TRANSPOSASE GENE PROTEIN
SidCL21_3558	000000F|quiver	3523479	3524930	+	1452	6982	4281	4562	2174	3077	2110	Aspartyl-tRNA(Asn) amidotransferase subunit A (EC 6.3.5.6) @ Glutamyl-tRNA(Gln) amidotransferase subunit A (EC 6.3.5.7)
SidCL21_1775	000000F|quiver	1823231	1824181	+	951	1675	1410	1646	604	819	673	hypothetical protein
SidCL21_1774	000000F|quiver	1822465	1822953	+	489	3036	2960	2639	1156	1245	1243	hypothetical protein
SidCL21_1777	000000F|quiver	1825076	1825189	+	114	7421	5208	6980	3284	5301	3512	hypothetical protein
SidCL21_1776	000000F|quiver	1824804	1825034	+	231	11234	8117	10801	3834	6026	5910	hypothetical protein
SidCL21_1771	000000F|quiver	1819823	1820821	-	999	2644	1908	1796	1013	1456	893	hypothetical protein
SidCL21_1770	000000F|quiver	1819327	1819635	-	309	355	350	378	102	164	123	DnaJ-class molecular chaperone CbpA
SidCL21_1773	000000F|quiver	1821598	1822296	+	699	3097	2273	2174	1249	1180	1055	Short-chain dehydrogenase/reductase SDR
SidCL21_1772	000000F|quiver	1820976	1821518	+	543	1371	1360	1165	647	762	738	hypothetical protein
SidCL21_2837	000000F|quiver	2849601	2850032	-	432	18113	14805	19940	6283	7827	7286	LSU ribosomal protein L11p (L12e)
SidCL21_1779	000000F|quiver	1825467	1825793	+	327	16450	15077	19092	11395	19944	8851	hypothetical protein
SidCL21_1778	000000F|quiver	1825264	1825368	+	105	6282	5049	6459	3854	6338	3176	hypothetical protein
SidCL21_2836	000000F|quiver	2848904	2849599	-	696	26334	20797	30081	10737	14117	10759	LSU ribosomal protein L1p (L10Ae)
SidCL21_2835	000000F|quiver	2848151	2848645	-	495	33294	23610	31076	13584	15821	13015	LSU ribosomal protein L10p (P0)
SidCL21_1489	000000F|quiver	1503071	1503886	-	816	748	607	530	322	439	362	Squalene synthase (EC 2.5.1.21)
SidCL21_1488	000000F|quiver	1502939	1503061	-	123	8	4	2	6	7	7	hypothetical protein
SidCL21_1487	000000F|quiver	1502101	1502937	-	837	1169	950	889	548	756	536	Phytoene synthase (EC 2.5.1.32)
SidCL21_1486	000000F|quiver	1500749	1502044	-	1296	1220	1066	1102	557	842	501	Squalene/phytoene desaturase HopC
SidCL21_1485	000000F|quiver	1499963	1500730	+	768	1298	1203	1168	497	616	375	MltA-interacting MipA family protein
SidCL21_1484	000000F|quiver	1499140	1499985	+	846	1360	949	975	630	758	448	Putative transmembrane protein
SidCL21_1483	000000F|quiver	1498530	1499027	-	498	2103	1545	1764	666	832	674	cyclic nucleotide-binding protein
SidCL21_1482	000000F|quiver	1498192	1498458	-	267	2088	1800	2333	690	750	535	hypothetical protein
SidCL21_1481	000000F|quiver	1497326	1498093	-	768	1745	1460	1372	568	667	630	Chromosome partitioning protein ParA
SidCL21_1480	000000F|quiver	1497099	1497311	+	213	1815	1241	1470	598	648	462	hypothetical protein
SidCL21_2529	000000F|quiver	2587557	2587742	-	186	1766	1469	1537	742	985	844	hypothetical protein
SidCL21_3248	000000F|quiver	3250146	3251306	-	1161	1698	1213	1234	658	823	425	8-amino-7-oxononanoate synthase (EC 2.3.1.47)
SidCL21_2528	000000F|quiver	2587226	2587348	+	123	2123	1933	1462	917	1172	867	hypothetical protein
SidCL21_2839	000000F|quiver	2850657	2851004	-	348	4423	3507	5428	1334	1746	2580	Protein translocase subunit SecE
SidCL21_487	000000F|quiver	476523	477716	+	1194	2938	2286	2482	1019	1295	864	Lysophospholipid transporter LplT
SidCL21_486	000000F|quiver	475532	476386	+	855	3946	3426	3169	2229	2587	2019	Magnesium and cobalt efflux protein CorC
SidCL21_485	000000F|quiver	475076	475522	+	447	605	473	393	315	341	281	Metal-dependent hydrolase YbeY%2C involved in rRNA and/or ribosome maturation and assembly
SidCL21_484	000000F|quiver	474132	475079	+	948	1382	1131	975	584	698	467	Phosphate starvation-inducible protein PhoH%2C predicted ATPase
SidCL21_483	000000F|quiver	472843	474135	+	1293	2752	2089	2063	921	1223	809	tRNA-i(6)A37 methylthiotransferase (EC 2.8.4.3)
SidCL21_482	000000F|quiver	472520	472618	-	99	4068	3474	3470	1240	1547	1211	hypothetical protein
SidCL21_481	000000F|quiver	472223	472324	-	102	5718	5318	4671	1618	2126	1979	hypothetical protein
SidCL21_480	000000F|quiver	471326	472117	+	792	1532	1418	1294	634	810	521	NADH pyrophosphatase (EC 3.6.1.22)%2C decaps 5'-NAD modified RNA
SidCL21_489	000000F|quiver	478652	479275	-	624	860	618	616	315	434	341	UPF0056 inner membrane protein YchE
SidCL21_488	000000F|quiver	477772	478503	-	732	1835	1561	1566	760	943	685	Pseudouridine synthase
SidCL21_1179	000000F|quiver	1179597	1180055	-	459	553	500	610	192	232	191	hypothetical protein
SidCL21_1178	000000F|quiver	1178443	1179495	+	1053	1125	872	827	493	528	468	Probable GTPase related to EngC
SidCL21_1177	000000F|quiver	1177763	1178446	+	684	1382	873	1014	561	721	423	hypothetical protein
SidCL21_1176	000000F|quiver	1176791	1177747	+	957	2920	1972	1882	1042	1138	839	hypothetical protein
SidCL21_1175	000000F|quiver	1176232	1176618	+	387	1203	926	847	411	465	309	hypothetical protein
SidCL21_1174	000000F|quiver	1175521	1175967	+	447	1914	1565	1531	789	946	518	Ligand-binding SRPBCC domain protein family
SidCL21_1173	000000F|quiver	1175069	1175455	+	387	1119	923	892	511	560	382	hypothetical protein
SidCL21_1172	000000F|quiver	1174824	1175072	+	249	1529	1075	1137	584	814	456	Prevent-host-death protein
SidCL21_1171	000000F|quiver	1174066	1174554	+	489	2295	1540	1640	781	836	661	FIG018171: hypothetical protein of Cupin superfamily
SidCL21_1170	000000F|quiver	1173504	1173851	-	348	2049	1915	2009	653	662	670	hypothetical protein
SidCL21_469	000000F|quiver	460380	461372	+	993	4751	3114	3052	1923	2526	1384	Biotin operon repressor / Biotin--protein ligase (EC 6.3.4.9)(EC 6.3.4.10)(EC 6.3.4.11)(EC 6.3.4.15)
SidCL21_468	000000F|quiver	459208	460383	+	1176	6172	4272	4548	2466	3177	1855	Patatin
SidCL21_2853	000000F|quiver	2863555	2863845	-	291	2647	2250	2343	996	1119	825	hypothetical protein
SidCL21_2852	000000F|quiver	2862832	2863506	+	675	3528	2808	2752	1447	1859	1010	Putative heme iron utilization protein
SidCL21_2855	000000F|quiver	2865489	2865662	+	174	872	600	673	333	618	426	hypothetical protein
SidCL21_2854	000000F|quiver	2863870	2865405	-	1536	10196	7598	7711	4609	5239	3641	2-isopropylmalate synthase (EC 2.3.3.13)
SidCL21_2857	000000F|quiver	2866249	2866890	-	642	1628	1215	1192	654	850	673	Pyridoxal-5'-phosphate phosphatase (EC 3.1.3.74)%2C Alphaproteobacterial type
SidCL21_2856	000000F|quiver	2865650	2866237	-	588	1486	1263	1262	553	692	650	Transcriptional regulator%2C AcrR family
SidCL21_461	000000F|quiver	448101	452570	+	4470	9758	7628	6866	3896	4652	2954	macromolecule metabolism%3B macromolecule synthesis%2C modification%3B dna - replication%2C repair%2C restr./modif.
SidCL21_460	000000F|quiver	446351	448027	+	1677	2954	2061	2234	1130	1330	899	hypothetical protein
SidCL21_463	000000F|quiver	454158	455399	-	1242	7361	5055	5374	2812	3713	2360	3-oxoacyl-[acyl-carrier-protein] synthase%2C KASII (EC 2.3.1.179)
SidCL21_462	000000F|quiver	452603	454084	+	1482	6699	5048	5145	2655	2667	2035	Malate:quinone oxidoreductase (EC 1.1.5.4)
SidCL21_465	000000F|quiver	455706	456521	-	816	4299	2142	2832	1224	2238	1245	carboxylesterase%2C putative
SidCL21_464	000000F|quiver	455408	455653	-	246	4017	2570	2645	1472	2191	1439	Acyl carrier protein
SidCL21_467	000000F|quiver	458954	459193	+	240	2864	2074	2410	1022	889	761	hypothetical protein
SidCL21_466	000000F|quiver	456674	458944	+	2271	17801	12960	14389	7193	7978	5457	NADP-dependent malic enzyme (EC 1.1.1.40)
SidCL21_3245	000000F|quiver	3247786	3248466	-	681	997	719	759	440	507	381	Dethiobiotin synthetase (EC 6.3.3.3)
SidCL21_269	000000F|quiver	266190	267512	+	1323	3510	2339	2910	1577	2097	1897	Phosphate regulon sensor protein PhoR (SphS) (EC 2.7.13.3)
SidCL21_268	000000F|quiver	265434	266123	+	690	1507	813	1491	1139	1440	1985	Phosphate regulon transcriptional regulatory protein PhoB (SphR)
SidCL21_267	000000F|quiver	263835	265358	+	1524	7341	4767	5647	2689	3480	2106	sodium-solute symporter%2C putative
SidCL21_266	000000F|quiver	263500	263805	+	306	224	203	183	63	121	83	hypothetical protein
SidCL21_265	000000F|quiver	263206	263493	-	288	1011	934	765	494	593	390	hypothetical protein
SidCL21_264	000000F|quiver	262274	263113	+	840	2043	1695	1565	770	928	719	Radical SAM domain protein
SidCL21_263	000000F|quiver	261339	262277	+	939	4761	3274	3090	1756	2264	1575	Murein hydrolase activator NlpD
SidCL21_262	000000F|quiver	260686	261342	+	657	945	720	775	427	533	318	Protein-L-isoaspartate O-methyltransferase (EC 2.1.1.77)
SidCL21_261	000000F|quiver	259940	260689	+	750	2543	1658	1658	1038	1328	697	5'-nucleotidase SurE (EC 3.1.3.5)
SidCL21_260	000000F|quiver	259690	259842	+	153	231	217	250	87	98	48	hypothetical protein
SidCL21_1003	000000F|quiver	1006867	1008993	+	2127	1021	755	887	321	413	224	hypothetical protein
SidCL21_1002	000000F|quiver	1006065	1006550	-	486	234	132	201	41	63	50	hypothetical protein
SidCL21_1001	000000F|quiver	1005428	1006090	-	663	570	584	528	175	199	141	hypothetical protein
SidCL21_1000	000000F|quiver	1003410	1005203	-	1794	4236	3512	3625	1651	2157	1328	diguanylate cyclase/phosphodiesterase (GGDEF & EAL domains) with PAS/PAC sensor(s)
SidCL21_1007	000000F|quiver	1011872	1012681	+	810	890	522	1376	109	144	138	Capsule polysaccharide export protein
SidCL21_1006	000000F|quiver	1011581	1011727	+	147	855	368	982	82	91	85	hypothetical protein
SidCL21_1005	000000F|quiver	1010619	1011581	+	963	1405	956	1622	344	487	264	hypothetical protein
SidCL21_1004	000000F|quiver	1009173	1010345	+	1173	2092	1816	1939	784	975	761	hypothetical protein
SidCL21_1555	000000F|quiver	1579955	1581457	-	1503	4613	3433	3878	1581	2032	1740	Lysyl-tRNA synthetase (class II) (EC 6.1.1.6)
SidCL21_1554	000000F|quiver	1579289	1579954	-	666	2324	1419	1429	923	1532	792	Transcriptional regulator%2C Crp/Fnr family
SidCL21_1009	000000F|quiver	1014302	1015174	+	873	1371	899	2117	199	212	166	Tyrosine-protein kinase EpsD (EC 2.7.10.2)
SidCL21_1008	000000F|quiver	1012706	1014139	+	1434	1379	892	2789	141	212	203	Chain length determinant exopolysaccharide biosynthesis protein EpsF
SidCL21_1551	000000F|quiver	1578555	1578749	-	195	1022	1304	1360	433	623	600	hypothetical protein
SidCL21_1550	000000F|quiver	1577923	1578525	-	603	287	274	327	103	132	96	hypothetical protein
SidCL21_1553	000000F|quiver	1579010	1579204	-	195	2686	2031	1975	1520	1738	1508	hypothetical protein
SidCL21_1552	000000F|quiver	1578822	1578959	-	138	159	174	85	109	109	98	hypothetical protein
SidCL21_1393	000000F|quiver	1404732	1406378	+	1647	4033	2461	2790	1267	1892	1345	Undecaprenyl phosphate-alpha-4-amino-4-deoxy-L-arabinose arabinosyl transferase (EC 2.4.2.43) @ Melittin resistance protein PqaB @ Polymyxin resistance protein PmrK
SidCL21_1392	000000F|quiver	1403354	1404688	+	1335	2319	1712	1772	810	932	604	Exodeoxyribonuclease VII large subunit (EC 3.1.11.6)
SidCL21_1391	000000F|quiver	1403087	1403200	+	114	476	526	412	227	276	217	hypothetical protein
SidCL21_1390	000000F|quiver	1402344	1402949	-	606	4743	2769	3308	1617	2392	1393	MotA/TolQ/ExbB proton channel family protein
SidCL21_1397	000000F|quiver	1409425	1410489	+	1065	9888	7304	7928	3667	4520	4059	Undecaprenyl-phosphate 4-deoxy-4-formamido-L-arabinose transferase (EC 2.4.2.53)
SidCL21_1396	000000F|quiver	1408032	1409186	-	1155	2104	1676	1658	824	1050	868	Methyl-accepting chemotaxis sensor/transducer protein
SidCL21_1395	000000F|quiver	1406891	1408012	+	1122	3002	2269	2512	1064	1280	988	UDP-4-amino-4-deoxy-L-arabinose--oxoglutarate aminotransferase (EC 2.6.1.87)
SidCL21_1394	000000F|quiver	1406375	1406746	+	372	1643	1587	1597	845	1132	744	Undecaprenyl phosphate-aminoarabinose flippase subunit ArnE @ Undecaprenyl phosphate-aminoarabinose flippase subunit ArnF
SidCL21_1744	000000F|quiver	1787840	1789021	+	1182	642	567	652	334	342	285	Sulfite reduction-associated complex DsrMKJOP protein DsrP ( HmeB)
SidCL21_1399	000000F|quiver	1411420	1412463	+	1044	9878	8161	7710	3399	4675	3333	UDP-glucuronic acid oxidase (UDP-4-keto-hexauronic acid decarboxylating) (EC 1.1.1.305)
SidCL21_1398	000000F|quiver	1410486	1411409	+	924	7766	5668	5479	3167	4078	3248	UDP-4-amino-4-deoxy-L-arabinose formyltransferase (EC 2.1.2.13)
SidCL21_1745	000000F|quiver	1789040	1790512	+	1473	647	496	465	266	336	223	Protein similar to cobyrinic acid a%2Cc-diamide synthetase clustered with dissimilatory sulfite reductase
SidCL21_2939	000000F|quiver	2951040	2952203	+	1164	4684	3185	3338	1632	2368	1851	ErfK/YbiS/YcfS/YnhG
SidCL21_1930	000000F|quiver	1984199	1984987	-	789	74	130	68	32	54	57	Mobile element protein
SidCL21_1746	000000F|quiver	1790509	1791111	+	603	571	502	439	237	245	224	hypothetical protein
SidCL21_1747	000000F|quiver	1791113	1792492	+	1380	1314	1011	1058	589	791	572	Precorrin-2 oxidase (EC 1.3.1.76) @ Sirohydrochlorin ferrochelatase activity of CysG (EC 4.99.1.4) / Uroporphyrinogen-III methyltransferase (EC 2.1.1.107)
SidCL21_1959	000000F|quiver	2005313	2005846	-	534	1658	1377	1314	719	806	547	hypothetical protein
SidCL21_1958	000000F|quiver	2003771	2005174	-	1404	1794	1631	1431	698	818	617	Fumarate hydratase class II (EC 4.2.1.2)
SidCL21_1951	000000F|quiver	1997334	1997774	-	441	288	225	216	181	209	171	Putative iron-sulfur cluster assembly scaffold protein for SUF system%2C SufE2
SidCL21_1950	000000F|quiver	1996955	1997311	-	357	379	272	272	208	248	196	PaaD-like protein (DUF59) involved in Fe-S cluster assembly
SidCL21_1953	000000F|quiver	1999021	2000349	-	1329	1491	1209	1108	742	754	556	Iron-sulfur cluster assembly protein SufD
SidCL21_1952	000000F|quiver	1997771	1999024	-	1254	1881	1267	1360	920	1174	700	Cysteine desulfurase (EC 2.8.1.7) > SufS
SidCL21_1955	000000F|quiver	2001143	2002591	-	1449	5028	4022	3408	1325	1324	1035	Iron-sulfur cluster assembly protein SufB
SidCL21_1954	000000F|quiver	2000360	2001124	-	765	817	721	620	393	296	280	Iron-sulfur cluster assembly ATPase protein SufC
SidCL21_1957	000000F|quiver	2003179	2003574	-	396	10158	8466	7182	5511	6608	3784	hypothetical protein
SidCL21_1956	000000F|quiver	2002703	2002882	-	180	1415	1616	1296	523	467	421	hypothetical protein
SidCL21_11	000000F|quiver	7207	7881	-	675	1444	1562	1381	523	730	561	hypothetical protein
SidCL21_10	000000F|quiver	6766	7041	-	276	958	796	725	503	464	472	hypothetical protein
SidCL21_13	000000F|quiver	8816	9169	-	354	1115	1161	1057	515	657	495	FIG00899427: hypothetical protein
SidCL21_12	000000F|quiver	7900	8631	-	732	2892	2657	2018	1503	1564	1133	2-methoxy-6-polyprenyl-1%2C4-benzoquinol methylase (EC 2.1.1.201)
SidCL21_15	000000F|quiver	9654	10226	-	573	1887	1465	1298	752	959	583	21 kDa hemolysin precursor
SidCL21_14	000000F|quiver	9166	9654	-	489	1559	1174	1050	687	851	617	ADP-heptose synthase (EC 2.7.-.-) / D-glycero-beta-D-manno-heptose 7-phosphate kinase
SidCL21_17	000000F|quiver	10857	11192	-	336	740	663	628	342	526	267	Predicted endonuclease distantly related to archaeal Holliday junction resolvase
SidCL21_16	000000F|quiver	10226	10816	-	591	1928	1411	1657	847	1186	850	Phosphoheptose isomerase (EC 5.3.1.-)
SidCL21_19	000000F|quiver	12413	13282	+	870	1790	1260	1458	737	901	568	16S rRNA (cytidine(1402)-2'-O)-methyltransferase (EC 2.1.1.198)
SidCL21_18	000000F|quiver	11189	12223	-	1035	3228	2475	2698	1197	1594	1122	LppC putative lipoprotein
SidCL21_2459	000000F|quiver	2523603	2523941	+	339	740	778	767	302	315	282	Pterin-4-alpha-carbinolamine dehydratase (EC 4.2.1.96)
SidCL21_2458	000000F|quiver	2523290	2523595	+	306	574	494	447	222	275	187	hypothetical protein
SidCL21_3469	000000F|quiver	3448536	3448820	-	285	624	470	412	203	278	184	UPF0235 protein VC0458
SidCL21_2925	000000F|quiver	2934909	2936765	+	1857	8224	5786	6323	3298	4139	3092	Type II secretion pathway protein D homolog
SidCL21_2924	000000F|quiver	2933241	2934815	+	1575	7129	5137	5369	3201	4118	2477	general secretion pathway protein%2C ATPase
SidCL21_2927	000000F|quiver	2937880	2939586	+	1707	5327	3635	4473	2525	3213	2380	Type II secretion system protein E
SidCL21_2926	000000F|quiver	2936762	2937871	+	1110	4266	2811	3675	1951	2673	1697	hypothetical protein
SidCL21_2921	000000F|quiver	2930081	2930869	-	789	10555	7515	8097	3890	4151	3297	Phospholipid ABC transporter permease protein MlaE
SidCL21_2920	000000F|quiver	2929615	2930076	-	462	1894	1412	1432	656	776	549	Phospholipid ABC transporter substrate-binding protein MlaD
SidCL21_2923	000000F|quiver	2931811	2933226	+	1416	4317	2877	3051	1898	2377	1593	Two-component system response regulator protein
SidCL21_2922	000000F|quiver	2930869	2931669	-	801	11245	7656	8402	4996	6195	3952	Phospholipid ABC transporter ATP-binding protein MlaF
SidCL21_2929	000000F|quiver	2940795	2942276	+	1482	2685	2028	2450	1336	1987	1410	hypothetical protein
SidCL21_2928	000000F|quiver	2939593	2940795	+	1203	2860	2041	2524	1361	1933	1362	Type II secretory pathway%2C component PulF / Type IV fimbrial assembly protein PilC
SidCL21_1829	000000F|quiver	1876194	1876514	-	321	1231	1208	1307	633	679	880	Hydrogenase maturation protease
SidCL21_1828	000000F|quiver	1875703	1876197	-	495	1609	1471	1705	845	748	766	Hydrogenase maturation protease
SidCL21_1825	000000F|quiver	1872269	1873531	-	1263	2245	1857	2312	885	792	791	DsrK-like protein
SidCL21_1824	000000F|quiver	1871819	1872265	-	447	446	447	457	184	179	143	hypothetical protein
SidCL21_1827	000000F|quiver	1874516	1875631	-	1116	1857	1932	2360	900	751	787	Uptake [NiFe] hydrogenase%2C small subunit HyaA (EC 1.12.99.6)
SidCL21_1826	000000F|quiver	1873860	1874519	-	660	732	696	925	258	275	257	hypothetical protein
SidCL21_1821	000000F|quiver	1868835	1869491	-	657	718	534	473	269	328	244	Putative transmembrane protein
SidCL21_1820	000000F|quiver	1867716	1868681	-	966	1508	1240	1308	522	612	448	hypothetical protein
SidCL21_1823	000000F|quiver	1870039	1871808	-	1770	3079	2831	3532	1273	1370	1103	Uptake [NiFe] hydrogenase%2C large subunit HyaB (EC 1.12.99.6)
SidCL21_1822	000000F|quiver	1869719	1869832	-	114	136	132	147	68	121	56	hypothetical protein
SidCL21_2639	000000F|quiver	2690130	2690504	-	375	110	57	70	47	81	30	hypothetical protein
SidCL21_2638	000000F|quiver	2689853	2690122	-	270	332	293	227	134	123	139	hypothetical protein
SidCL21_2631	000000F|quiver	2683737	2684111	+	375	1579	1320	1400	643	797	607	hypothetical protein
SidCL21_2630	000000F|quiver	2680825	2683620	+	2796	4946	3734	4226	2176	2482	1775	Pyruvate%2Cphosphate dikinase (EC 2.7.9.1)
SidCL21_2633	000000F|quiver	2685640	2686854	-	1215	2558	1631	1898	974	1410	654	Uncharacterized MFS-type transporter
SidCL21_2632	000000F|quiver	2684221	2685471	-	1251	7889	5814	6042	3100	3922	2654	Na+/H+-dicarboxylate symporter
SidCL21_2635	000000F|quiver	2687515	2687832	-	318	702	428	457	317	366	164	hypothetical protein
SidCL21_2634	000000F|quiver	2687042	2687497	+	456	700	465	534	252	315	256	Homoprotocatechuate degradative operon repressor
SidCL21_2637	000000F|quiver	2688312	2689850	-	1539	1284	1012	941	474	674	386	hypothetical protein
SidCL21_2636	000000F|quiver	2687825	2688295	-	471	1498	1143	1078	636	725	411	Rhodanese domain protein
SidCL21_2147	000000F|quiver	2194898	2196052	-	1155	828	674	704	360	376	316	C4-dicarboxylate transporter/malic acid transport protein
SidCL21_2146	000000F|quiver	2194042	2194905	+	864	1483	1147	1113	491	598	412	Permease of the drug/metabolite transporter (DMT) superfamily
SidCL21_2145	000000F|quiver	2192864	2193871	+	1008	1847	1538	1706	608	825	476	hypothetical protein
SidCL21_2144	000000F|quiver	2192175	2192627	+	453	1154	840	854	504	538	371	hypothetical protein
SidCL21_2143	000000F|quiver	2192013	2192168	+	156	232	169	204	56	72	62	hypothetical protein
SidCL21_2142	000000F|quiver	2190842	2191990	+	1149	2034	1542	1792	893	1037	583	hypothetical protein
SidCL21_2141	000000F|quiver	2190422	2190568	-	147	37	49	43	16	32	22	hypothetical protein
SidCL21_2140	000000F|quiver	2187676	2190366	+	2691	10936	8313	7647	5010	5675	4014	Aconitate hydratase (EC 4.2.1.3)
SidCL21_2149	000000F|quiver	2197140	2198678	-	1539	2332	1982	1992	1115	1308	977	Histidine kinase
SidCL21_2148	000000F|quiver	2196049	2196921	-	873	423	344	323	199	254	211	Transcriptional regulator YeiE%2C LysR family
SidCL21_2709	000000F|quiver	2747265	2747894	-	630	29	55	37	69	87	39	Electron transport complex protein RnfG
SidCL21_2708	000000F|quiver	2746588	2747268	-	681	88	94	73	135	153	76	Electron transport complex protein RnfE
SidCL21_2705	000000F|quiver	2744449	2744883	+	435	149	120	147	60	67	68	Hemerythrin domain protein
SidCL21_2704	000000F|quiver	2743592	2744452	+	861	1265	817	809	483	536	385	hypothetical protein
SidCL21_2707	000000F|quiver	2746188	2746469	-	282	198	169	168	120	129	85	UPF0125 protein RatB
SidCL21_2706	000000F|quiver	2744928	2746166	-	1239	1034	704	874	401	470	261	Na+/H+ antiporter
SidCL21_2701	000000F|quiver	2742233	2742469	-	237	1781	1309	1370	855	905	608	Transcriptional regulator%2C AbrB family
SidCL21_2700	000000F|quiver	2741832	2742230	-	399	938	748	781	386	445	266	hypothetical protein
SidCL21_2703	000000F|quiver	2743394	2743522	-	129	78	76	80	41	39	29	hypothetical protein
SidCL21_2702	000000F|quiver	2742596	2743360	+	765	470	366	490	195	197	230	CAMP phosphodiesterases class-II:Metallo-beta-lactamase superfamily
SidCL21_2513	000000F|quiver	2575205	2576572	+	1368	2508	2018	1826	1010	1158	767	hypothetical protein
SidCL21_3615	000000F|quiver	3588593	3589396	+	804	2949	2204	2771	1128	1742	883	Glutamate racemase (EC 5.1.1.3)
SidCL21_3401	000000F|quiver	3386445	3386639	-	195	322	227	236	147	181	188	hypothetical protein
SidCL21_155	000000F|quiver	152308	152889	-	582	180	157	146	75	75	118	hypothetical protein
SidCL21_154	000000F|quiver	150377	152023	+	1647	31263	25360	23003	8255	9794	8859	Heat shock protein 60 family chaperone GroEL
SidCL21_157	000000F|quiver	154547	154816	+	270	1711	1259	1173	615	797	658	hypothetical protein
SidCL21_156	000000F|quiver	153513	154181	+	669	2168	1956	1729	1075	1360	1039	hypothetical protein
SidCL21_2784	000000F|quiver	2807782	2808105	-	324	145	101	107	49	72	35	probable iron binding protein from the HesB_IscA_SufA family
SidCL21_151	000000F|quiver	147381	148742	-	1362	1192	997	1133	670	764	524	Adenosylmethionine-8-amino-7-oxononanoate aminotransferase (EC 2.6.1.62)
SidCL21_3556	000000F|quiver	3522044	3523087	-	1044	10087	7114	7132	3698	4888	3454	Rod shape-determining protein MreB
SidCL21_150	000000F|quiver	145936	147384	-	1449	2418	1759	1585	1021	1259	705	D-alanyl-D-alanine carboxypeptidase (EC 3.4.16.4)
SidCL21_153	000000F|quiver	149980	150270	+	291	13075	10563	9613	2719	3046	3282	Heat shock protein 60 family co-chaperone GroES
SidCL21_3286	000000F|quiver	3285980	3286534	+	555	49909	50603	51490	20396	20865	21758	hypothetical protein
SidCL21_152	000000F|quiver	148801	149799	+	999	1885	1483	1501	679	758	597	Cell division inhibitor Slr1223 (YfcH in EC)%2C contains epimerase/dehydratase and DUF1731 domains
SidCL21_1261	000000F|quiver	1269801	1269923	+	123	126	109	123	33	62	43	hypothetical protein
SidCL21_718	000000F|quiver	717686	718060	-	375	1620	1110	1006	438	707	378	putative membrane protein
SidCL21_2808	000000F|quiver	2825955	2826155	-	201	3060	2918	3434	1116	1361	1563	LSU ribosomal protein L30p (L7e)
SidCL21_3515	000000F|quiver	3489391	3489621	+	231	1229	1260	1190	551	468	392	hypothetical protein
SidCL21_858	000000F|quiver	861054	862760	+	1707	19979	12886	16028	6748	10863	7494	Acetolactate synthase large subunit (EC 2.2.1.6)
SidCL21_859	000000F|quiver	862760	863251	+	492	4887	3090	3473	1842	2872	1661	Acetolactate synthase small subunit (EC 2.2.1.6)
SidCL21_3438	000000F|quiver	3421775	3422056	+	282	250	187	161	81	86	58	Sodium-transporting ATPase subunit E
SidCL21_3439	000000F|quiver	3422059	3422823	+	765	822	713	569	392	350	282	Sodium-transporting ATPase subunit F
SidCL21_850	000000F|quiver	855120	855401	-	282	96	99	92	42	52	49	hypothetical protein
SidCL21_851	000000F|quiver	855405	855827	-	423	216	144	178	64	108	75	DNA polymerase III chi subunit (EC 2.7.7.7)
SidCL21_852	000000F|quiver	855824	857311	-	1488	5089	3649	3641	2347	2625	2105	Cytosol aminopeptidase PepA (EC 3.4.11.1)
SidCL21_853	000000F|quiver	857346	858479	+	1134	2774	1901	2143	1258	1728	1064	Lipopolysaccharide export system permease protein LptF
SidCL21_854	000000F|quiver	858476	859552	+	1077	5329	4388	4761	2018	2506	1717	Lipopolysaccharide export system permease protein LptG
SidCL21_855	000000F|quiver	859590	859919	-	330	2489	1774	1540	916	1054	723	hypothetical protein
SidCL21_856	000000F|quiver	859998	860333	-	336	6164	4405	4121	2646	2950	2052	hypothetical protein
SidCL21_857	000000F|quiver	860330	860938	-	609	2723	1751	1998	1108	1616	857	DNA-directed RNA polymerase specialized sigma subunit%2C sigma24-like
SidCL21_710	000000F|quiver	713095	713511	+	417	22806	21081	17732	6501	5911	6390	Iron-sulfur cluster assembly scaffold protein IscU
SidCL21_1635	000000F|quiver	1679559	1680452	+	894	1959	2135	1903	773	937	718	hypothetical protein
SidCL21_3092	000000F|quiver	3093552	3094394	-	843	1464	1267	1182	690	806	620	Chemotaxis protein methyltransferase CheR (EC 2.1.1.80)
SidCL21_3093	000000F|quiver	3094428	3096290	-	1863	13278	10004	9464	6789	7710	4127	Signal transduction histidine kinase CheA
SidCL21_3090	000000F|quiver	3091752	3092897	-	1146	5236	3551	3623	1755	2047	1203	Flagellar biosynthesis protein FlhB
SidCL21_3091	000000F|quiver	3092974	3093555	-	582	1779	1246	1264	764	869	518	Chemotaxis response regulator protein-glutamate methylesterase CheB (EC 3.1.1.61)
SidCL21_928	000000F|quiver	931061	932455	+	1395	5674	4269	3314	1273	1486	1652	ATP-dependent RNA helicase RhlE
SidCL21_929	000000F|quiver	932455	933027	+	573	1933	1541	1276	340	423	390	hypothetical protein
SidCL21_3094	000000F|quiver	3096481	3097221	-	741	2447	2429	2171	1119	1202	941	Chemotaxis response - phosphatase CheZ
SidCL21_3095	000000F|quiver	3097230	3097628	-	399	1252	1471	1280	631	608	571	Chemotaxis regulator - transmits chemoreceptor signals to flagellar motor components CheY
SidCL21_924	000000F|quiver	927148	928158	-	1011	3973	3173	3196	1825	2158	1836	hypothetical protein
SidCL21_925	000000F|quiver	928183	929622	-	1440	4660	3269	3303	1340	1897	1291	hypothetical protein
SidCL21_926	000000F|quiver	929630	930241	-	612	6643	5842	5164	2374	2047	1878	Lipoprotein YcfM%2C part of a salvage pathway of unknown substrate
SidCL21_927	000000F|quiver	930241	930804	-	564	4575	3482	3391	1787	2292	1419	hypothetical protein
SidCL21_920	000000F|quiver	923602	924549	+	948	21669	12271	16741	7260	13162	7522	Ribose-phosphate pyrophosphokinase (EC 2.7.6.1)
SidCL21_921	000000F|quiver	924636	925316	+	681	13678	9459	13403	4603	7981	5690	LSU ribosomal protein L25p
SidCL21_922	000000F|quiver	925356	925952	+	597	2930	1655	1863	989	1623	931	Peptidyl-tRNA hydrolase (EC 3.1.1.29)
SidCL21_923	000000F|quiver	926041	927132	+	1092	5186	3634	4749	2456	3770	2480	GTP-binding and nucleic acid-binding protein YchF
SidCL21_3470	000000F|quiver	3448817	3449383	-	567	816	548	586	230	305	227	Cell division integral membrane protein%2C YggT and half-length relatives
SidCL21_1768	000000F|quiver	1817988	1818800	-	813	1327	1055	1092	430	526	520	hypothetical protein
SidCL21_1769	000000F|quiver	1818793	1819314	-	522	697	515	566	216	347	320	hypothetical protein
SidCL21_1762	000000F|quiver	1811551	1811673	-	123	272	222	243	82	131	151	hypothetical protein
SidCL21_1763	000000F|quiver	1811738	1812268	+	531	1802	1688	1717	633	958	779	hypothetical protein
SidCL21_1760	000000F|quiver	1806319	1807773	-	1455	1218	610	932	252	372	249	Protein containing domains DUF404%2C DUF407
SidCL21_1761	000000F|quiver	1807874	1811266	-	3393	1555	1077	1230	530	546	395	Large protein containing transglutaminase-like domain
SidCL21_1766	000000F|quiver	1815719	1816564	-	846	10691	9702	8970	3365	4116	3394	hypothetical protein
SidCL21_1767	000000F|quiver	1817115	1817987	-	873	1095	966	789	396	589	439	hypothetical protein
SidCL21_1764	000000F|quiver	1812747	1814153	-	1407	2608	1839	2225	1044	1597	1288	Glutamyl-tRNA synthetase (EC 6.1.1.17)
SidCL21_1765	000000F|quiver	1814921	1815568	-	648	4256	3491	3124	1250	1568	1202	Tellurium resistance protein terD
SidCL21_674	000000F|quiver	686607	686906	-	300	229461	178589	185396	57159	68623	66636	hypothetical protein
SidCL21_675	000000F|quiver	686937	687428	-	492	1494	1231	1154	523	661	511	hypothetical protein
SidCL21_676	000000F|quiver	687443	688576	-	1134	7269	4958	4999	2554	3408	2188	hypothetical protein
SidCL21_677	000000F|quiver	688652	689134	+	483	5831	4434	4023	2323	2812	2117	Thiol peroxidase%2C Bcp-type (EC 1.11.1.15)
SidCL21_670	000000F|quiver	683901	684134	-	234	1256	1114	1090	628	870	588	ferrous iron transport protein A
SidCL21_671	000000F|quiver	684244	685119	+	876	7363	4822	5531	2743	3921	2738	4-hydroxy-tetrahydrodipicolinate synthase (EC 4.3.3.7)
SidCL21_672	000000F|quiver	685131	685799	+	669	4401	3650	3831	1679	2107	1776	hypothetical protein
SidCL21_673	000000F|quiver	685777	686541	+	765	2708	1980	1814	1004	1477	912	Metal-dependent hydrolases of the beta-lactamase superfamily I
SidCL21_3474	000000F|quiver	3452251	3453387	+	1137	4266	3376	3449	1944	2193	1583	Type IV pilus assembly ATPase component PilU
SidCL21_3383	000000F|quiver	3366498	3367202	-	705	3302	2333	2356	1374	1293	1117	Cell division protein FtsQ
SidCL21_678	000000F|quiver	689131	689616	+	486	4937	4191	3805	1864	1995	1482	FKBP-type peptidyl-prolyl cis-trans isomerase SlyD (EC 5.2.1.8)
SidCL21_679	000000F|quiver	689632	690054	-	423	3534	2566	2434	1234	1384	910	hypothetical protein
SidCL21_3475	000000F|quiver	3453479	3453943	-	465	429	294	297	151	168	150	hypothetical protein
SidCL21_3544	000000F|quiver	3511431	3512051	-	621	1390	955	932	556	742	313	Hydrolase%2C alpha/beta fold family
SidCL21_3545	000000F|quiver	3512051	3512362	-	312	658	621	543	252	248	189	Ferredoxin%2C 2Fe-2S
SidCL21_3546	000000F|quiver	3512359	3513450	-	1092	3783	3016	2746	1567	2051	1210	hypothetical protein
SidCL21_3547	000000F|quiver	3513576	3514040	+	465	627	465	482	169	188	217	Hemerythrin domain protein
SidCL21_3540	000000F|quiver	3508546	3508956	-	411	1251	1028	1036	424	544	418	Protoporphyrinogen IX oxidase%2C novel form%2C HemJ (EC 1.3.-.-)
SidCL21_3541	000000F|quiver	3509089	3509874	-	786	2116	1544	1563	775	1031	648	Efflux ABC transporter%2C permease protein
SidCL21_3542	000000F|quiver	3509871	3510338	-	468	712	601	531	243	235	212	Mesenchymal stem cell protein DSCD75
SidCL21_3543	000000F|quiver	3510520	3511434	-	915	2928	2084	1971	1272	1664	787	Efflux ABC transporter%2C ATP-binding protein
SidCL21_3548	000000F|quiver	3514082	3514408	-	327	217	189	184	66	59	57	UPF0235 protein VC0458
SidCL21_3549	000000F|quiver	3514961	3515797	-	837	1896	1946	1831	818	931	812	hypothetical protein
SidCL21_3478	000000F|quiver	3455551	3455814	-	264	802	740	560	449	445	457	hypothetical protein
SidCL21_3479	000000F|quiver	3456008	3456634	-	627	309	265	262	130	198	131	Peptide-methionine (S)-S-oxide reductase MsrA (EC 1.8.4.11)
SidCL21_1498	000000F|quiver	1511875	1513650	+	1776	25590	22778	19602	9867	11280	7819	Cytochrome c family protein
SidCL21_1499	000000F|quiver	1513831	1516689	+	2859	30846	23580	26530	9359	11748	8203	hypothetical protein
SidCL21_1494	000000F|quiver	1507563	1508384	-	822	3350	2687	2691	1357	1408	1350	2%2C3%2C4%2C5-tetrahydropyridine-2%2C6-dicarboxylate N-succinyltransferase (EC 2.3.1.117)
SidCL21_1495	000000F|quiver	1508393	1509586	-	1194	4585	2776	3131	1698	2303	1159	N-succinyl-L%2CL-diaminopimelate aminotransferase (EC 2.6.1.17)%2C type 2
SidCL21_1496	000000F|quiver	1509732	1510619	+	888	875	768	798	251	327	307	Protein of unknown function DUF6
SidCL21_1497	000000F|quiver	1511044	1511859	+	816	17110	13065	13313	7135	9371	4825	hypothetical protein
SidCL21_1490	000000F|quiver	1503886	1504791	-	906	2125	1579	1740	855	1346	826	Ribosomal protein L3 N(5)-glutamine methyltransferase (EC 2.1.1.298)
SidCL21_1491	000000F|quiver	1504823	1505956	-	1134	3508	2556	2581	1480	1888	1386	N-succinyl-L%2CL-diaminopimelate desuccinylase (EC 3.5.1.18)
SidCL21_1492	000000F|quiver	1505967	1506314	-	348	419	339	276	174	235	219	FIG138056: a glutathione-dependent thiol reductase
SidCL21_1493	000000F|quiver	1506311	1507483	-	1173	4405	3253	3262	1592	2112	1390	Twitching motility protein PilT
SidCL21_3617	000000F|quiver	3590156	3590920	+	765	1113	968	961	353	468	330	hypothetical protein
SidCL21_2864	000000F|quiver	2873231	2874097	+	867	2866	1842	1942	1223	1403	889	hypothetical protein
SidCL21_3675	000000F|quiver	3648374	3648571	+	198	519	679	653	521	839	446	hypothetical protein
SidCL21_1168	000000F|quiver	1172583	1173335	+	753	786	768	783	247	260	252	hypothetical protein
SidCL21_1169	000000F|quiver	1173336	1173518	+	183	166	127	127	50	70	31	hypothetical protein
SidCL21_2865	000000F|quiver	2874123	2874986	+	864	5382	3885	4259	2384	2870	1732	hypothetical protein
SidCL21_1164	000000F|quiver	1170008	1170121	+	114	73	68	48	39	53	32	hypothetical protein
SidCL21_1165	000000F|quiver	1170185	1171339	+	1155	2518	2454	2204	1133	1405	1257	DNA-binding protein
SidCL21_1166	000000F|quiver	1171336	1171878	+	543	1700	1822	1798	932	1024	871	hypothetical protein
SidCL21_1167	000000F|quiver	1171983	1172537	+	555	1121	990	941	382	476	385	hypothetical protein
SidCL21_1160	000000F|quiver	1165089	1165763	-	675	2889	1862	2182	1270	1719	789	hypothetical protein
SidCL21_1161	000000F|quiver	1165763	1167442	-	1680	2149	1509	1646	976	1218	702	putative response receiver protein
SidCL21_1162	000000F|quiver	1167668	1169317	+	1650	2755	2253	2290	1380	1640	1372	Energy-dependent translational throttle protein EttA
SidCL21_1163	000000F|quiver	1169464	1170015	+	552	578	667	608	214	272	279	hypothetical protein
SidCL21_102	000000F|quiver	96687	97136	-	450	2575	1596	1694	1259	1928	1200	Biotin carboxyl carrier protein of acetyl-CoA carboxylase
SidCL21_103	000000F|quiver	97139	97582	-	444	1470	874	874	610	827	760	3-dehydroquinate dehydratase II (EC 4.2.1.10)
SidCL21_100	000000F|quiver	94378	95268	-	891	1466	1035	1178	929	1217	819	Ribosomal protein L11 methyltransferase
SidCL21_101	000000F|quiver	95271	96626	-	1356	5936	3838	4306	3030	4678	3052	Biotin carboxylase of acetyl-CoA carboxylase (EC 6.3.4.14)
SidCL21_106	000000F|quiver	99935	100948	-	1014	3801	3073	3544	1716	2053	1179	DNA polymerase III delta subunit (EC 2.7.7.7)
SidCL21_107	000000F|quiver	100959	101471	-	513	947	835	878	398	599	403	LPS-assembly lipoprotein LptE
SidCL21_104	000000F|quiver	97822	99609	-	1788	7877	5496	6163	3046	3944	2483	Cytochrome c-type biogenesis protein DsbD%2C protein-disulfide reductase (EC 1.8.1.8)
SidCL21_105	000000F|quiver	99606	99938	-	333	750	526	488	269	326	237	Periplasmic divalent cation tolerance protein CutA
SidCL21_454	000000F|quiver	440426	441025	-	600	1754	1326	1160	863	1033	615	Lipopolysaccharide export system protein LptA
SidCL21_455	000000F|quiver	441006	441593	-	588	1286	1015	966	508	564	409	Lipopolysaccharide export system protein LptC
SidCL21_108	000000F|quiver	101471	104074	-	2604	9713	7069	7821	3696	4828	3531	Leucyl-tRNA synthetase (EC 6.1.1.4)
SidCL21_109	000000F|quiver	104161	105021	+	861	1411	931	1218	537	637	477	hypothetical protein
SidCL21_450	000000F|quiver	437378	437833	-	456	1706	1586	1594	636	655	524	PTS IIA-like nitrogen-regulatory protein PtsN
SidCL21_451	000000F|quiver	437890	438213	-	324	7184	6749	4464	2139	2424	1808	Ribosome hibernation promoting factor Hpf
SidCL21_452	000000F|quiver	438230	439669	-	1440	10895	9247	8096	5496	6848	4219	RNA polymerase sigma-54 factor RpoN
SidCL21_453	000000F|quiver	439707	440429	-	723	3511	2151	1903	1359	1739	793	Lipopolysaccharide ABC transporter%2C ATP-binding protein LptB
SidCL21_292	000000F|quiver	296013	297344	+	1332	9773	6609	6205	3725	4734	2264	FIGfam138462: Acyl-CoA synthetase%2C AMP-(fatty) acid ligase
SidCL21_293	000000F|quiver	297341	297637	+	297	517	424	369	193	217	177	FIGfam138462: Acyl-CoA synthetase%2C AMP-(fatty) acid ligase / (3R)-hydroxymyristoyl-[ACP] dehydratase (EC 4.2.1.-)
SidCL21_290	000000F|quiver	294300	295067	-	768	3017	2537	2315	1274	1623	1085	Ubiquinone/menaquinone biosynthesis methyltransferase family protein
SidCL21_291	000000F|quiver	295342	295998	+	657	10801	8816	7785	4249	5903	4283	hypothetical protein
SidCL21_296	000000F|quiver	299134	301458	+	2325	5747	4085	3704	2148	2967	1789	FIG021862: membrane protein%2C exporter
SidCL21_297	000000F|quiver	301562	302005	+	444	2205	1888	1548	1054	1037	975	hypothetical protein
SidCL21_294	000000F|quiver	297624	298547	+	924	2696	1971	1604	828	971	703	Lysophospholipid acyltransferase
SidCL21_295	000000F|quiver	298547	299137	+	591	2005	1521	1385	659	843	681	FIG027190: Putative transmembrane protein
SidCL21_298	000000F|quiver	302038	303348	+	1311	4244	3565	3459	1533	1619	1408	FIG022199: FAD-binding protein
SidCL21_299	000000F|quiver	303348	304349	+	1002	2802	1997	1910	1311	1600	1016	uncharacterized domain / RidA/YER057c/UK114 superfamily%2C group 5
SidCL21_1010	000000F|quiver	1015222	1016076	+	855	1593	1275	2321	466	575	428	Eight transmembrane protein EpsH
SidCL21_1011	000000F|quiver	1016073	1016786	+	714	781	545	1125	92	129	71	hypothetical protein
SidCL21_1012	000000F|quiver	1016783	1017868	+	1086	1724	1269	2660	149	180	117	GDP-mannose 4%2C6-dehydratase (EC 4.2.1.47)
SidCL21_1013	000000F|quiver	1017873	1018865	+	993	905	753	1840	104	73	70	GDP-L-fucose synthetase (EC 1.1.1.271)
SidCL21_1014	000000F|quiver	1018865	1020379	+	1515	3342	2259	3970	199	242	153	hypothetical protein
SidCL21_1015	000000F|quiver	1020376	1021542	+	1167	1396	1116	1803	116	122	105	hypothetical protein
SidCL21_1016	000000F|quiver	1021539	1022777	+	1239	2470	1931	2653	320	402	253	hypothetical protein
SidCL21_589	000000F|quiver	603673	604812	+	1140	1605	1269	1228	475	651	506	Lysophospholipase (EC 3.1.1.5)
SidCL21_1018	000000F|quiver	1023405	1024784	+	1380	2264	1899	2678	237	327	238	hypothetical protein
SidCL21_1019	000000F|quiver	1024871	1025878	+	1008	2759	2277	2733	672	930	716	hypothetical protein
SidCL21_584	000000F|quiver	599376	599744	-	369	265	189	690	27	30	30	Diacylglycerol kinase (EC 2.7.1.107)
SidCL21_585	000000F|quiver	599867	600625	-	759	1614	927	2913	158	236	202	Putative hemolysin
SidCL21_582	000000F|quiver	597597	598127	-	531	403	240	997	38	40	41	hypothetical protein
SidCL21_583	000000F|quiver	598093	599316	-	1224	3566	1249	4516	183	238	202	Glycosyltransferase
SidCL21_580	000000F|quiver	595095	595943	+	849	1396	759	2095	90	109	82	hypothetical protein
SidCL21_581	000000F|quiver	595940	597562	-	1623	1587	803	2534	112	157	96	Methyl-accepting chemotaxis protein
SidCL21_1380	000000F|quiver	1394001	1396016	-	2016	13553	10034	10770	6458	6827	3699	Pyrophosphate-energized proton pump (EC 3.6.1.1)
SidCL21_1381	000000F|quiver	1396070	1397323	-	1254	7104	6504	7218	4458	5088	4191	Pyrophosphate-dependent fructose 6-phosphate-1-kinase (EC 2.7.1.90)
SidCL21_1382	000000F|quiver	1397547	1398323	+	777	14589	10901	11894	6408	8405	5862	MBL-fold metallo-hydrolase superfamily
SidCL21_1383	000000F|quiver	1398375	1398902	-	528	1804	1347	1366	633	914	668	Carbonic anhydrase%2C gamma class (EC 4.2.1.1)
SidCL21_1384	000000F|quiver	1398899	1399297	-	399	1538	1207	1463	694	901	570	Protein of unknown function DUF336
SidCL21_1385	000000F|quiver	1399300	1399956	-	657	2991	2362	1933	1294	1250	1233	Adenylate kinase (EC 2.7.4.3)
SidCL21_1386	000000F|quiver	1399971	1400747	-	777	2498	1875	1784	1040	1435	896	3-deoxy-manno-octulosonate cytidylyltransferase (EC 2.7.7.38)
SidCL21_1387	000000F|quiver	1400747	1400932	-	186	222	200	162	102	122	82	FIG002473: Protein YcaR in KDO2-Lipid A biosynthesis cluster
SidCL21_1388	000000F|quiver	1400932	1401915	-	984	1550	1065	1165	543	868	598	Tetraacyldisaccharide 4'-kinase (EC 2.7.1.130)
SidCL21_1389	000000F|quiver	1401925	1402347	-	423	1418	836	778	491	585	442	Biopolymer transport protein ExbD/TolR
SidCL21_2651	000000F|quiver	2697302	2697670	+	369	1361	1255	1199	580	726	611	hypothetical protein
SidCL21_2938	000000F|quiver	2949961	2951037	+	1077	3596	2324	3045	1058	1584	1264	Uncharacterized protein Tbd_1903
SidCL21_2650	000000F|quiver	2696487	2697020	+	534	1881	1471	1452	824	1117	611	RNA polymerase sigma factor RpoE
SidCL21_2932	000000F|quiver	2943252	2944877	+	1626	7008	4913	5730	3152	3998	2490	hypothetical protein
SidCL21_2657	000000F|quiver	2704944	2705213	+	270	106	92	85	61	35	28	hypothetical protein
SidCL21_2930	000000F|quiver	2942273	2942869	+	597	1238	904	987	574	736	587	hypothetical protein
SidCL21_2931	000000F|quiver	2942866	2943237	+	372	1586	1041	1078	741	939	566	hypothetical protein
SidCL21_2455	000000F|quiver	2520265	2521353	+	1089	3206	2342	2577	1590	2018	1111	Ferrochelatase%2C protoheme ferro-lyase (EC 4.99.1.1)
SidCL21_2937	000000F|quiver	2948120	2949799	-	1680	6522	4838	5255	2911	3484	2152	Glutaminyl-tRNA synthetase (EC 6.1.1.18)
SidCL21_2934	000000F|quiver	2945608	2947062	-	1455	3469	2433	2531	1152	1468	1061	Cysteinyl-tRNA synthetase (EC 6.1.1.16)
SidCL21_2656	000000F|quiver	2703904	2704941	+	1038	536	474	445	185	276	165	Uncharacterized membrane protein%2C YraQ family
SidCL21_2655	000000F|quiver	2700772	2703546	+	2775	7928	7745	6906	3093	3930	2961	diguanylate cyclase/phosphodiesterase (GGDEF & EAL domains) with PAS/PAC sensor(s)
SidCL21_1948	000000F|quiver	1996396	1996542	+	147	456	311	307	237	361	204	hypothetical protein
SidCL21_1949	000000F|quiver	1996622	1996939	-	318	594	554	605	325	384	261	Ferredoxin%2C 2Fe-2S
SidCL21_1946	000000F|quiver	1995453	1995596	+	144	439	358	299	230	310	159	hypothetical protein
SidCL21_1947	000000F|quiver	1995859	1996227	-	369	524	425	377	261	297	211	hypothetical protein
SidCL21_1944	000000F|quiver	1994160	1994291	-	132	582	679	538	193	205	180	hypothetical protein
SidCL21_1945	000000F|quiver	1994542	1995213	-	672	6630	5775	4935	2071	2290	1870	Alkyl hydroperoxide reductase subunit C-like protein
SidCL21_1942	000000F|quiver	1993343	1993681	+	339	1180	1099	790	639	780	979	hypothetical protein
SidCL21_1943	000000F|quiver	1993824	1994105	-	282	566	441	449	258	326	233	hypothetical protein
SidCL21_1940	000000F|quiver	1991202	1991573	-	372	1161	1424	1066	551	596	544	hypothetical protein
SidCL21_1941	000000F|quiver	1992022	1992471	+	450	3508	2891	2973	1215	1419	1256	hypothetical protein
SidCL21_3064	000000F|quiver	3068388	3069497	-	1110	7381	4687	5417	3133	3710	2029	Flagellar P-ring protein FlgI
SidCL21_3430	000000F|quiver	3417812	3417940	+	129	13	13	9	4	8	1	hypothetical protein
SidCL21_2448	000000F|quiver	2514483	2514851	+	369	567	440	385	144	231	184	Putative manganese efflux pump MntP
SidCL21_2449	000000F|quiver	2514866	2515432	-	567	3633	2715	2804	1437	1990	1338	hypothetical protein
SidCL21_2442	000000F|quiver	2506280	2508181	-	1902	50482	34533	36031	16779	19283	13831	Cell division protein FtsH
SidCL21_2443	000000F|quiver	2508236	2508856	-	621	4190	2907	2795	1138	1410	1174	23S rRNA (uridine(2552)-2'-O)-methyltransferase (EC 2.1.1.166)
SidCL21_2440	000000F|quiver	2503911	2505266	-	1356	3306	2657	2329	1038	1495	1224	Phosphoglucosamine mutase (EC 5.4.2.10)
SidCL21_2441	000000F|quiver	2505268	2506089	-	822	1815	1180	1172	533	657	521	Dihydropteroate synthase (EC 2.5.1.15)
SidCL21_2446	000000F|quiver	2509781	2513002	-	3222	25842	17517	21896	10744	16185	11362	Carbamoyl-phosphate synthase large chain (EC 6.3.5.5)
SidCL21_2447	000000F|quiver	2513085	2514266	-	1182	9234	5975	7094	2510	3627	3196	Carbamoyl-phosphate synthase small chain (EC 6.3.5.5)
SidCL21_2444	000000F|quiver	2508897	2509244	+	348	2763	1994	2231	988	1045	961	RNA-binding protein YhbY
SidCL21_2445	000000F|quiver	2509277	2509753	-	477	3316	2544	2820	1268	1430	1419	Transcription elongation factor GreA
SidCL21_1832	000000F|quiver	1877162	1877284	+	123	316	344	341	113	127	118	hypothetical protein
SidCL21_1833	000000F|quiver	1877386	1878741	+	1356	1292	1272	1140	528	694	414	Ferredoxin--NADP(+) reductase%2C actinobacterial (eukaryote-like) type (EC 1.18.1.2)
SidCL21_1830	000000F|quiver	1876699	1876818	+	120	396	426	441	183	244	167	hypothetical protein
SidCL21_1831	000000F|quiver	1876895	1877083	+	189	412	450	427	173	186	163	hypothetical protein
SidCL21_1836	000000F|quiver	1882457	1883599	-	1143	1418	1189	1059	586	612	428	RND efflux system%2C membrane fusion protein
SidCL21_1837	000000F|quiver	1883690	1885246	-	1557	3897	3194	2933	1633	1844	1221	Efflux transport system%2C outer membrane factor (OMF) lipoprotein
SidCL21_1834	000000F|quiver	1878798	1879268	-	471	1423	1275	1048	746	784	603	Rhodanese domain protein
SidCL21_1835	000000F|quiver	1879382	1882447	-	3066	5244	4196	3812	2330	2838	1926	RND efflux system%2C inner membrane transporter
SidCL21_1838	000000F|quiver	1885334	1885558	-	225	586	535	549	220	313	211	hypothetical protein
SidCL21_1839	000000F|quiver	1885705	1886589	-	885	2371	1869	1802	836	1096	786	MgtC family
SidCL21_3494	000000F|quiver	3471319	3471609	-	291	403	263	290	176	245	168	Acylphosphate phosphohydrolase (EC 3.6.1.7)%2C putative
SidCL21_3699	000000F|quiver	3670423	3671523	-	1101	2126	1817	1645	804	832	640	hypothetical protein
SidCL21_2628	000000F|quiver	2679469	2680026	+	558	134	100	98	53	69	48	hypothetical protein
SidCL21_2629	000000F|quiver	2680094	2680636	+	543	173	147	192	91	103	69	Flavodoxin 1
SidCL21_2626	000000F|quiver	2678502	2678636	+	135	2765	3118	2529	905	877	748	hypothetical protein
SidCL21_2627	000000F|quiver	2678790	2679434	-	645	3673	3099	2677	1331	1360	1126	Transcription elongation factor GreB
SidCL21_2624	000000F|quiver	2676512	2677744	+	1233	716	680	631	227	257	199	Fructose-bisphosphate aldolase class II (EC 4.1.2.13)
SidCL21_2625	000000F|quiver	2678186	2678419	+	234	2393	2383	2464	996	1244	985	hypothetical protein
SidCL21_2622	000000F|quiver	2675475	2675885	-	411	332	314	310	125	126	75	hypothetical protein
SidCL21_2623	000000F|quiver	2675953	2676501	+	549	475	463	404	100	148	113	N5-carboxyaminoimidazole ribonucleotide mutase (EC 5.4.99.18)
SidCL21_2620	000000F|quiver	2672825	2675164	+	2340	1109	1294	924	585	671	470	Rubisco activation protein CbbO
SidCL21_2621	000000F|quiver	2675161	2675463	+	303	169	223	114	55	67	74	hypothetical protein
SidCL21_1563	000000F|quiver	1592376	1592489	+	114	1423	890	1010	548	739	594	hypothetical protein
SidCL21_2154	000000F|quiver	2203236	2204057	-	822	1634	1336	1585	748	739	531	C-di-GMP phosphodiesterase A
SidCL21_2155	000000F|quiver	2204057	2205847	-	1791	6157	5208	5269	2758	3198	2443	diguanylate cyclase/phosphodiesterase (GGDEF & EAL domains) with PAS/PAC sensor(s)
SidCL21_2156	000000F|quiver	2206112	2207137	-	1026	2393	2145	1950	1113	1445	1145	Potassium channel protein
SidCL21_2157	000000F|quiver	2207139	2207654	-	516	1209	852	845	666	946	569	Peptide deformylase (EC 3.5.1.88)
SidCL21_2150	000000F|quiver	2198737	2199813	-	1077	1872	1772	1604	1011	1203	971	Histidine kinase
SidCL21_2151	000000F|quiver	2199817	2200953	-	1137	2342	1918	2115	1157	1240	1075	hypothetical protein
SidCL21_2152	000000F|quiver	2201024	2202358	-	1335	2473	1930	1895	1176	1347	1086	Response regulator
SidCL21_2153	000000F|quiver	2202388	2203227	-	840	2125	1869	2027	1011	968	805	HDIG domain protein
SidCL21_3492	000000F|quiver	3469347	3470501	+	1155	1421	1157	936	538	675	419	NADPH-dependent broad range aldehyde dehydrogenase YqhD
SidCL21_2158	000000F|quiver	2207662	2208408	-	747	1347	1231	1091	546	612	606	S-methyl-5'-thioinosine phosphorylase (EC 2.4.2.44)
SidCL21_2159	000000F|quiver	2208410	2208961	-	552	1851	1299	1200	806	901	587	Hypoxanthine-guanine phosphoribosyltransferase (EC 2.4.2.8)
SidCL21_2712	000000F|quiver	2750622	2751170	-	549	90	103	105	122	144	96	Electron transport complex protein RnfB
SidCL21_2713	000000F|quiver	2751230	2751805	-	576	73	62	69	41	75	49	Electron transport complex protein RnfA
SidCL21_2710	000000F|quiver	2747896	2748963	-	1068	122	153	92	145	198	106	Electron transport complex protein RnfD
SidCL21_2711	000000F|quiver	2748960	2750444	-	1485	180	180	236	243	349	186	Electron transport complex protein RnfC
SidCL21_2716	000000F|quiver	2753616	2755169	+	1554	1035	505	825	216	315	179	Nitrogenase (molybdenum-iron)-specific transcriptional regulator NifA
SidCL21_2717	000000F|quiver	2755345	2755485	-	141	74	32	50	19	32	10	hypothetical protein
SidCL21_2714	000000F|quiver	2751875	2752030	-	156	4	9	4	0	1	0	hypothetical protein
SidCL21_2715	000000F|quiver	2752058	2753626	+	1569	905	341	588	132	128	87	FIG00732814: hypothetical protein
SidCL21_2718	000000F|quiver	2755511	2755729	+	219	61	27	27	10	18	12	hypothetical protein
SidCL21_2719	000000F|quiver	2755735	2756043	+	309	115	71	61	45	46	40	hypothetical protein
SidCL21_2454	000000F|quiver	2519238	2520257	+	1020	3447	2529	2557	1664	2140	1190	Heat-inducible transcription repressor HrcA
SidCL21_2827	000000F|quiver	2834431	2834742	-	312	12552	12555	14095	5836	8019	7175	SSU ribosomal protein S10p (S20e)
SidCL21_3431	000000F|quiver	3418028	3418342	+	315	350	242	256	124	180	88	hypothetical protein
SidCL21_1369	000000F|quiver	1385507	1385743	+	237	1873	2458	2552	184	319	243	hypothetical protein
SidCL21_3607	000000F|quiver	3582314	3582844	-	531	772	630	589	351	420	212	hypothetical protein
SidCL21_3129	000000F|quiver	3137415	3138674	-	1260	3606	2993	3057	1346	1667	1719	Tol-Pal system beta propeller repeat protein TolB
SidCL21_3606	000000F|quiver	3580840	3582114	-	1275	5993	4373	4418	2630	3341	2148	Glutamate--cysteine ligase (EC 6.3.2.2)%2C divergent%2C of Alpha- and Beta-proteobacteria type
SidCL21_3034	000000F|quiver	3041380	3042453	+	1074	2221	1884	2004	914	1077	800	Flagellar hook-length control protein FliK
SidCL21_3213	000000F|quiver	3210509	3210859	+	351	659	506	602	317	361	183	PhnB protein
SidCL21_3357	000000F|quiver	3344531	3345817	+	1287	4145	2929	3089	1560	2079	1309	Putative membrane protein YfjD
SidCL21_3391	000000F|quiver	3375298	3376692	-	1395	7770	5509	4801	3527	3849	2482	UDP-N-acetylmuramoyl-tripeptide--D-alanyl-D-alanine ligase (EC 6.3.2.10)
SidCL21_3035	000000F|quiver	3042546	3043163	+	618	3742	3211	3175	1480	1817	1430	Flagellar basal body-associated protein FliL
SidCL21_3393	000000F|quiver	3378209	3379945	-	1737	11047	6915	6668	4781	5914	3962	Cell division protein FtsI [Peptidoglycan synthetase] (EC 2.4.1.129)
SidCL21_3392	000000F|quiver	3376689	3378212	-	1524	6996	5066	4533	3214	3195	2539	UDP-N-acetylmuramoylalanyl-D-glutamate--2%2C6-diaminopimelate ligase (EC 6.3.2.13)
SidCL21_3395	000000F|quiver	3380350	3381264	-	915	8113	6061	6491	2966	2933	2653	16S rRNA (cytosine(1402)-N(4))-methyltransferase (EC 2.1.1.199)
SidCL21_3394	000000F|quiver	3379942	3380226	-	285	1651	1529	1521	533	481	687	Cell division protein FtsL
SidCL21_3397	000000F|quiver	3381927	3382046	+	120	102	130	84	87	108	50	hypothetical protein
SidCL21_3396	000000F|quiver	3381273	3381719	-	447	4757	3578	3309	2036	2414	1987	Cell division protein MraZ
SidCL21_3399	000000F|quiver	3382987	3384237	-	1251	976	910	787	458	550	436	hypothetical protein
SidCL21_3398	000000F|quiver	3382103	3382990	-	888	304	303	215	167	186	146	hypothetical protein
SidCL21_1967	000000F|quiver	2011047	2011259	+	213	4376	4269	3191	1587	2138	1433	hypothetical protein
SidCL21_3036	000000F|quiver	3043179	3044180	+	1002	6477	4874	5888	2603	3050	1915	Flagellar motor switch protein FliM
SidCL21_3153	000000F|quiver	3158677	3159108	+	432	1133	986	1060	546	685	417	General secretion pathway protein G
SidCL21_3152	000000F|quiver	3157400	3158623	+	1224	3158	1777	2309	1339	1779	712	General secretion pathway protein F
SidCL21_3151	000000F|quiver	3155717	3157204	+	1488	6004	4138	5022	3246	3927	2112	General secretion pathway protein E
SidCL21_3150	000000F|quiver	3153558	3155720	+	2163	6476	4011	4742	2729	3455	2063	General secretion pathway protein D
SidCL21_3157	000000F|quiver	3160740	3161660	+	921	3140	1770	2087	1099	1516	824	General secretion pathway protein K
SidCL21_3156	000000F|quiver	3160135	3160743	+	609	1655	931	881	882	1312	607	General secretion pathway protein J
SidCL21_849	000000F|quiver	852181	855036	-	2856	7475	6270	5999	3204	4267	3209	Valyl-tRNA synthetase (EC 6.1.1.9)
SidCL21_848	000000F|quiver	851759	851995	+	237	930	886	662	363	392	356	Molybdopterin biosynthesis MoeB protein
SidCL21_847	000000F|quiver	851409	851762	+	354	2290	1825	2070	748	898	728	Rhodanese domain protein / Ankyrin
SidCL21_846	000000F|quiver	850127	851419	+	1293	5420	3865	3975	2002	2444	2004	Serine/threonine protein kinase PrkC%2C regulator of stationary phase
SidCL21_845	000000F|quiver	848579	850093	-	1515	11691	8027	8176	5035	6602	3793	Exported zinc metalloprotease YfgC precursor
SidCL21_844	000000F|quiver	847550	848404	-	855	4769	3786	3866	1764	1887	1630	Ferredoxin--NADP(+) reductase
SidCL21_843	000000F|quiver	847175	847477	-	303	2142	1520	1654	912	963	673	hypothetical protein
SidCL21_842	000000F|quiver	846138	847064	-	927	1319	1056	1008	413	593	475	FIG00613342: Bacterial patatin-like phospholipase domain containing protein
SidCL21_841	000000F|quiver	845456	846088	-	633	1188	1019	855	414	575	416	3'-5' exonuclease
SidCL21_840	000000F|quiver	845174	845335	+	162	1417	996	907	678	916	602	hypothetical protein
SidCL21_2691	000000F|quiver	2732245	2732466	-	222	265	193	203	134	186	86	NifT/FixU
SidCL21_2690	000000F|quiver	2731926	2732126	-	201	141	114	129	51	46	40	4Fe-4S ferredoxin%2C nitrogenase-associated
SidCL21_933	000000F|quiver	934946	935074	+	129	202	179	154	57	62	62	hypothetical protein
SidCL21_932	000000F|quiver	934642	934887	-	246	869	477	581	297	417	189	hypothetical protein
SidCL21_931	000000F|quiver	934205	934594	+	390	304	262	211	112	159	118	UPF0225 protein YchJ
SidCL21_930	000000F|quiver	933228	934217	+	990	1706	1228	1365	788	1054	612	YihE protein%2C required for LPS synthesis
SidCL21_937	000000F|quiver	937258	937416	-	159	68	44	51	19	24	26	hypothetical protein
SidCL21_936	000000F|quiver	936851	937219	-	369	319	257	208	149	146	90	Transcriptional regulator%2C ArsR family
SidCL21_935	000000F|quiver	935854	936828	-	975	1110	823	807	431	418	335	Ligand-binding SRPBCC domain protein family
SidCL21_934	000000F|quiver	935255	935839	-	585	696	782	626	259	269	275	Dihydrofolate reductase (EC 1.5.1.3)
SidCL21_939	000000F|quiver	939299	939661	+	363	212	207	262	97	145	153	hypothetical protein
SidCL21_938	000000F|quiver	937702	939222	+	1521	2283	1334	2688	2383	4473	3256	Aldehyde dehydrogenase (EC 1.2.1.3)
SidCL21_3719	000000F|quiver	3687371	3688279	-	909	3431	2481	2322	1437	2056	1167	Adenylate cyclase (EC 4.6.1.1)
SidCL21_3718	000000F|quiver	3686491	3687342	+	852	5124	3112	2787	1951	2733	1152	Phenazine biosynthesis protein PhzF like
SidCL21_1719	000000F|quiver	1766498	1767532	+	1035	397	332	382	197	212	221	ABC transporter%2C substrate-binding protein (cluster 6%2C sulfate/molybdate/tungstate/phosphate)
SidCL21_1718	000000F|quiver	1764412	1766451	+	2040	705	521	641	321	354	395	Cytochrome c family protein
SidCL21_1717	000000F|quiver	1764093	1764296	+	204	581	298	260	311	410	201	hypothetical protein
SidCL21_1716	000000F|quiver	1762729	1763943	-	1215	295	336	378	195	203	340	Sulfate adenylyltransferase (EC 2.7.7.4)
SidCL21_1715	000000F|quiver	1761842	1762666	-	825	478	503	500	171	179	205	Adenylylsulfate reductase membrane anchor
SidCL21_1714	000000F|quiver	1761316	1761798	-	483	287	258	181	111	116	108	Adenylylsulfate reductase beta-subunit (EC 1.8.99.2)
SidCL21_1713	000000F|quiver	1759424	1761316	-	1893	1317	1110	1174	537	634	513	Adenylylsulfate reductase alpha-subunit (EC 1.8.99.2)
SidCL21_1712	000000F|quiver	1758891	1759241	-	351	339	309	257	95	139	159	FIG00909789: hypothetical protein
SidCL21_1711	000000F|quiver	1758349	1758858	-	510	318	331	360	116	130	135	FKBP-type peptidyl-prolyl cis-trans isomerase SlyD (EC 5.2.1.8)
SidCL21_1710	000000F|quiver	1757285	1758352	-	1068	807	614	690	291	389	278	hypothetical protein
SidCL21_300	000000F|quiver	304368	305207	+	840	722	660	542	430	405	307	Putative outer membrane protein
SidCL21_1889	000000F|quiver	1930513	1931898	-	1386	11037	7509	7454	4181	5696	3935	Replicative DNA helicase (DnaB) (EC 3.6.4.12)
SidCL21_3379	000000F|quiver	3362789	3362986	-	198	245	233	212	113	151	99	hypothetical protein
SidCL21_1888	000000F|quiver	1928914	1930131	-	1218	7873	5976	5690	3910	4825	2928	Integrase
SidCL21_3373	000000F|quiver	3357623	3357949	+	327	4188	4172	4696	1867	2852	1847	hypothetical protein
SidCL21_3372	000000F|quiver	3357420	3357524	+	105	5330	4643	5620	2938	4304	2655	hypothetical protein
SidCL21_3371	000000F|quiver	3357232	3357345	+	114	1199	1572	1397	658	924	955	hypothetical protein
SidCL21_3370	000000F|quiver	3356960	3357190	+	231	11803	9244	11948	3791	6091	5923	hypothetical protein
SidCL21_3377	000000F|quiver	3361407	3362330	-	924	12128	7397	8178	3635	5184	4030	Peptidase%2C M23/M37 family
SidCL21_3376	000000F|quiver	3358610	3361324	-	2715	20492	14635	15500	7396	10417	8187	Protein translocase subunit SecA
SidCL21_3375	000000F|quiver	3358271	3358573	+	303	1481	1276	1221	552	966	654	hypothetical protein
SidCL21_3374	000000F|quiver	3358030	3358191	-	162	1397	940	1194	627	1014	585	hypothetical protein
SidCL21_3579	000000F|quiver	3543360	3543497	+	138	12	16	17	9	10	8	hypothetical protein
SidCL21_3578	000000F|quiver	3542186	3543184	-	999	748	499	484	179	221	158	Urea carboxylase-related ABC transporter%2C periplasmic substrate-binding protein
SidCL21_3571	000000F|quiver	3536280	3536540	-	261	162	196	161	69	80	50	hypothetical protein
SidCL21_3570	000000F|quiver	3535362	3536165	-	804	1650	1081	961	656	1057	525	hypothetical protein
SidCL21_3573	000000F|quiver	3537150	3538514	-	1365	646	490	507	251	287	212	Glutamine synthetase type I (EC 6.3.1.2)
SidCL21_3572	000000F|quiver	3536630	3537139	-	510	827	663	589	366	323	243	Nickel responsive regulator NikR
SidCL21_3575	000000F|quiver	3539314	3540225	-	912	244	211	244	61	77	56	Urea carboxylase-related ABC transporter%2C ATPase protein
SidCL21_3574	000000F|quiver	3538541	3539311	-	771	223	186	203	107	116	61	Creatinine amidohydrolase (EC 3.5.2.10)
SidCL21_3577	000000F|quiver	3541325	3542137	-	813	492	386	438	176	179	120	hypothetical protein
SidCL21_3576	000000F|quiver	3540228	3541193	-	966	392	294	324	150	111	114	Urea carboxylase-related ABC transporter%2C permease protein
SidCL21_302	000000F|quiver	306045	306800	+	756	1939	1528	1430	834	948	547	FIG143263: Glycosyl transferase
SidCL21_669	000000F|quiver	682117	683904	-	1788	6680	4619	4480	2538	3235	1882	Ferrous iron transport protein B
SidCL21_668	000000F|quiver	681801	682100	+	300	2150	1824	1702	700	882	693	hypothetical protein
SidCL21_663	000000F|quiver	676518	677291	+	774	2433	1350	1432	1854	1754	4525	Transcriptional regulator%2C GntR family
SidCL21_662	000000F|quiver	675495	676376	-	882	2277	1233	1378	1139	1391	2224	L-malyl-CoA/beta-methylmalyl-CoA lyase
SidCL21_661	000000F|quiver	674420	675502	-	1083	5349	2727	2778	2399	3046	1864	2-methylfumaryl-CoA hydratase (EC 4.2.1.148)
SidCL21_660	000000F|quiver	673417	674409	-	993	2311	1631	1633	1644	2112	1330	Similar to citrate lyase beta chain%2C 10
SidCL21_667	000000F|quiver	681218	681784	+	567	7463	5550	5925	1820	2355	2266	Uncharacterized outer membrane protein YfaZ
SidCL21_666	000000F|quiver	680202	680891	-	690	15804	12495	13042	6081	8545	6313	Putative TEGT family carrier/transport protein
SidCL21_665	000000F|quiver	678499	680130	+	1632	3966	2378	2517	1623	1865	1262	Acetyl-CoA synthetase (EC 6.2.1.1)
SidCL21_664	000000F|quiver	677345	678490	+	1146	3141	1959	2100	1230	1418	1854	Similar to citrate lyase beta chain%2C 7
SidCL21_1151	000000F|quiver	1157201	1157314	-	114	3	0	3	3	1	4	hypothetical protein
SidCL21_1150	000000F|quiver	1156311	1157204	-	894	756	493	571	411	636	459	Methylisocitrate lyase (EC 4.1.3.30)
SidCL21_1153	000000F|quiver	1158049	1158276	+	228	342	254	303	669	916	526	hypothetical protein
SidCL21_1152	000000F|quiver	1157311	1157991	-	681	339	275	299	475	453	1015	Propionate catabolism operon transcriptional regulator of GntR family
SidCL21_1155	000000F|quiver	1158922	1160625	-	1704	2768	2687	3043	9920	12880	6878	Ni/Fe-hydrogenase 2 large subunit HybC (EC 1.12.99.6)
SidCL21_1154	000000F|quiver	1158431	1158922	-	492	971	715	778	2567	3677	1427	Hydrogenase maturation protease (EC 3.4.24.-)
SidCL21_1157	000000F|quiver	1161832	1162806	-	975	548	526	739	2116	3026	2085	Hydrogenase-2 operon protein HybA
SidCL21_1156	000000F|quiver	1160649	1161821	-	1173	831	866	1129	3035	4745	3049	Ni/Fe-hydrogenase 2 b-type cytochrome subunit HybB
SidCL21_1159	000000F|quiver	1163988	1164995	+	1008	8439	6950	8142	4609	6459	3936	hypothetical protein
SidCL21_1158	000000F|quiver	1162803	1163966	-	1164	779	878	1237	2591	4038	3023	Ni/Fe-hydrogenase 2 small subunit HybO (EC 1.12.99.6)
SidCL21_1629	000000F|quiver	1672404	1673180	+	777	1927	2115	1789	838	1059	1021	hypothetical protein
SidCL21_1628	000000F|quiver	1670865	1672394	+	1530	6162	5762	5042	2296	3142	2163	hypothetical protein
SidCL21_443	000000F|quiver	431640	432674	+	1035	9520	9780	9019	4228	4755	3936	Phage integrase%2C site-specific tyrosine recombinase
SidCL21_442	000000F|quiver	430217	431209	-	993	1331	1124	1101	550	612	434	hypothetical protein
SidCL21_441	000000F|quiver	429633	429776	+	144	1345	1136	1399	555	734	629	DNA-binding protein HU-beta
SidCL21_440	000000F|quiver	429163	429279	-	117	1519	1074	1451	439	724	428	hypothetical protein
SidCL21_447	000000F|quiver	435214	435582	-	369	525	359	319	167	177	151	hypothetical protein
SidCL21_446	000000F|quiver	434613	435233	-	621	668	476	454	171	197	187	Heptaprenyl diphosphate synthase component I (EC 2.5.1.30)
SidCL21_445	000000F|quiver	434017	434616	-	600	2363	1725	1727	807	886	537	Flavin prenyltransferase UbiX
SidCL21_444	000000F|quiver	432971	433681	+	711	1959	2072	2202	634	757	607	hypothetical protein
SidCL21_119	000000F|quiver	112928	115711	+	2784	4856	3751	3987	2053	2718	1785	DNA polymerase I (EC 2.7.7.7)
SidCL21_118	000000F|quiver	112045	112761	-	717	3482	2673	2472	1193	1403	993	hypothetical protein
SidCL21_449	000000F|quiver	436432	437367	-	936	6714	5147	5159	2663	2871	1657	HPr kinase/phosphorylase
SidCL21_448	000000F|quiver	435585	436430	-	846	3458	2410	2482	1374	1461	847	RNase adapter protein RapZ
SidCL21_281	000000F|quiver	282439	282660	-	222	3398	2242	1949	882	1265	1408	LSU ribosomal protein L31p @ LSU ribosomal protein L31p%2C zinc-dependent
SidCL21_280	000000F|quiver	280523	282166	-	1644	3654	2565	2866	1611	2293	1494	Putative transmembrane protein
SidCL21_283	000000F|quiver	283203	283823	+	621	1755	1279	1458	424	579	558	Acyl-phosphate:glycerol-3-phosphate O-acyltransferase PlsY (EC 2.3.1.n3)
SidCL21_282	000000F|quiver	282773	283129	-	357	1379	957	932	534	644	502	Dihydroneopterin aldolase (EC 4.1.2.25)
SidCL21_285	000000F|quiver	290845	292032	+	1188	6704	5469	4900	2811	3180	2200	3-oxoacyl-[ACP] synthase (EC 2.3.1.41) FabV like
SidCL21_284	000000F|quiver	283811	284842	-	1032	1753	1211	1209	846	1075	657	N(6)-L-threonylcarbamoyladenine synthase (EC 2.3.1.234)
SidCL21_287	000000F|quiver	292820	293263	+	444	791	638	512	281	293	257	3-hydroxydecanoyl-[ACP] dehydratase (EC 4.2.1.59)
SidCL21_286	000000F|quiver	292029	292826	+	798	4674	3268	2865	2042	2016	1131	3-oxoacyl-[ACP] synthase
SidCL21_289	000000F|quiver	294037	294297	+	261	2392	1799	1503	796	834	750	Acyl carrier protein (ACP1)
SidCL21_288	000000F|quiver	293260	293979	+	720	2326	2028	1769	977	986	875	3-oxoacyl-[ACP] reductase (EC 1.1.1.100)
SidCL21_1025	000000F|quiver	1031297	1032559	+	1263	1165	652	1388	198	223	152	hypothetical protein
SidCL21_1024	000000F|quiver	1030476	1031192	+	717	1024	777	1385	214	251	135	hypothetical protein
SidCL21_1027	000000F|quiver	1033754	1034896	+	1143	970	682	1541	222	279	165	Glycosyltransferase
SidCL21_1026	000000F|quiver	1032568	1033692	+	1125	762	548	1270	161	142	147	hypothetical protein
SidCL21_1021	000000F|quiver	1026815	1028158	+	1344	2831	1959	2789	314	392	266	hypothetical protein
SidCL21_1020	000000F|quiver	1025931	1026815	+	885	3045	2288	3403	483	579	425	hypothetical protein
SidCL21_1023	000000F|quiver	1029343	1030125	-	783	1503	1239	1829	259	366	260	hypothetical protein
SidCL21_1022	000000F|quiver	1028182	1029201	+	1020	2928	2232	3375	351	406	296	hypothetical protein
SidCL21_595	000000F|quiver	609562	610590	+	1029	12396	8473	11289	4178	4951	3701	N-acetyl-gamma-glutamyl-phosphate reductase (EC 1.2.1.38)
SidCL21_594	000000F|quiver	609080	609472	+	393	25127	11913	17104	5272	9064	6938	SSU ribosomal protein S9p (S16e)
SidCL21_597	000000F|quiver	611364	611771	+	408	5269	4958	5136	1450	1632	1994	hypothetical protein
SidCL21_596	000000F|quiver	610598	611347	+	750	5882	4408	4806	2080	2633	2230	hypothetical protein
SidCL21_1029	000000F|quiver	1036745	1037758	+	1014	816	652	915	155	191	185	UDP-glucose 4-epimerase (EC 5.1.3.2)
SidCL21_1028	000000F|quiver	1035262	1036704	+	1443	797	675	840	300	309	193	N-acetylmannosaminyltransferase (EC 2.4.1.187)
SidCL21_593	000000F|quiver	608640	609077	+	438	13240	7284	10237	3111	5023	4961	LSU ribosomal protein L13p (L13Ae)
SidCL21_592	000000F|quiver	607102	608556	+	1455	1994	1287	1378	738	854	423	Glycerol kinase (EC 2.7.1.30)
SidCL21_2913	000000F|quiver	2924795	2924962	-	168	3397	2837	2708	650	764	1539	LSU ribosomal protein L33p @ LSU ribosomal protein L33p%2C zinc-independent
SidCL21_2914	000000F|quiver	2924975	2925211	-	237	10841	7392	7575	2568	3429	4904	LSU ribosomal protein L28p @ LSU ribosomal protein L28p%2C zinc-independent
SidCL21_2915	000000F|quiver	2925289	2926584	-	1296	5684	4193	4192	2258	3069	1937	Histidinol dehydrogenase (EC 1.1.1.23)
SidCL21_3011	000000F|quiver	3020296	3021054	-	759	5466	3554	3757	1868	2497	1438	Imidazole glycerol phosphate synthase cyclase subunit HisF
SidCL21_2916	000000F|quiver	2926598	2927236	-	639	2963	2328	2223	1134	1525	1177	ATP phosphoribosyltransferase (EC 2.4.2.17) > HisGs
SidCL21_2949	000000F|quiver	2962507	2964900	-	2394	9306	6908	6694	4204	5349	2992	Efflux ABC transporter%2C permease/ATP-binding protein Reut_A2584
SidCL21_2948	000000F|quiver	2962040	2962510	-	471	2991	2158	1879	1420	1559	698	DUF1854 domain-containing protein
SidCL21_2947	000000F|quiver	2960615	2961979	+	1365	1340	1204	1086	568	666	428	periplasmic sensor signal transduction histidine kinase
SidCL21_2946	000000F|quiver	2959948	2960631	+	684	2077	1263	1376	653	752	577	Two-component system response regulator QseB
SidCL21_2945	000000F|quiver	2959786	2959902	+	117	32	30	36	8	11	14	hypothetical protein
SidCL21_2917	000000F|quiver	2927364	2928614	-	1251	5727	4543	3802	2016	2416	1876	UDP-N-acetylglucosamine 1-carboxyvinyltransferase (EC 2.5.1.7)
SidCL21_2943	000000F|quiver	2955301	2958480	-	3180	443	407	360	160	197	129	Cobalt-zinc-cadmium resistance protein CzcA%3B Cation efflux system protein CusA
SidCL21_2942	000000F|quiver	2953685	2955304	-	1620	559	483	445	265	280	215	Efflux transport system%2C outer membrane factor (OMF) lipoprotein
SidCL21_2941	000000F|quiver	2952875	2953600	+	726	2196	1776	1650	936	1053	876	UDP-2%2C3-diacylglucosamine diphosphatase (EC 3.6.1.54)
SidCL21_2940	000000F|quiver	2952205	2952792	+	588	3249	2855	2688	1118	1546	1191	Peptidyl-prolyl cis-trans isomerase PpiB (EC 5.2.1.8)
SidCL21_2919	000000F|quiver	2928939	2929589	-	651	5861	3970	4200	2399	2963	1907	Phospholipid ABC transporter shuttle protein MlaC
SidCL21_37	000000F|quiver	26575	27072	+	498	2964	2103	2142	1137	1442	811	type IV pili signal transduction protein PilI
SidCL21_36	000000F|quiver	26196	26561	+	366	3448	2718	3260	1176	1105	1163	twitching motility protein PilH
SidCL21_35	000000F|quiver	25742	26206	+	465	2318	1960	1824	1024	1135	965	twitching motility protein PilG
SidCL21_34	000000F|quiver	25092	25649	+	558	2241	1878	1892	1023	1105	948	PPO candidate 1
SidCL21_33	000000F|quiver	24277	25041	-	765	1541	1117	1201	731	899	594	16S rRNA (uracil(1498)-N(3))-methyltransferase (EC 2.1.1.193)
SidCL21_32	000000F|quiver	24075	24260	-	186	890	590	697	400	478	287	4-oxalocrotonate tautomerase
SidCL21_31	000000F|quiver	22587	23918	-	1332	7596	4955	4823	3061	3631	1926	N-acetylglutamate synthase (EC 2.3.1.1)
SidCL21_30	000000F|quiver	22173	22445	-	273	1226	872	1061	536	676	542	FIG001341: Probable Fe(2+)-trafficking protein YggX
SidCL21_1443	000000F|quiver	1461244	1461882	+	639	8419	5748	6488	2539	3148	1950	FIG00449901: hypothetical protein
SidCL21_1442	000000F|quiver	1459962	1461233	+	1272	12660	8054	8677	4628	5995	3877	Histidyl-tRNA synthetase (EC 6.1.1.21)
SidCL21_1441	000000F|quiver	1458682	1459953	+	1272	11044	7960	7891	3905	5054	3189	(E)-4-hydroxy-3-methylbut-2-enyl-diphosphate synthase (flavodoxin) (EC 1.17.7.3)
SidCL21_1440	000000F|quiver	1457661	1458680	+	1020	6884	5060	5643	2832	4101	2528	Cytoskeleton protein RodZ
SidCL21_1447	000000F|quiver	1465198	1465314	-	117	2006	1908	2222	677	801	457	hypothetical protein
SidCL21_1446	000000F|quiver	1464456	1465157	+	702	2947	2640	2988	1176	1386	1173	hypothetical protein
SidCL21_39	000000F|quiver	29133	34334	+	5202	30336	22531	21437	14859	18578	10720	Signal transduction histidine kinase CheA
SidCL21_38	000000F|quiver	27096	29123	+	2028	10683	8549	8477	4394	5197	3570	twitching motility protein PilJ
SidCL21_2439	000000F|quiver	2502737	2503372	+	636	955	932	829	342	433	384	hypothetical protein
SidCL21_2438	000000F|quiver	2501393	2502610	+	1218	3057	2530	2240	1081	1195	1107	hypothetical protein
SidCL21_2437	000000F|quiver	2500483	2501292	-	810	625	615	649	275	279	279	hypothetical protein
SidCL21_2436	000000F|quiver	2498811	2500052	-	1242	2110	2084	1780	907	1188	985	Putative ATP binding protein SugR
SidCL21_2435	000000F|quiver	2498233	2498814	-	582	709	810	677	350	397	311	hypothetical protein
SidCL21_2434	000000F|quiver	2497957	2498208	-	252	1000	989	945	436	537	391	hypothetical protein
SidCL21_2433	000000F|quiver	2496458	2497234	+	777	4013	3359	4424	2102	3008	2683	Phosphate transport ATP-binding protein PstB (TC 3.A.1.7.1)
SidCL21_2432	000000F|quiver	2495601	2496446	+	846	2197	1412	2192	1206	1823	1588	Phosphate transport system permease protein PstA (TC 3.A.1.7.1)
SidCL21_2431	000000F|quiver	2494637	2495599	+	963	3514	2399	3073	1756	2691	2508	Phosphate transport system permease protein PstC (TC 3.A.1.7.1)
SidCL21_2430	000000F|quiver	2493516	2494562	+	1047	6948	3156	8765	5148	7179	11262	Phosphate ABC transporter%2C periplasmic phosphate-binding protein PstS (TC 3.A.1.7.1)
SidCL21_1847	000000F|quiver	1891780	1891977	-	198	9467	8874	6401	3470	3743	4442	LSU ribosomal protein L35p
SidCL21_1846	000000F|quiver	1891410	1891769	-	360	8678	5757	5929	2856	4188	3796	LSU ribosomal protein L20p
SidCL21_1845	000000F|quiver	1890340	1891350	-	1011	4542	3107	3726	1504	2334	1929	Phenylalanyl-tRNA synthetase alpha chain (EC 6.1.1.20)
SidCL21_1844	000000F|quiver	1890248	1890340	-	93	0	0	0	0	0	0	hypothetical protein
SidCL21_1843	000000F|quiver	1887885	1890245	-	2361	14087	10985	11661	5439	7580	5766	Phenylalanyl-tRNA synthetase beta chain (EC 6.1.1.20)
SidCL21_1842	000000F|quiver	1887567	1887875	-	309	4701	3417	4179	1794	1663	1833	Integration host factor alpha subunit
SidCL21_1841	000000F|quiver	1887218	1887586	-	369	3783	3221	3293	1554	2103	1331	Transcriptional regulator PA2737%2C MerR family
SidCL21_1840	000000F|quiver	1886776	1886925	+	150	400	351	283	164	195	141	hypothetical protein
SidCL21_1849	000000F|quiver	1892649	1894667	-	2019	18458	12303	12943	6955	10071	6750	Threonyl-tRNA synthetase (EC 6.1.1.3)
SidCL21_1848	000000F|quiver	1892109	1892576	-	468	10378	9749	9311	3961	4795	5094	Translation initiation factor 3
SidCL21_2543	000000F|quiver	2602561	2602680	+	120	771	852	617	296	295	270	hypothetical protein
SidCL21_2542	000000F|quiver	2601689	2602510	+	822	2088	2096	1439	650	767	512	hypothetical protein
SidCL21_2541	000000F|quiver	2600701	2601165	+	465	696	482	515	235	296	156	HTH-type transcriptional regulator PetP
SidCL21_2540	000000F|quiver	2599468	2600628	-	1161	1073	592	695	150	183	101	Transcriptional regulator%2C GntR family / Aspartate aminotransferase (EC 2.6.1.1)
SidCL21_2547	000000F|quiver	2604837	2605334	-	498	551	431	418	254	319	199	Arsenate reductase (EC 1.20.4.4) thioredoxin-coupled%2C LMWP family
SidCL21_2546	000000F|quiver	2603810	2604832	-	1023	1110	867	1129	527	633	514	Arsenical-resistance protein ACR3
SidCL21_2545	000000F|quiver	2603269	2603574	-	306	2270	1372	1182	895	1090	890	hypothetical protein
SidCL21_2544	000000F|quiver	2602917	2603285	-	369	4775	3875	3855	1755	1952	1451	hypothetical protein
SidCL21_2895	000000F|quiver	2903924	2904265	+	342	212	210	160	88	106	62	Mobile element protein
SidCL21_2894	000000F|quiver	2903718	2903927	+	210	332	253	246	83	147	107	hypothetical protein
SidCL21_2549	000000F|quiver	2605927	2606268	+	342	1666	1432	1307	695	919	771	hypothetical protein
SidCL21_2548	000000F|quiver	2605356	2605673	-	318	504	288	318	276	278	237	Arsenical resistance operon repressor
SidCL21_2891	000000F|quiver	2898168	2898725	-	558	1166	1237	1214	538	620	440	hypothetical protein
SidCL21_2890	000000F|quiver	2897707	2897841	-	135	240	178	163	86	150	83	hypothetical protein
SidCL21_2893	000000F|quiver	2900104	2903433	-	3330	1716	1583	1667	714	928	580	hypothetical protein
SidCL21_2892	000000F|quiver	2898722	2900107	-	1386	881	807	656	293	348	288	hypothetical protein
SidCL21_2381	000000F|quiver	2441266	2442312	-	1047	1094	947	807	514	621	401	hypothetical protein
SidCL21_2380	000000F|quiver	2439338	2441266	-	1929	2036	1853	1751	1021	1217	980	Type I restriction-modification system%2C specificity subunit S
SidCL21_2383	000000F|quiver	2444107	2446581	-	2475	4718	3539	3556	2018	2253	1792	Type I restriction-modification system%2C restriction subunit R (EC 3.1.21.3)
SidCL21_2382	000000F|quiver	2442305	2444089	-	1785	2059	1593	1491	1047	1096	818	Type I restriction-modification system%2C DNA-methyltransferase subunit M (EC 2.1.1.72)
SidCL21_2385	000000F|quiver	2447013	2447144	-	132	316	473	475	150	198	206	hypothetical protein
SidCL21_2384	000000F|quiver	2446797	2446931	-	135	195	303	281	116	112	96	hypothetical protein
SidCL21_2387	000000F|quiver	2448642	2449193	-	552	1131	1042	1082	416	494	456	ADP-ribose pyrophosphatase (EC 3.6.1.13)
SidCL21_2386	000000F|quiver	2447275	2448477	-	1203	3100	2390	2436	983	1154	1057	Ammonium transporter
SidCL21_2389	000000F|quiver	2450714	2452207	-	1494	21794	15167	17622	6906	9047	5770	NADH-ubiquinone oxidoreductase chain M (EC 1.6.5.3)
SidCL21_2388	000000F|quiver	2449258	2450706	-	1449	17343	12744	15995	5850	7495	4508	NADH-ubiquinone oxidoreductase chain N (EC 1.6.5.3)
SidCL21_2369	000000F|quiver	2428940	2429074	-	135	11	20	24	7	16	3	hypothetical protein
SidCL21_2368	000000F|quiver	2428110	2428943	+	834	954	1014	1008	405	490	291	hypothetical protein
SidCL21_2363	000000F|quiver	2423886	2425208	+	1323	2687	1840	2130	1002	1176	627	Cyclopropane-fatty-acyl-phospholipid synthase (EC 2.1.1.79)
SidCL21_2362	000000F|quiver	2423461	2423667	+	207	435	503	454	124	131	117	hypothetical protein
SidCL21_2361	000000F|quiver	2423242	2423355	+	114	210	233	211	53	35	43	hypothetical protein
SidCL21_2360	000000F|quiver	2422916	2423167	+	252	106	96	114	32	35	39	hypothetical protein
SidCL21_2367	000000F|quiver	2427909	2428091	-	183	80	60	54	16	40	22	hypothetical protein
SidCL21_2366	000000F|quiver	2427075	2427590	-	516	1748	1808	1671	728	759	554	Hemerythrin domain protein
SidCL21_2365	000000F|quiver	2426311	2426889	-	579	2169	1374	1303	693	799	500	hypothetical protein
SidCL21_2364	000000F|quiver	2425195	2426301	+	1107	1358	1010	1171	597	563	423	hypothetical protein
SidCL21_2095	000000F|quiver	2142586	2144166	+	1581	639	518	494	276	261	180	Probable Co/Zn/Cd efflux system membrane fusion protein
SidCL21_2094	000000F|quiver	2141342	2142589	+	1248	742	494	500	329	315	240	Heavy metal RND efflux outer membrane protein%2C CzcC family
SidCL21_2097	000000F|quiver	2147587	2149989	+	2403	688	481	534	246	416	183	Lead%2C cadmium%2C zinc and mercury transporting ATPase (EC 3.6.3.3) (EC 3.6.3.5)%3B Copper-translocating P-type ATPase (EC 3.6.3.4)
SidCL21_2096	000000F|quiver	2144168	2147563	+	3396	1026	732	803	439	514	283	Cobalt-zinc-cadmium resistance protein CzcA%3B Cation efflux system protein CusA
SidCL21_2091	000000F|quiver	2137408	2138226	-	819	1373	981	1169	676	683	398	Oxidoreductase%2C short-chain dehydrogenase/reductase family
SidCL21_2090	000000F|quiver	2135568	2137376	-	1809	3598	2866	3194	1695	1818	1208	Long-chain-fatty-acid--CoA ligase (EC 6.2.1.3)
SidCL21_2093	000000F|quiver	2140865	2141041	-	177	3195	1969	1967	1802	2726	1633	hypothetical protein
SidCL21_2092	000000F|quiver	2138223	2140658	-	2436	10091	7131	7823	4109	4639	2794	Acyl-coenzyme A dehydrogenase FadE
SidCL21_2099	000000F|quiver	2150402	2150530	+	129	39	69	42	15	14	17	hypothetical protein
SidCL21_2098	000000F|quiver	2150051	2150398	+	348	101	77	77	46	39	34	hypothetical protein
SidCL21_2769	000000F|quiver	2795015	2796241	+	1227	898	657	580	316	369	237	NnrS protein involved in response to NO
SidCL21_2768	000000F|quiver	2794646	2794960	+	315	903	672	584	191	153	126	DsrC family protein
SidCL21_2912	000000F|quiver	2924284	2924694	+	411	2738	2519	2293	954	1021	980	hypothetical protein
SidCL21_3764	000000F|quiver	3735057	3735512	+	456	2025	1636	1541	943	1208	1074	Protein of unknown function Smg
SidCL21_2169	000000F|quiver	2219974	2220705	-	732	2624	1847	1656	1013	1095	749	DNA recombination and repair protein RecO
SidCL21_2168	000000F|quiver	2219261	2219977	-	717	1700	1431	1392	577	693	656	Pyridoxine 5'-phosphate synthase (EC 2.6.99.2)
SidCL21_3400	000000F|quiver	3384322	3386415	-	2094	2002	1586	1728	811	1154	794	hypothetical protein
SidCL21_2161	000000F|quiver	2209824	2211854	-	2031	4224	3162	3160	1662	2146	1779	DNA ligase (NAD(+)) (EC 6.5.1.2)
SidCL21_2160	000000F|quiver	2208958	2209827	-	870	2389	1989	1992	1048	1305	1091	UTP--glucose-1-phosphate uridylyltransferase (EC 2.7.7.9)
SidCL21_2163	000000F|quiver	2213200	2214312	+	1113	1904	1485	1694	776	867	624	Response regulator
SidCL21_2162	000000F|quiver	2211854	2212921	-	1068	4227	3182	3456	1664	2000	1280	hypothetical protein
SidCL21_2165	000000F|quiver	2216826	2217731	-	906	8235	7159	8222	3595	4298	3345	Enoyl-CoA hydratase
SidCL21_2164	000000F|quiver	2214309	2216822	+	2514	4549	3451	3418	1709	2263	1546	Periplasmic Sensor Hybrid Histidine Kinase
SidCL21_1516	000000F|quiver	1537259	1540789	+	3531	21427	14938	15151	9471	12037	7206	Chromosome partition protein smc
SidCL21_2166	000000F|quiver	2217832	2218881	-	1050	5046	3849	3713	2069	2607	1712	beta-N-acetylglucosaminidase (EC 3.2.1.52)
SidCL21_3402	000000F|quiver	3386797	3386910	+	114	176	177	121	48	59	60	hypothetical protein
SidCL21_3405	000000F|quiver	3387977	3389452	-	1476	5482	3913	4209	1717	2301	1658	Exopolyphosphatase (EC 3.6.1.11)
SidCL21_3404	000000F|quiver	3387710	3387928	-	219	1784	2023	1833	560	746	622	hypothetical protein
SidCL21_3386	000000F|quiver	3369086	3370504	-	1419	8775	5916	5995	3729	4013	2878	UDP-N-acetylmuramate--L-alanine ligase (EC 6.3.2.8)
SidCL21_3387	000000F|quiver	3370609	3371673	-	1065	5153	3648	3421	2166	2363	1721	UDP-N-acetylglucosamine--N-acetylmuramyl-(pentapeptide) pyrophosphoryl-undecaprenol N-acetylglucosamine transferase (EC 2.4.1.227)
SidCL21_3384	000000F|quiver	3367192	3368103	-	912	3105	1984	1958	1072	1175	998	D-alanine--D-alanine ligase (EC 6.3.2.4)
SidCL21_3385	000000F|quiver	3368100	3369089	-	990	3380	2701	2477	1539	1323	1356	UDP-N-acetylenolpyruvoylglucosamine reductase (EC 1.3.1.98)
SidCL21_3382	000000F|quiver	3365241	3366476	-	1236	4112	3203	3231	1950	1974	1433	Cell division protein FtsA
SidCL21_3155	000000F|quiver	3159758	3160138	+	381	157	150	168	82	144	60	General secretion pathway protein I
SidCL21_3380	000000F|quiver	3363000	3363911	-	912	7796	5366	5769	3294	4290	2909	UDP-3-O-[3-hydroxymyristoyl] N-acetylglucosamine deacetylase (EC 3.5.1.108)
SidCL21_3381	000000F|quiver	3364038	3365195	-	1158	10408	8080	8006	4716	3870	3754	Cell division protein FtsZ
SidCL21_3154	000000F|quiver	3159291	3159761	+	471	1145	787	992	483	517	351	General secretion pathway protein H
SidCL21_3388	000000F|quiver	3371670	3372833	-	1164	6758	3948	4082	2946	3509	1735	Cell division protein FtsW
SidCL21_3389	000000F|quiver	3372815	3374206	-	1392	8481	6025	5387	4037	4436	2668	UDP-N-acetylmuramoylalanine--D-glutamate ligase (EC 6.3.2.9)
SidCL21_3409	000000F|quiver	3392286	3393698	-	1413	717	604	540	261	294	196	Glucose-6-phosphate 1-dehydrogenase (EC 1.1.1.49)
SidCL21_3408	000000F|quiver	3391406	3392041	-	636	5030	4222	4082	1664	2734	1389	hypothetical protein
SidCL21_3159	000000F|quiver	3162862	3163365	+	504	892	705	760	418	552	323	hypothetical protein
SidCL21_3158	000000F|quiver	3161657	3162865	+	1209	3889	2266	2679	1635	2385	1022	General secretion pathway protein L
SidCL21_3140	000000F|quiver	3144727	3145452	-	726	3372	2225	2304	1707	2083	1283	Probable transcriptional regulatory protein YebC
SidCL21_1534	000000F|quiver	1562126	1564111	+	1986	24252	19056	22796	9392	13069	9721	Cytochrome c heme lyase subunit CcmF
SidCL21_3142	000000F|quiver	3146270	3148123	+	1854	5311	3704	3702	2289	3004	1956	Exoribonuclease II (EC 3.1.13.1)
SidCL21_3143	000000F|quiver	3148120	3148998	+	879	1226	922	883	547	692	535	TonB protein
SidCL21_3144	000000F|quiver	3149096	3149401	-	306	578	464	460	251	319	229	hypothetical protein
SidCL21_3145	000000F|quiver	3149458	3149895	+	438	753	443	644	297	434	300	hypothetical protein
SidCL21_3146	000000F|quiver	3149954	3151168	+	1215	1040	708	882	280	340	266	hypothetical protein
SidCL21_3147	000000F|quiver	3151194	3152168	+	975	618	507	642	202	160	159	Zinc ABC transporter%2C substrate-binding protein ZnuA
SidCL21_3148	000000F|quiver	3152165	3152911	+	747	493	400	521	145	171	131	Zinc ABC transporter%2C permease protein ZnuB
SidCL21_3149	000000F|quiver	3152995	3153561	+	567	3527	2083	2257	1355	1760	1139	hypothetical protein
SidCL21_3418	000000F|quiver	3407246	3407401	+	156	138	140	115	52	79	40	hypothetical protein
SidCL21_3419	000000F|quiver	3407420	3408466	-	1047	839	741	817	371	429	299	hypothetical protein
SidCL21_3025	000000F|quiver	3034281	3034706	+	426	607	501	441	153	218	157	Uncharacterized homolog of the cytoplasmic domain of flagellar protein FhlB
SidCL21_1195	000000F|quiver	1192664	1193227	-	564	4391	3260	3003	1101	1370	1295	hypothetical protein
SidCL21_1194	000000F|quiver	1191859	1192539	+	681	981	777	786	352	449	344	COG2102: Predicted ATPases of PP-loop superfamily
SidCL21_1197	000000F|quiver	1195373	1196860	+	1488	2240	1615	1855	788	891	629	Cytosol nonspecific dipeptidase (EC 3.4.13.18)
SidCL21_946	000000F|quiver	947376	949016	+	1641	3117	2019	2211	1297	1860	1367	Peptide chain release factor 3
SidCL21_947	000000F|quiver	949016	949231	+	216	322	296	374	146	200	152	hypothetical protein
SidCL21_944	000000F|quiver	944674	946419	+	1746	2300	2189	2075	839	1016	781	Aerotaxis sensor receptor protein
SidCL21_1196	000000F|quiver	1193718	1195268	+	1551	2302	1633	1726	1014	1264	705	GGDEF domain protein
SidCL21_942	000000F|quiver	943234	943863	-	630	1438	1241	1126	541	567	586	hypothetical protein
SidCL21_943	000000F|quiver	944453	944677	+	225	704	601	436	263	281	138	hypothetical protein
SidCL21_940	000000F|quiver	939969	940127	-	159	437	292	358	140	232	127	hypothetical protein
SidCL21_941	000000F|quiver	940301	943228	-	2928	1800	1434	1367	701	919	519	diguanylate cyclase/phosphodiesterase (GGDEF & EAL domains) with PAS/PAC sensor(s)
SidCL21_137	000000F|quiver	132346	133500	-	1155	2049	1659	1320	935	1250	777	SAM-dependent methyltransferase%2C MidA
SidCL21_948	000000F|quiver	949328	949741	+	414	1720	1260	1524	704	924	601	Hypothetical protein YaeJ with similarity to translation release factor
SidCL21_1190	000000F|quiver	1187056	1187853	-	798	2893	2352	2124	1324	1596	1120	Phospholipid ABC transporter ATP-binding protein MlaF
SidCL21_3708	000000F|quiver	3676175	3677086	+	912	5370	3818	3015	1764	1724	950	hypothetical protein
SidCL21_3709	000000F|quiver	3677222	3677650	-	429	1702	1445	1318	554	723	476	hypothetical protein
SidCL21_1193	000000F|quiver	1189692	1191713	-	2022	2288	1939	2097	1268	1635	1160	Bis-ABC ATPase YheS
SidCL21_3702	000000F|quiver	3672928	3673281	+	354	1843	2055	1811	723	1008	836	hypothetical protein
SidCL21_3703	000000F|quiver	3673462	3673608	-	147	1284	1374	1251	431	527	414	hypothetical protein
SidCL21_3700	000000F|quiver	3671686	3672375	-	690	691	662	645	266	368	257	hypothetical protein
SidCL21_1192	000000F|quiver	1189240	1189473	-	234	1982	1415	1516	941	1529	859	hypothetical protein
SidCL21_3706	000000F|quiver	3675024	3675278	+	255	731	683	662	238	287	177	hypothetical protein
SidCL21_3707	000000F|quiver	3675305	3675796	-	492	1156	1153	914	332	446	345	hypothetical protein
SidCL21_3704	000000F|quiver	3673759	3673863	+	105	334	449	386	121	172	125	hypothetical protein
SidCL21_3705	000000F|quiver	3673969	3674448	-	480	2207	2304	1816	673	867	707	hypothetical protein
SidCL21_1692	000000F|quiver	1743115	1743690	+	576	2623	2039	2139	1068	1438	1070	CDP-diacylglycerol--glycerol-3-phosphate 3-phosphatidyltransferase (EC 2.7.8.5)
SidCL21_1708	000000F|quiver	1756231	1756644	-	414	460	458	426	184	283	159	Diadenosine tetraphosphate (Ap4A) hydrolase and other HIT family hydrolases
SidCL21_1709	000000F|quiver	1756855	1757271	+	417	1186	1163	1114	542	581	494	hypothetical protein
SidCL21_1693	000000F|quiver	1744304	1744519	-	216	944	708	733	381	514	293	hypothetical protein
SidCL21_1704	000000F|quiver	1751909	1755112	+	3204	3419	4308	3936	2351	2228	3877	Acriflavin resistance protein
SidCL21_1705	000000F|quiver	1755140	1755349	+	210	996	1187	1403	454	541	445	hypothetical protein
SidCL21_1706	000000F|quiver	1755424	1755792	-	369	362	428	376	128	170	194	Protein of unknown function DUF202
SidCL21_1707	000000F|quiver	1755958	1756128	-	171	5015	4756	4361	1856	2434	1846	hypothetical protein
SidCL21_1700	000000F|quiver	1749642	1749785	+	144	40	33	24	13	18	16	hypothetical protein
SidCL21_1690	000000F|quiver	1740635	1741288	+	654	259	231	193	81	99	86	Uracil-DNA glycosylase%2C family 5 (EC 3.2.2.27)
SidCL21_1702	000000F|quiver	1750519	1750812	+	294	448	763	597	484	836	1292	Transcriptional regulator%2C ArsR family
SidCL21_1703	000000F|quiver	1750890	1751912	+	1023	1284	1616	1614	846	961	1420	Membrane-fusion protein
SidCL21_1691	000000F|quiver	1741263	1743071	+	1809	3672	2685	2260	1887	2415	1301	Excinuclease ABC subunit C
SidCL21_1696	000000F|quiver	1746805	1747512	-	708	2336	1732	1732	1004	1061	700	Nitrate/nitrite response regulator protein
SidCL21_1697	000000F|quiver	1747505	1748734	-	1230	4258	3164	3287	1603	1974	1601	Nitrate/nitrite sensor protein (EC 2.7.3.-)
SidCL21_3368	000000F|quiver	3353899	3356010	+	2112	3765	3330	3177	1774	2146	1376	hypothetical protein
SidCL21_3369	000000F|quiver	3356034	3356666	-	633	2981	2419	2549	1200	1317	928	DNA-binding response regulator%2C LuxR family%2C near polyamine transporter
SidCL21_1694	000000F|quiver	1744983	1745237	+	255	276	256	248	95	121	128	Uncharacterized ferredoxin-like protein YfhL
SidCL21_3360	000000F|quiver	3348078	3348689	+	612	864	630	694	315	357	314	Dephospho-CoA kinase (EC 2.7.1.24)
SidCL21_3361	000000F|quiver	3348792	3349508	+	717	4215	2978	3184	1485	1693	1469	Cell division protein ZapD
SidCL21_3362	000000F|quiver	3349505	3349690	+	186	58	50	44	12	20	26	DNA gyrase inhibitor YacG
SidCL21_1695	000000F|quiver	1745488	1746759	-	1272	6648	6292	5534	2806	2850	2483	Sulfide:quinone oxidoreductase%2C Type I
SidCL21_3364	000000F|quiver	3350728	3351582	-	855	2698	2189	2537	980	1185	1077	ATP/GTP-binding protein
SidCL21_3365	000000F|quiver	3351620	3352837	-	1218	4653	3286	3389	1739	2165	1504	Glutamate N-acetyltransferase (EC 2.3.1.35) @ N-acetylglutamate synthase (EC 2.3.1.1)
SidCL21_3366	000000F|quiver	3352848	3353345	-	498	2645	1779	1820	864	991	747	cyclic nucleotide-binding protein
SidCL21_3367	000000F|quiver	3353371	3353526	-	156	487	384	308	240	362	264	hypothetical protein
SidCL21_3568	000000F|quiver	3533973	3534539	+	567	5362	3748	3856	1568	1999	1514	hypothetical protein
SidCL21_3569	000000F|quiver	3534552	3535172	+	621	3896	2877	2959	1301	2002	1166	Lipoprotein signal peptidase (EC 3.4.23.36)
SidCL21_3566	000000F|quiver	3531419	3532012	-	594	4163	3305	3413	1204	1475	1247	hypothetical protein
SidCL21_3567	000000F|quiver	3532032	3533708	-	1677	8467	6098	6107	2557	3354	2583	Arginyl-tRNA synthetase (EC 6.1.1.19)
SidCL21_3564	000000F|quiver	3529919	3530749	-	831	4540	3473	3208	1390	1795	1286	Oxidoreductase%2C short-chain dehydrogenase/reductase family (EC 1.1.1.-)
SidCL21_3565	000000F|quiver	3530764	3531387	-	624	8226	6621	6550	2791	3295	2159	Periplasmic thiol:disulfide interchange protein DsbA
SidCL21_3562	000000F|quiver	3527979	3529217	-	1239	14506	12076	13616	4534	6659	5032	Ubiquinol-cytochrome C reductase%2C cytochrome B subunit (EC 1.10.2.2)
SidCL21_3563	000000F|quiver	3529230	3529742	-	513	13883	11498	12471	3603	3832	4446	Ubiquinol-cytochrome C reductase iron-sulfur subunit (EC 1.10.2.2)
SidCL21_3560	000000F|quiver	3525739	3527232	+	1494	5911	4606	4369	2236	3208	1963	Aspartyl-tRNA(Asn) amidotransferase subunit B (EC 6.3.5.6) @ Glutamyl-tRNA(Gln) amidotransferase subunit B (EC 6.3.5.7)
SidCL21_3561	000000F|quiver	3527344	3527982	-	639	17233	13087	13825	5833	8342	5470	Ubiquinol-cytochrome C reductase%2C cytochrome C1 subunit
SidCL21_1533	000000F|quiver	1561623	1562108	+	486	7639	5779	5507	2574	3084	2664	Cytochrome c-type biogenesis protein CcmE%2C heme chaperone
SidCL21_722	000000F|quiver	721465	722361	+	897	1860	1398	1334	649	872	596	Auxin efflux carrier family protein
SidCL21_723	000000F|quiver	722392	723186	-	795	1205	905	944	432	587	443	ABC-transporter ATP-binding protein with unknown substrate
SidCL21_720	000000F|quiver	718710	719963	-	1254	1280	1073	1158	521	626	434	NAD(FAD)-utilizing dehydrogenases
SidCL21_721	000000F|quiver	720085	721449	+	1365	8150	6419	6117	4526	6159	3845	ATP-dependent RNA helicase Bcep18194_A5658
SidCL21_726	000000F|quiver	725408	727297	+	1890	1306	1348	1379	2550	4490	3486	Glucans biosynthesis glucosyltransferase H (EC 2.4.1.-)
SidCL21_727	000000F|quiver	727347	728966	+	1620	1524	1433	1535	1371	2113	1741	Glucans biosynthesis protein D precursor
SidCL21_724	000000F|quiver	723189	724019	-	831	799	558	586	274	368	285	Alkanesulfonates transport system permease protein
SidCL21_725	000000F|quiver	724036	725007	-	972	1847	1493	1401	611	647	585	ABC transporter%2C substrate-binding protein (cluster 10%2C nitrate/sulfonate/bicarbonate)
SidCL21_728	000000F|quiver	728991	729434	-	444	592	572	526	268	376	320	hypothetical protein
SidCL21_729	000000F|quiver	729486	729704	-	219	197	228	193	83	74	105	hypothetical protein
SidCL21_3789	000000F|quiver	3765144	3766685	+	1542	74665	45702	62547	23560	35638	16936	ATP synthase alpha chain (EC 3.6.3.14)
SidCL21_618	000000F|quiver	628366	630000	+	1635	2038	1765	1923	786	963	842	Type I restriction-modification system%2C DNA-methyltransferase subunit M (EC 2.1.1.72)
SidCL21_619	000000F|quiver	629990	631267	+	1278	2103	1621	1674	838	1024	657	Type I restriction-modification system%2C specificity subunit S
SidCL21_616	000000F|quiver	625948	626832	-	885	532	329	336	248	204	103	Inner membrane protein YihY%2C formerly thought to be RNase BN
SidCL21_617	000000F|quiver	626987	628054	-	1068	139	126	134	46	46	43	DNA topoisomerase IB (poxvirus type) (EC 5.99.1.2)
SidCL21_614	000000F|quiver	625096	625314	-	219	2623	1941	1937	1214	1105	1025	protein of unknown function DUF1458
SidCL21_615	000000F|quiver	625526	625705	-	180	564	391	542	130	219	208	hypothetical protein
SidCL21_612	000000F|quiver	624552	624830	+	279	1211	1101	1148	479	341	422	hypothetical protein
SidCL21_613	000000F|quiver	624843	624971	+	129	746	555	535	310	443	244	hypothetical protein
SidCL21_610	000000F|quiver	623103	623231	-	129	82	104	69	29	40	26	hypothetical protein
SidCL21_611	000000F|quiver	623247	624206	-	960	1218	944	987	529	613	472	Phosphoribulokinase (EC 2.7.1.19)
SidCL21_1146	000000F|quiver	1151029	1152216	-	1188	621	525	560	609	698	402	2-methylaconitate isomerase
SidCL21_1147	000000F|quiver	1152230	1152433	-	204	88	76	80	62	66	68	4-oxalocrotonate tautomerase
SidCL21_1144	000000F|quiver	1148598	1149059	+	462	1232	971	1165	558	592	370	hypothetical protein
SidCL21_1145	000000F|quiver	1149076	1150965	-	1890	2835	2044	2196	1902	1977	1137	Propionate--CoA ligase (EC 6.2.1.17)
SidCL21_1142	000000F|quiver	1145839	1147353	-	1515	2475	2111	1999	976	1143	780	diguanylate cyclase/phosphodiesterase (GGDEF & EAL domains) with PAS/PAC sensor(s)
SidCL21_1143	000000F|quiver	1147557	1148525	-	969	2645	1804	1822	983	1288	650	hypothetical protein
SidCL21_1140	000000F|quiver	1143933	1144739	+	807	6351	5114	4488	2615	3243	2006	NrfJ
SidCL21_1141	000000F|quiver	1145014	1145808	+	795	4563	3624	3300	1801	1923	1304	EAL domain protein
SidCL21_1638	000000F|quiver	1683369	1685540	-	2172	10402	9468	8875	3588	4278	3223	hypothetical protein
SidCL21_1639	000000F|quiver	1685649	1685828	+	180	1276	967	853	479	678	530	hypothetical protein
SidCL21_1148	000000F|quiver	1152448	1155054	-	2607	2108	1525	1614	1304	1506	1065	2-methylcitrate dehydratase (2-methyl-trans-aconitate forming) (EC 4.2.1.117)
SidCL21_1149	000000F|quiver	1155136	1156284	-	1149	700	568	547	467	500	515	2-methylcitrate synthase (EC 2.3.3.5)
SidCL21_124	000000F|quiver	120021	120641	-	621	2125	1914	1749	861	1073	852	Protein of unknown function DUF484
SidCL21_125	000000F|quiver	120652	121482	-	831	4367	3117	3258	2132	2410	1380	Diaminopimelate epimerase (EC 5.1.1.7)
SidCL21_126	000000F|quiver	121479	122048	-	570	2403	1787	1658	1028	1311	774	DNA-3-methyladenine glycosylase (EC 3.2.2.20)
SidCL21_127	000000F|quiver	122045	122470	-	426	2821	2099	2537	1441	1845	1192	Succinyl-CoA synthetase%2C alpha subunit-related enzymes
SidCL21_120	000000F|quiver	116515	116640	+	126	253	260	227	97	131	113	hypothetical protein
SidCL21_121	000000F|quiver	116648	117298	+	651	3745	2379	2121	1285	1626	799	hypothetical protein
SidCL21_122	000000F|quiver	117788	119125	-	1338	3608	3153	2735	1606	1907	1099	23S rRNA (cytosine(1962)-C(5))-methyltransferase (EC 2.1.1.191)
SidCL21_123	000000F|quiver	119122	120021	-	900	1099	879	767	491	712	461	Site-specific tyrosine recombinase XerC
SidCL21_128	000000F|quiver	122772	125099	-	2328	5304	4399	2638	1089	1411	754	hypothetical protein
SidCL21_129	000000F|quiver	125257	125979	-	723	3976	3894	2133	848	733	438	hypothetical protein
SidCL21_438	000000F|quiver	427005	427757	-	753	289	202	251	125	164	88	Ser/Thr protein phosphatase family protein
SidCL21_439	000000F|quiver	427772	428977	-	1206	248	227	212	105	108	78	hypothetical protein
SidCL21_1511	000000F|quiver	1530450	1531604	+	1155	4304	3285	3491	1732	1646	1567	hypothetical protein
SidCL21_3716	000000F|quiver	3684731	3685030	+	300	3810	2843	2521	1560	2387	1434	Uncharacterized membrane protein PA1577
SidCL21_1510	000000F|quiver	1529239	1530273	-	1035	2238	1291	1304	891	1184	614	Tas protein%2C an NADP(H)-dependent aldo-keto reductase
SidCL21_3711	000000F|quiver	3678397	3678513	-	117	193	232	158	80	132	73	hypothetical protein
SidCL21_1513	000000F|quiver	1533788	1535020	+	1233	1003	1003	905	505	534	450	HDIG domain protein
SidCL21_3710	000000F|quiver	3677913	3678239	-	327	711	703	548	354	350	356	hypothetical protein
SidCL21_1524	000000F|quiver	1553137	1553823	+	687	4744	2921	3347	2061	2561	1666	Phosphate regulon transcriptional regulatory protein PhoB (SphR)
SidCL21_1525	000000F|quiver	1554160	1555239	+	1080	44036	36911	39115	14328	17550	16021	Decaheme cytochrome c MtrA
SidCL21_1526	000000F|quiver	1555317	1558220	+	2904	118162	98017	109064	48598	64614	42539	hypothetical protein
SidCL21_1512	000000F|quiver	1531606	1533801	+	2196	2829	2222	1993	1065	1248	907	diguanylate cyclase/phosphodiesterase (GGDEF & EAL domains) with PAS/PAC sensor(s)
SidCL21_1520	000000F|quiver	1543655	1545235	+	1581	46661	26259	26264	18481	29337	9287	GMP synthase [glutamine-hydrolyzing]%2C amidotransferase subunit (EC 6.3.5.2) / GMP synthase [glutamine-hydrolyzing]%2C ATP pyrophosphatase subunit (EC 6.3.5.2)
SidCL21_1521	000000F|quiver	1545279	1548254	+	2976	13820	11044	10895	5497	8099	5029	diguanylate cyclase/phosphodiesterase (GGDEF & EAL domains) with PAS/PAC sensor(s)
SidCL21_1522	000000F|quiver	1548425	1551028	+	2604	17705	14074	14260	6259	5879	4407	hypothetical protein
SidCL21_1523	000000F|quiver	1551092	1553104	-	2013	2430	2130	2278	894	1034	903	hypothetical protein
SidCL21_1515	000000F|quiver	1536777	1537196	-	420	735	569	593	332	369	342	NADPH-dependent 7-cyano-7-deazaguanine reductase (EC 1.7.1.13)
SidCL21_3712	000000F|quiver	3678513	3678998	-	486	482	459	392	209	204	171	hypothetical protein
SidCL21_1528	000000F|quiver	1558906	1559520	+	615	30265	17443	19060	9522	13210	7430	ABC transporter involved in cytochrome c biogenesis%2C ATPase component CcmA
SidCL21_1529	000000F|quiver	1559669	1560352	+	684	35876	22424	23734	10563	11836	8436	ABC transporter involved in cytochrome c biogenesis%2C CcmB subunit
SidCL21_1514	000000F|quiver	1535041	1536741	+	1701	3359	2532	2354	1412	1931	1089	diguanylate cyclase/phosphodiesterase (GGDEF & EAL domains) with PAS/PAC sensor(s)
SidCL21_3496	000000F|quiver	3472282	3473064	+	783	1126	712	756	406	443	259	Putative membrane-bound ClpP-class protease associated with aq_911
SidCL21_1038	000000F|quiver	1045064	1045792	+	729	1924	848	2685	219	266	154	Thiol:disulfide interchange protein DsbC
SidCL21_1039	000000F|quiver	1046088	1046216	+	129	583	244	668	51	76	15	hypothetical protein
SidCL21_1517	000000F|quiver	1540786	1541238	-	453	1886	1424	1362	670	780	667	hypothetical protein
SidCL21_3497	000000F|quiver	3473213	3473326	-	114	17	21	22	15	12	6	hypothetical protein
SidCL21_1032	000000F|quiver	1038652	1039767	+	1116	2034	1776	2244	734	871	700	Mannose-1-phosphate guanylyltransferase
SidCL21_1033	000000F|quiver	1040031	1041497	-	1467	2176	1500	3692	470	630	390	Mannose-1-phosphate guanylyltransferase (EC 2.7.7.13) / Mannose-6-phosphate isomerase (EC 5.3.1.8)
SidCL21_1030	000000F|quiver	1037786	1038262	-	477	500	524	568	113	163	127	hypothetical protein
SidCL21_1031	000000F|quiver	1038282	1038575	-	294	115	98	97	25	24	22	hypothetical protein
SidCL21_1036	000000F|quiver	1043461	1044219	+	759	405	275	623	65	120	75	hypothetical protein
SidCL21_1037	000000F|quiver	1044289	1045071	+	783	548	384	817	107	155	98	hypothetical protein
SidCL21_1034	000000F|quiver	1041556	1042968	-	1413	631	514	901	164	190	153	Capsular polysaccharide biosynthesis protein
SidCL21_1035	000000F|quiver	1043017	1043373	-	357	84	106	72	32	33	25	hypothetical protein
SidCL21_2961	000000F|quiver	2980711	2980842	+	132	3778	3874	3603	1352	1710	1330	hypothetical protein
SidCL21_548	000000F|quiver	551502	551645	-	144	344	361	360	143	201	188	hypothetical protein
SidCL21_549	000000F|quiver	551752	552561	-	810	2146	1611	1649	773	1060	842	hypothetical protein
SidCL21_2958	000000F|quiver	2976254	2976790	-	537	235	220	184	108	123	82	Uncharacterized protein YgjP
SidCL21_2959	000000F|quiver	2976877	2977377	-	501	408	366	305	206	204	158	hypothetical protein
SidCL21_2960	000000F|quiver	2977472	2980489	-	3018	3981	3866	3241	1356	1795	1410	diguanylate cyclase/phosphodiesterase (GGDEF & EAL domains) with PAS/PAC sensor(s)
SidCL21_542	000000F|quiver	544449	545099	-	651	1814	1518	1622	977	1224	747	Two-component system response regulator protein
SidCL21_543	000000F|quiver	545092	546504	-	1413	8675	5451	6441	4863	6902	4087	Two-component system sensor histidine kinase
SidCL21_540	000000F|quiver	542277	542588	+	312	4705	4372	5506	1781	1717	1882	Inner membrane protein YjcH%2C clustering with ActP
SidCL21_541	000000F|quiver	542585	544366	+	1782	19223	13698	17937	7672	7142	5907	Acetate permease ActP (cation/acetate symporter)
SidCL21_546	000000F|quiver	548231	550657	+	2427	32546	35382	40947	27941	28339	21499	hypothetical protein
SidCL21_547	000000F|quiver	550776	551372	+	597	5966	5934	5193	4187	4732	4088	Cytochrome c-type protein NapC
SidCL21_544	000000F|quiver	546737	547093	+	357	2952	3541	4776	1294	1711	2444	Cytochrome c%2C class I
SidCL21_545	000000F|quiver	547142	548206	+	1065	12272	12795	16539	8132	10881	7170	periplasmic decaheme cytochrome c%2C MtrA
SidCL21_2809	000000F|quiver	2826159	2826683	-	525	13745	11022	13709	4310	5494	5974	SSU ribosomal protein S5p (S2e)
SidCL21_3490	000000F|quiver	3465609	3465737	+	129	154	195	139	58	80	58	hypothetical protein
SidCL21_3491	000000F|quiver	3466114	3469065	+	2952	10140	9208	6958	4174	5245	3048	diguanylate cyclase/phosphodiesterase (GGDEF & EAL domains) with PAS/PAC sensor(s)
SidCL21_1532	000000F|quiver	1561441	1561626	+	186	1113	896	1377	324	393	414	hypothetical protein
SidCL21_1458	000000F|quiver	1474146	1474274	-	129	655	561	706	217	305	219	hypothetical protein
SidCL21_1459	000000F|quiver	1474294	1474839	+	546	1520	1225	1343	588	744	579	dTDP-4-dehydrorhamnose 3%2C5-epimerase (EC 5.1.3.13)
SidCL21_1450	000000F|quiver	1466263	1466493	+	231	1965	1470	1271	904	1167	1035	RNA-binding protein Hfq
SidCL21_1451	000000F|quiver	1466493	1467635	+	1143	2783	2295	1925	1144	1437	1339	Ribosome LSU-associated GTP-binding protein HflX
SidCL21_1452	000000F|quiver	1467658	1468851	+	1194	11476	8527	8968	3946	4521	3684	HflK protein
SidCL21_1453	000000F|quiver	1468851	1469729	+	879	7716	6112	6228	2979	3829	2636	HflC protein
SidCL21_1454	000000F|quiver	1469736	1469921	+	186	1961	1703	1545	748	903	726	hypothetical protein
SidCL21_1455	000000F|quiver	1470124	1471281	+	1158	7504	5650	5686	3131	3974	2444	ATP phosphoribosyltransferase regulatory subunit (EC 2.4.2.17)
SidCL21_1456	000000F|quiver	1471305	1472618	+	1314	14734	10763	11191	5204	6262	4544	Adenylosuccinate synthetase (EC 6.3.4.4)
SidCL21_1457	000000F|quiver	1472970	1474010	+	1041	5761	4267	5066	2252	3018	2290	Alpha-L-Rha alpha-1%2C3-L-rhamnosyltransferase (EC 2.4.1.-)
SidCL21_28	000000F|quiver	19714	20049	+	336	3984	4800	3333	960	1222	1001	hypothetical protein
SidCL21_29	000000F|quiver	20046	22136	-	2091	6811	5129	6060	2885	3807	2289	Polyphosphate kinase (EC 2.7.4.1)
SidCL21_2428	000000F|quiver	2492535	2493254	-	720	12382	8073	8940	4375	5252	5081	Triosephosphate isomerase (EC 5.3.1.1)
SidCL21_2429	000000F|quiver	2493249	2493452	+	204	25	18	18	10	8	13	hypothetical protein
SidCL21_2968	000000F|quiver	2985491	2986207	-	717	1317	951	978	524	619	498	Pseudouridine synthase
SidCL21_20	000000F|quiver	13362	13925	+	564	1643	1252	1239	668	678	496	Multimeric flavodoxin WrbA
SidCL21_21	000000F|quiver	13966	15006	+	1041	5508	3808	3629	2786	3145	2013	Dihydroorotase (EC 3.5.2.3)
SidCL21_22	000000F|quiver	15013	15369	+	357	2030	1979	2070	819	787	668	hypothetical protein
SidCL21_23	000000F|quiver	15403	15942	+	540	3579	2799	2562	1444	1796	1016	Protein YrdA
SidCL21_24	000000F|quiver	15960	16271	+	312	1174	886	834	460	583	309	hypothetical protein
SidCL21_25	000000F|quiver	16238	17605	-	1368	2394	1898	1847	890	1062	716	Serine/threonine protein kinase
SidCL21_26	000000F|quiver	17670	19160	-	1491	3072	2056	2108	1202	1577	861	UDP-galactose-lipid carrier transferase (EC 2.-.-.-)
SidCL21_27	000000F|quiver	19178	19630	-	453	1375	899	814	570	736	549	Phosphohistidine phosphatase SixA
SidCL21_1854	000000F|quiver	1899148	1899702	-	555	2901	2258	1908	1236	1435	1340	Methionine ABC transporter ATP-binding protein
SidCL21_1855	000000F|quiver	1900161	1902149	+	1989	2443	2293	2026	1231	1504	1005	ATP-dependent DNA helicase Rep
SidCL21_1856	000000F|quiver	1902195	1903403	-	1209	1829	1416	1304	676	939	598	Uncharacterized MFS-type transporter
SidCL21_1857	000000F|quiver	1903531	1903932	-	402	1051	975	844	380	524	402	hypothetical protein
SidCL21_1850	000000F|quiver	1894801	1895583	-	783	906	766	856	370	423	268	ABC transporter%2C permease protein (cluster 9%2C phospholipid)
SidCL21_1851	000000F|quiver	1895583	1897370	-	1788	4089	3004	2879	1398	1724	1197	Adenylate cyclase (EC 4.6.1.1)
SidCL21_1852	000000F|quiver	1897378	1898175	-	798	1398	1142	1178	612	620	420	hypothetical protein
SidCL21_1853	000000F|quiver	1898187	1899134	-	948	1591	1353	1252	725	854	623	ABC transporter%2C substrate-binding protein (cluster 9%2C phospholipid)
SidCL21_1858	000000F|quiver	1904020	1905510	-	1491	2436	1835	1911	1022	1292	748	Inorganic triphosphatase (EC 3.6.1.25)
[truncated: 1,796 more rows]

## Sheet: log2CPM__SideroxydansCL21
GeneID	Mono_A	Mono_B	Mono_C	AVG_Mono	Co_A	Co_B	Co_C	AVG_Co	Gene product
SidCL21_3403	15.5632	15.566	15.4061	15.5118	15.9339	15.6902	16.4231	16.0157	hypothetical protein
SidCL21_3342	14.6217	14.093	14.3596	14.3581	14.9118	15.2396	14.2804	14.8106	Protein of unknown function DUF55
SidCL21_0674	13.5784	13.5661	13.6015	13.582	12.9356	12.888	13.3426	13.0554	hypothetical protein
SidCL21_2578	13.1622	13.4535	13.7474	13.4544	12.865	13.0902	13.2174	13.0575	Cold shock protein of CSP family
SidCL21_0565	12.9224	12.4762	13.1325	12.8437	13.659	13.3911	13.8032	13.6178	hypothetical protein
SidCL21_0191	12.6236	12.7797	12.7872	12.7302	12.5648	12.3332	12.4472	12.4484	N-ethylmaleimide reductase (EC 1.-.-.-)
SidCL21_1526	12.6209	12.7006	12.8361	12.7192	12.7015	12.8012	12.695	12.7326	hypothetical protein
SidCL21_0091	12.5642	12.8384	12.4444	12.6157	12.3513	12.5655	12.9225	12.6131	Cold shock protein of CSP family
SidCL21_2588	12.545	12.4432	12.3986	12.4623	11.733	11.8631	11.892	11.8294	hypothetical protein
SidCL21_3339	13.125	11.7365	11.8024	12.2213	12.9326	13.3213	11.5404	12.5981	hypothetical protein
SidCL21_2832	12.1095	12.2056	12.328	12.2144	12.3256	12.1013	12.308	12.245	DNA-directed RNA polymerase beta' subunit (EC 2.7.7.6)
SidCL21_2829	12.0758	11.9965	12.3298	12.1341	12.0393	12.3454	12.3761	12.2536	Translation elongation factor G
SidCL21_1245	12.3569	12.3851	11.5086	12.0835	11.3644	11.2515	9.93416	10.85	Cobalt-zinc-cadmium resistance protein CzcA%3B Cation efflux system protein CusA
SidCL21_0576	11.9511	12.2272	11.9589	12.0458	11.8123	11.5402	11.9926	11.7817	Outer membrane porin
SidCL21_1621	11.6457	12.1325	12.3316	12.0366	9.79891	9.93312	10.4345	10.0555	hypothetical protein
SidCL21_2828	11.9167	11.8328	12.2283	11.9926	11.9158	12.107	12.0997	12.0408	Translation elongation factor Tu
SidCL21_0192	11.8412	11.8376	12.0653	11.9147	11.7217	11.5676	11.4859	11.5918	hypothetical protein
SidCL21_0407	11.678	11.7915	12.1856	11.8851	11.5773	11.9053	12.2079	11.8968	Mobile element protein
SidCL21_3789	11.9586	11.5999	12.034	11.8642	11.657	11.9428	11.3664	11.6554	ATP synthase alpha chain (EC 3.6.3.14)
SidCL21_0598	11.7632	11.8233	11.6765	11.7543	11.1559	10.9171	11.3056	11.1262	Iron-sulfur cluster insertion protein ErpA
SidCL21_3352	11.603	11.8289	11.7365	11.7228	11.2431	11.4532	11.6907	11.4623	Cytochrome c551/c552
SidCL21_0709	11.6991	11.5319	11.8455	11.6922	11.4271	11.3739	10.939	11.2466	Cysteine desulfurase (EC 2.8.1.7) > IscS
SidCL21_3286	11.3775	11.7468	11.7533	11.6259	11.4489	11.1705	11.7278	11.4491	hypothetical protein
SidCL21_3467	11.759	11.6311	11.4574	11.6158	11.0172	11.1833	11.3219	11.1741	DNA-binding protein HU-beta
SidCL21_3106	11.659	11.453	11.7302	11.614	11.0537	11.0788	10.9815	11.038	fimbrial protein
SidCL21_1603	11.5241	11.6098	11.5089	11.5476	11.4069	11.2599	11.4236	11.3635	ATP-dependent protease La (EC 3.4.21.53) Type I
SidCL21_0193	11.6087	11.3952	11.5731	11.5257	11.5606	11.6339	11.2481	11.4809	Uncharacterized MFS-type transporter
SidCL21_3791	11.428	11.4199	11.6959	11.5146	11.5954	11.6233	11.4581	11.5589	ATP synthase beta chain (EC 3.6.3.14)
SidCL21_2256	11.4156	11.2908	11.706	11.4708	11.2434	11.1254	11.3696	11.2461	Type IV fimbrial biogenesis protein PilY1
SidCL21_0130	11.546	11.7555	10.9612	11.4209	10.7299	10.4892	10.0224	10.4138	Cytochrome c551 peroxidase (EC 1.11.1.5)
SidCL21_2833	11.3823	11.2779	11.5651	11.4085	11.6963	11.7576	12.1332	11.8624	DNA-directed RNA polymerase beta subunit (EC 2.7.7.6)
SidCL21_1315	11.4285	11.3022	11.3695	11.3667	11.4641	11.6821	11.3733	11.5065	Cobalt-zinc-cadmium resistance protein CzcA%3B Cation efflux system protein CusA
SidCL21_0766	11.2046	11.1003	11.7023	11.3357	10.9288	10.9973	10.8406	10.9222	Phosphoketolase
SidCL21_2806	11.2949	11.1594	11.5241	11.3261	11.1958	11.2247	11.4803	11.3003	Protein translocase subunit SecY
SidCL21_2299	11.4209	11.2806	11.2137	11.3051	10.8771	10.7516	11.1381	10.9223	Chaperone protein DnaK
SidCL21_3341	11.5189	11.237	11.1137	11.2899	11.7104	11.7892	11.662	11.7205	FIG017670: hypothetical protein
SidCL21_1525	11.1969	11.2917	11.3568	11.2818	10.9395	10.9209	11.2863	11.0489	Decaheme cytochrome c MtrA
SidCL21_2442	11.394	11.1956	11.2383	11.276	11.1673	11.0567	11.0742	11.0994	Cell division protein FtsH
SidCL21_3019	11.0404	11.4208	11.2773	11.2462	11.1206	11.0473	10.9896	11.0525	Flagellin protein FlaA
SidCL21_2486	11.3135	11.6488	10.7058	11.2227	10.8944	10.1422	9.40202	10.1462	Cytochrome b
SidCL21_0194	11.1055	11.2557	11.1968	11.186	10.8926	10.35	10.8589	10.7005	Methyl-accepting chemotaxis sensor/transducer protein
SidCL21_1304	11.1325	11.0887	11.219	11.1467	10.8085	10.9161	11.1498	10.9581	SSU ribosomal protein S1p
SidCL21_0546	10.7608	11.2307	11.4228	11.1381	11.903	11.6121	11.7106	11.7419	hypothetical protein
SidCL21_1608	10.9325	11.1528	11.315	11.1334	10.7511	10.6945	10.7763	10.7406	hypothetical protein
SidCL21_2063	11.0454	11.1856	10.992	11.0743	11.1684	10.9604	10.918	11.0156	2-oxoglutarate dehydrogenase E1 component (EC 1.2.4.2)
SidCL21_1414	11.0269	10.6605	11.5058	11.0644	10.619	10.3987	10.5327	10.5168	hypothetical protein
SidCL21_2395	11.1244	10.9343	11.0647	11.0412	11.3122	11.3193	10.9991	11.2102	NADH-ubiquinone oxidoreductase chain G (EC 1.6.5.3)
SidCL21_1808	11.0992	10.9288	11.0797	11.0359	11.0858	11.092	10.9507	11.0429	3-oxoacyl-[acyl-carrier-protein] synthase%2C KASII (EC 2.3.1.179)
SidCL21_3297	10.5597	11.139	11.3928	11.0305	10.1613	10.5092	10.5292	10.3999	hypothetical protein
SidCL21_1607	10.8439	11.0679	11.0546	10.9888	10.551	10.3484	10.8362	10.5785	Cytochrome c4
SidCL21_1520	11.2805	10.8005	10.7822	10.9544	11.3067	11.6621	10.4997	11.1562	GMP synthase [glutamine-hydrolyzing]%2C amidotransferase subunit (EC 6.3.5.2) / GMP synthase [glutamine-hydrolyzing]%2C ATP pyrophosphatase subunit (EC 6.3.5.2)
SidCL21_3592	10.9542	10.855	11.0406	10.9499	11.1799	11.3907	11.1566	11.2424	Glutamate synthase [NADPH] large chain (EC 1.4.1.13)
SidCL21_736	11.0137	11.3097	10.4479	10.9237	10.9984	10.7115	10.1947	10.6349	Diheme cytochrome c
SidCL21_708	10.8274	10.9593	10.9526	10.9131	10.8504	10.5104	10.8407	10.7339	Iron-sulfur cluster regulator IscR
SidCL21_1685	10.9268	10.7949	10.87	10.8639	10.5602	10.6893	10.9023	10.7173	Polyribonucleotide nucleotidyltransferase (EC 2.7.7.8)
SidCL21_2289	10.878	10.7102	10.8975	10.8286	10.9042	10.934	11.0731	10.9704	Putative transmembrane protein
SidCL21_2580	10.7938	10.8642	10.8209	10.8263	10.6723	10.5697	10.4732	10.5717	ATP-dependent Clp protease ATP-binding subunit ClpA
SidCL21_2835	10.7936	10.6471	11.0249	10.8218	10.8626	10.7713	10.9865	10.8735	LSU ribosomal protein L10p (P0)
SidCL21_2800	10.8149	10.733	10.8588	10.8022	10.6389	10.7406	10.812	10.7305	DNA-directed RNA polymerase alpha subunit (EC 2.7.7.6)
SidCL21_3289	10.6538	10.8152	10.8292	10.7661	11.1196	10.9609	11.0189	11.0331	Ribonucleotide reductase of class Ia (aerobic)%2C alpha subunit (EC 1.17.4.1)
SidCL21_51	10.8135	10.6064	10.771	10.7303	10.5878	10.5439	10.8412	10.6576	Glutamine synthetase type I (EC 6.3.1.2)
SidCL21_564	10.7669	10.7467	10.6416	10.7184	11.2311	11.1648	11.1726	11.1895	Phosphoenolpyruvate synthase (EC 2.7.9.2)
SidCL21_1499	10.6834	10.6453	10.7967	10.7085	10.3252	10.3419	10.3206	10.3292	hypothetical protein
SidCL21_1529	10.9013	10.5727	10.6361	10.7034	10.4998	10.3526	10.361	10.4045	ABC transporter involved in cytochrome c biogenesis%2C CcmB subunit
SidCL21_2826	10.5852	10.5749	10.9224	10.6942	10.5538	10.8987	10.7185	10.7236	LSU ribosomal protein L3p (L3e)
SidCL21_154	10.7028	10.7502	10.591	10.6813	10.1441	10.0795	10.4316	10.2184	Heat shock protein 60 family chaperone GroEL
SidCL21_354	10.5185	10.5946	10.8833	10.6655	10.6671	10.5543	10.2958	10.5057	Cytochrome c oxidase (cbb3-type) subunit CcoO (EC 1.9.3.1)
SidCL21_240	11.2707	10.3572	10.3381	10.6553	10.713	11.0619	10.2865	10.6871	hypothetical protein
SidCL21_1809	10.568	10.7219	10.6726	10.6542	10.3281	9.99517	10.6133	10.3122	Acyl carrier protein
SidCL21_459	10.7892	10.5513	10.5605	10.6337	10.3292	10.628	10.1317	10.363	hypothetical protein
SidCL21_2836	10.4553	10.4641	10.9779	10.6324	10.5233	10.6069	10.7119	10.614	LSU ribosomal protein L1p (L10Ae)
SidCL21_3755	10.6313	10.547	10.6885	10.6223	10.6987	10.8224	10.6059	10.709	Transketolase (EC 2.2.1.1)
SidCL21_2473	10.9648	10.4684	10.4053	10.6129	9.87752	10.0979	10.6984	10.2246	SSU ribosomal protein S20p
SidCL21_3263	10.4583	10.5817	10.7935	10.6111	9.91753	9.85284	10.1042	9.95819	hypothetical protein
SidCL21_3595	10.5807	10.6175	10.6303	10.6095	10.7352	10.6981	10.8114	10.7482	Type IV pilus biogenesis protein PilQ
SidCL21_243	10.6142	10.6593	10.5468	10.6068	9.24014	8.82492	8.06426	8.70977	Rubrerythrin
SidCL21_1904	10.9111	10.3827	10.4901	10.5946	10.5584	10.6481	10.67	10.6255	Ribonuclease E (EC 3.1.26.12)
SidCL21_39	10.6593	10.5796	10.4892	10.5761	10.992	11.003	10.7067	10.9006	Signal transduction histidine kinase CheA
SidCL21_2610	10.7025	10.3252	10.6679	10.5652	10.7822	10.9519	10.6	10.778	Cobalt-zinc-cadmium resistance protein CzcA%3B Cation efflux system protein CusA
SidCL21_1681	10.5425	10.4591	10.6909	10.5642	10.774	10.9414	10.7929	10.8361	Translation initiation factor 2
SidCL21_352	10.5173	10.4865	10.6704	10.5581	10.3932	10.4352	10.4958	10.4414	Cytochrome c oxidase (cbb3-type) subunit CcoN (EC 1.9.3.1)
SidCL21_1243	10.9268	10.8398	9.88687	10.5512	9.29752	9.04693	8.25447	8.86631	outer membrane efflux protein
SidCL21_2487	10.718	10.8731	9.96772	10.5196	9.98504	8.96225	8.7173	9.22153	Two-component system response regulator QseB
SidCL21_1498	10.4139	10.5953	10.3602	10.4565	10.4014	10.2832	10.2515	10.3121	Cytochrome c family protein
SidCL21_2834	10.4574	10.1971	10.6671	10.4405	10.2112	10.3662	10.5012	10.3596	LSU ribosomal protein L7p/L12p (P1/P2)
SidCL21_737	10.6206	10.8236	9.87692	10.4404	10.0456	9.4442	8.60627	9.36536	Cystathionine beta-lyase (EC 4.4.1.8)
SidCL21_356	10.2704	10.3604	10.625	10.4186	10.2726	10.2033	10.1759	10.2173	Cytochrome c oxidase (cbb3-type) subunit CcoP (EC 1.9.3.1)
SidCL21_1534	10.3364	10.338	10.5779	10.4174	10.3303	10.4956	10.5656	10.4638	Cytochrome c heme lyase subunit CcmF
SidCL21_2488	10.6481	10.7289	9.82124	10.3994	9.51797	8.87398	8.48912	8.96035	Sensory histidine kinase QseC
SidCL21_1528	10.656	10.2104	10.3197	10.3954	10.3501	10.5111	10.1779	10.3463	ABC transporter involved in cytochrome c biogenesis%2C ATPase component CcmA
SidCL21_2446	10.428	10.2165	10.5198	10.3881	10.5243	10.8041	10.7906	10.7063	Carbamoyl-phosphate synthase large chain (EC 6.3.5.5)
SidCL21_2484	10.4568	10.7729	9.83687	10.3555	10.7239	10.3241	10.3787	10.4756	Ubiquinol-cytochrome C reductase%2C cytochrome B subunit (EC 1.10.2.2)
SidCL21_2991	10.3581	10.3026	10.347	10.3359	10.0478	9.83638	9.97026	9.95149	RNA polymerase sigma factor RpoH
SidCL21_1602	10.2763	10.3451	10.3759	10.3325	10.3176	10.2475	10.1245	10.2299	ATP-dependent Clp protease ATP-binding subunit ClpX
SidCL21_710	10.2478	10.4837	10.2155	10.3157	9.79957	9.35113	9.96036	9.70369	Iron-sulfur cluster assembly scaffold protein IscU
SidCL21_3790	10.2239	10.2676	10.4322	10.3079	10.3622	10.4812	10.6164	10.4866	ATP synthase gamma chain (EC 3.6.3.14)
SidCL21_2811	10.3192	10.0757	10.4897	10.2949	10.0235	10.2712	10.4331	10.2426	LSU ribosomal protein L6p (L9e)
SidCL21_2390	10.3146	10.1653	10.3768	10.2856	10.1577	10.2375	10.0353	10.1435	NADH-ubiquinone oxidoreductase chain L (EC 1.6.5.3)
SidCL21_733	10.1777	10.1695	10.3594	10.2355	10.6524	10.5664	10.3343	10.5177	Ribonucleotide reductase of class II (coenzyme B12-dependent) (EC 1.17.4.1)
SidCL21_1246	10.3575	10.6387	9.6898	10.2287	10.6187	10.6293	10.0859	10.4446	hypothetical protein
SidCL21_788	10.4089	10.1315	10.1428	10.2277	9.98504	9.6652	9.88649	9.84557	ClpB protein
SidCL21_2801	10.182	10.1027	10.3693	10.218	10.0353	10.0518	10.3607	10.1493	SSU ribosomal protein S4p (S9e) @ SSU ribosomal protein S4p (S9e)%2C zinc-dependent
SidCL21_1620	10.038	10.319	10.2262	10.1944	9.18753	9.47967	9.32592	9.33104	hypothetical protein
SidCL21_1296	10.3116	10.1245	10.1386	10.1916	10.3423	10.4142	10.2601	10.3389	DNA gyrase subunit A (EC 5.99.1.3)
SidCL21_896	10.0595	10.1491	10.3579	10.1888	9.83009	10.09	10.002	9.97403	hypothetical protein
SidCL21_2179	10.2057	10.1993	10.1467	10.1839	9.99165	9.69799	9.99405	9.89457	RNA polymerase sigma factor RpoE
SidCL21_2398	10.2284	10.0766	10.2319	10.179	10.0646	10.2708	10.114	10.1498	NADH-ubiquinone oxidoreductase chain D (EC 1.6.5.3)
SidCL21_3599	10.3293	10.0224	10.1702	10.174	10.2694	10.3363	10.2402	10.282	Type IV pilus biogenesis protein PilM
SidCL21_1249	10.0437	10.2223	10.1837	10.1499	9.99592	9.78582	10.2173	9.99969	Enolase (EC 4.2.1.11)
SidCL21_2823	10.0631	10.0305	10.3217	10.1384	10.0525	9.93197	10.5792	10.1879	LSU ribosomal protein L2p (L8e)
SidCL21_2389	10.1823	10.0087	10.2066	10.1325	9.88674	9.96504	9.81314	9.88831	NADH-ubiquinone oxidoreductase chain M (EC 1.6.5.3)
SidCL21_2067	10.115	10.2782	9.99679	10.13	10.2713	9.86861	9.87624	10.0054	Succinate dehydrogenase flavoprotein subunit (EC 1.3.5.1)
SidCL21_3114	10.2964	9.95108	10.1378	10.1284	10.049	10.1837	9.93829	10.057	Protein kinase
SidCL21_3185	9.95145	10.1798	10.2476	10.1263	9.67085	9.11059	9.95107	9.5775	Histone H1
SidCL21_3294	9.80611	10.5116	10.0492	10.1223	9.90212	10.0291	10.1494	10.0269	hypothetical protein
SidCL21_2061	10.2791	10.0061	10.0377	10.1076	10.5319	10.3298	9.97361	10.2784	Acryloyl-CoA reductase AcuI/YhdH (EC 1.3.1.84)
SidCL21_2837	9.91543	9.97387	10.3848	10.0914	9.75037	9.75609	10.1496	9.88537	LSU ribosomal protein L11p (L12e)
SidCL21_1890	10.2746	9.67495	10.3228	10.0908	9.97623	10.258	10.4995	10.2446	LSU ribosomal protein L9p
SidCL21_1519	10.1399	10.0449	10.0824	10.0891	10.1146	10.1254	9.97361	10.0712	Inosine-5'-monophosphate dehydrogenase (EC 1.1.1.205) / CBS domain
SidCL21_3021	10.131	10.1148	10.0098	10.0852	10.4131	10.3651	10.1127	10.297	Flagellar cap protein FliD
SidCL21_190	10.0404	10.1256	10.0845	10.0835	10.1673	10.3018	10.4121	10.2937	Transcriptional regulator%2C ArsR family
SidCL21_3775	10.0447	10.2254	9.96249	10.0775	10.1764	10.2403	10.1255	10.1807	DNA gyrase subunit B (EC 5.99.1.3)
SidCL21_594	10.3876	9.66038	10.1635	10.0705	9.49732	9.96774	10.079	9.84804	SSU ribosomal protein S9p (S16e)
SidCL21_1317	10.1257	10.0353	10.0332	10.0647	10.8131	10.8934	10.4065	10.7043	Efflux transport system%2C outer membrane factor (OMF) lipoprotein
SidCL21_515	9.63687	9.97162	10.5821	10.0635	6.73319	6.57567	6.76577	6.69154	TonB-dependent receptor
SidCL21_1500	9.98386	9.99399	10.1825	10.0534	9.87815	9.87151	9.97964	9.90977	hypothetical protein
SidCL21_2799	9.98128	10.0039	10.1707	10.0519	9.68053	9.68469	10.0338	9.79969	LSU ribosomal protein L17p
SidCL21_1084	10.1366	10.068	9.9344	10.0463	9.24113	8.92896	9.25444	9.14151	Tol-Pal system peptidoglycan-associated lipoprotein PAL
SidCL21_1516	10.1578	9.98677	9.98863	10.0444	10.3423	10.3769	10.1337	10.2843	Chromosome partition protein smc
SidCL21_2175	9.83132	10.2339	10.0612	10.0421	9.7577	9.29541	10.1174	9.7235	HtrA protease/chaperone protein
SidCL21_1611	10.0666	10.0777	9.97879	10.041	10.0701	9.93148	9.94538	9.98232	hypothetical protein
SidCL21_1754	10.1351	9.97201	10.012	10.0397	10.0403	10.0962	10.1279	10.0881	Branched-chain amino acid ABC transporter%2C amino acid-binding protein (TC 3.A.1.4.1)
SidCL21_1779	9.77652	10.0001	10.3221	10.0329	10.6091	11.1053	10.4303	10.7149	hypothetical protein
SidCL21_541	10.0012	9.86177	10.2321	10.0317	10.0385	9.62399	9.84699	9.83648	Acetate permease ActP (cation/acetate symporter)
SidCL21_3376	10.0934	9.95721	10.0215	10.024	9.98562	10.1684	10.3178	10.1573	Protein translocase subunit SecA
SidCL21_1756	10.0406	9.93866	10.0543	10.0112	10.172	10.3882	10.3095	10.2899	ABC transporter%2C permease protein 2 (cluster 4%2C leucine/isoleucine/valine/benzoate) / ABC transporter%2C ATP-binding protein 1 (cluster 4%2C leucine/isoleucine/valine/benzoate) / ABC transporter%2C ATP-binding protein 2 (cluster 4%2C leucine/isoleucine/valine/benzoate)
SidCL21_920	10.174	9.70308	10.1326	10.0032	9.95885	10.5058	10.1956	10.2201	Ribose-phosphate pyrophosphokinase (EC 2.7.6.1)
SidCL21_3631	10.3125	9.69649	9.98003	9.99632	10.1396	10.3296	9.91286	10.1273	5-methyltetrahydrofolate--homocysteine methyltransferase (EC 2.1.1.13)
SidCL21_1316	10.0006	9.98212	10.0032	9.99532	10.3092	10.27	10.2271	10.2688	Probable Co/Zn/Cd efflux system membrane fusion protein
SidCL21_271	10.0238	9.95405	9.98376	9.9872	10.2543	10.3038	10.0403	10.1994	FAD/FMN-containing dehydrogenases
SidCL21_195	9.96329	10.0183	9.93904	9.97354	9.83226	9.94755	9.49783	9.75921	hypothetical protein
SidCL21_1	10.1777	9.83423	9.90403	9.97199	10.315	10.2273	9.72713	10.0898	Glutamine--fructose-6-phosphate aminotransferase [isomerizing] (EC 2.6.1.16)
SidCL21_2820	9.84752	9.88527	10.1816	9.97147	9.65451	9.52515	9.97607	9.71858	SSU ribosomal protein S3p (S3e)
SidCL21_858	10.0569	9.77362	10.0698	9.96676	9.85336	10.2289	10.1902	10.0908	Acetolactate synthase large subunit (EC 2.2.1.6)
SidCL21_2492	9.98295	9.68629	10.2141	9.9611	9.5908	9.97631	10.2222	9.92978	LSU ribosomal protein L27p
SidCL21_2263	10.0452	9.89332	9.91249	9.95034	10.0482	10.0031	9.793	9.94811	FIG005080: Possible exported protein
SidCL21_1114	9.98112	9.94851	9.9015	9.94371	10.1605	10.1614	9.92748	10.0831	Phosphoribosylformylglycinamidine synthase%2C synthetase subunit (EC 6.3.5.3) / Phosphoribosylformylglycinamidine synthase%2C glutamine amidotransferase subunit (EC 6.3.5.3)
SidCL21_1562	9.99347	9.95612	9.85995	9.93652	9.76772	9.89981	10.1755	9.94769	Aspartokinase (EC 2.7.2.4)
SidCL21_1594	9.8536	9.98908	9.9415	9.92806	9.77405	9.80252	9.70062	9.75906	1%2C4-alpha-glucan (glycogen) branching enzyme%2C GH-13-type (EC 2.4.1.18)
SidCL21_1926	10.0077	9.82875	9.90019	9.91222	10.073	10.0378	9.82781	9.97954	Phage integrase
SidCL21_2527	9.86709	10.0185	9.8287	9.90475	9.69133	9.40689	9.68486	9.59436	Retron-type RNA-directed DNA polymerase (EC 2.7.7.49)
SidCL21_1522	9.88257	9.90083	9.9012	9.89487	9.74485	9.3433	9.42445	9.5042	hypothetical protein
SidCL21_2388	9.85277	9.75764	10.0668	9.89241	9.64738	9.69357	9.45713	9.59936	NADH-ubiquinone oxidoreductase chain N (EC 1.6.5.3)
SidCL21_767	9.75265	9.72594	10.1953	9.8913	9.76726	9.81478	9.47019	9.68408	Candidate type III effector Hop protein
SidCL21_350	9.96282	9.8756	9.83094	9.88979	10.1696	10.2878	10.2333	10.2302	Hydroxyacylglutathione hydrolase (EC 3.1.2.6)
SidCL21_1247	9.87644	9.93336	9.8303	9.88003	9.90748	9.93426	10.3592	10.067	CTP synthase (EC 6.3.4.2)
SidCL21_713	10.069	9.88734	9.67851	9.87829	9.78216	9.79159	9.91961	9.83112	Chaperone protein HscA
SidCL21_2036	10.3473	9.46058	9.82209	9.87665	9.36504	9.64504	10.4339	9.81466	ATP-dependent RNA helicase NGO0650
SidCL21_1305	9.86115	9.61574	10.1225	9.86645	9.53779	9.99298	9.57504	9.70194	Integration host factor beta subunit
SidCL21_466	9.89037	9.78188	9.91419	9.86215	9.94548	9.78366	9.73269	9.82061	NADP-dependent malic enzyme (EC 1.1.1.40)
SidCL21_3336	9.75496	9.92894	9.89624	9.86005	9.69848	9.70488	9.95493	9.7861	Alkyl hydroperoxide reductase subunit C-like protein
SidCL21_2064	9.8	10.0131	9.76176	9.85828	9.83745	9.59708	9.60509	9.67988	Citrate synthase (si) (EC 2.3.3.1)
SidCL21_1537	9.86816	9.80167	9.8637	9.84451	10.0157	9.96024	10.0736	10.0165	Cytochrome c heme lyase subunit CcmH
SidCL21_768	9.90985	9.59853	10.0226	9.84366	9.7049	9.74127	9.45521	9.63379	oxalate/formate antiporter
SidCL21_3561	9.84359	9.79595	9.85651	9.83202	9.64318	9.84801	9.73612	9.74244	Ubiquinol-cytochrome C reductase%2C cytochrome C1 subunit
SidCL21_258	9.89788	9.73367	9.86068	9.83075	9.99263	9.95479	9.75655	9.90132	Sensory box/GGDEF family protein
SidCL21_245	9.87783	9.67255	9.94032	9.83024	7.92094	8.10496	6.97865	7.66819	Rubredoxin-NAD(+) reductase (EC 1.18.1.1)
SidCL21_2698	9.73948	9.81619	9.88452	9.8134	9.65033	9.6845	9.83275	9.72253	hypothetical protein
SidCL21_1497	9.83326	9.79352	9.80208	9.80962	9.9338	10.0158	9.55515	9.83491	hypothetical protein
SidCL21_1849	9.94265	9.70684	9.76143	9.80364	9.89694	10.1197	10.0394	10.0187	Threonyl-tRNA synthetase (EC 6.1.1.3)
SidCL21_189	9.77397	9.66557	9.93568	9.79174	9.99592	10.0972	9.83325	9.97545	Luciferase-like monooxygenase YhbW
SidCL21_860	9.73453	9.72223	9.8837	9.78015	9.83161	9.8698	10.0274	9.9096	Ketol-acid reductoisomerase (NADP(+)) (EC 1.1.1.86)
SidCL21_3792	9.86073	9.59739	9.88103	9.77972	9.58515	9.3734	9.40202	9.45352	ATP synthase epsilon chain (EC 3.6.3.14)
SidCL21_172	10.3349	9.30462	9.68511	9.77488	10.3058	10.5527	9.14112	9.99988	hypothetical protein
SidCL21_2466	10.2113	9.78732	9.32383	9.77414	9.21075	8.38024	7.39944	8.33014	Ferredoxin--sulfite reductase (EC 1.8.7.1)
SidCL21_772	9.7571	9.55803	9.96046	9.75853	9.34298	9.36545	9.44621	9.38488	Branched-chain amino acid ABC transporter%2C amino acid-binding protein (TC 3.A.1.4.1)
SidCL21_2903	9.87169	9.70895	9.68593	9.75552	9.1872	9.11691	9.39602	9.23338	Chaperone protein HtpG
SidCL21_2584	9.89312	9.58584	9.78486	9.75461	9.65402	9.88741	9.876	9.80581	Protein translocase subunit SecD
SidCL21_2763	9.77993	9.85565	9.60689	9.74749	9.35903	9.28625	9.80436	9.48321	Cytochrome c%2C class I
SidCL21_1078	9.98059	9.61961	9.63417	9.74479	8.98937	8.91219	8.8174	8.90632	Protease HtpX
SidCL21_545	9.3539	9.7634	10.1151	9.74412	10.1225	10.2313	10.1265	10.1601	periplasmic decaheme cytochrome c%2C MtrA
SidCL21_2485	9.80671	10.1483	9.27642	9.74381	9.94848	9.63184	8.79934	9.45989	diheme cytochrome c
SidCL21_3459	9.78787	9.65613	9.78716	9.74372	9.85229	10.025	10.0435	9.97359	Pyruvate dehydrogenase E1 component (EC 1.2.4.1)
SidCL21_666	9.71873	9.72918	9.77242	9.74011	9.70324	9.88269	9.94287	9.84293	Putative TEGT family carrier/transport protein
SidCL21_2275	9.83494	9.67687	9.69424	9.73535	9.42063	9.21724	9.18312	9.27366	RecA protein
SidCL21_3062	9.77301	9.69045	9.73624	9.73323	9.96796	9.95976	9.73216	9.88663	Flagellar hook-associated protein FlgK
SidCL21_4	9.80852	9.98009	9.38153	9.72338	9.14904	8.7933	8.6695	8.87061	putative membrane protein
SidCL21_1600	9.81493	9.69566	9.65507	9.72189	9.68678	9.5299	9.80235	9.67301	Cell division trigger factor (EC 5.2.1.8)
SidCL21_2033	9.9072	9.47772	9.74686	9.7106	9.66624	10.0548	10.309	10.01	GTP-binding protein TypA/BipA
SidCL21_3128	9.551	9.76633	9.80835	9.70856	9.38499	9.06192	9.59146	9.34612	Tol-Pal system peptidoglycan-associated lipoprotein PAL
SidCL21_1223	10.5249	9.3125	9.28653	9.70796	11.5244	11.976	9.46638	10.9889	Peptide-methionine (R)-S-oxide reductase MsrB (EC 1.8.4.12)
SidCL21_3754	9.64688	9.66907	9.79959	9.70518	9.34936	9.41881	9.55425	9.44081	NAD-dependent glyceraldehyde-3-phosphate dehydrogenase (EC 1.2.1.12)
SidCL21_2396	9.67969	9.6362	9.796	9.70397	9.94968	10.0826	10.0475	10.0266	NADH-ubiquinone oxidoreductase chain F (EC 1.6.5.3)
SidCL21_3562	9.59512	9.67998	9.83454	9.70321	9.27981	9.52299	9.61574	9.47285	Ubiquinol-cytochrome C reductase%2C cytochrome B subunit (EC 1.10.2.2)
SidCL21_2394	9.67462	9.49249	9.88901	9.68537	9.61219	9.55003	9.57769	9.57997	NADH-ubiquinone oxidoreductase chain H (EC 1.6.5.3)
SidCL21_916	9.74397	9.60118	9.68863	9.67793	9.75724	9.96152	9.71112	9.80996	Cobalt-zinc-cadmium resistance protein CzcA%3B Cation efflux system protein CusA
SidCL21_1815	9.78926	9.52064	9.7083	9.67273	9.13891	9.44808	10.0462	9.54441	FIG01269488: protein%2C clustered with ribosomal protein L32p
SidCL21_2259	9.61663	9.61537	9.77794	9.66998	9.59388	9.55024	9.55425	9.56612	Isoleucyl-tRNA synthetase (EC 6.1.1.5)
SidCL21_2827	9.38643	9.73609	9.88441	9.66898	9.64392	9.79105	10.1275	9.85415	SSU ribosomal protein S10p (S20e)
SidCL21_3120	9.69025	9.63337	9.67591	9.66651	9.72326	9.69357	9.7718	9.72955	hypothetical protein
SidCL21_145	9.6666	9.68594	9.63283	9.66179	9.54151	9.69377	9.39302	9.54276	Adenosylhomocysteinase (EC 3.3.1.1)
SidCL21_557	9.62289	9.86219	9.48598	9.65702	10.3632	10.0411	10.0989	10.1677	Pyruvate-flavodoxin oxidoreductase (EC 1.2.7.-)
SidCL21_3448	9.7626	9.5711	9.60117	9.64496	9.63101	10.0467	10.0587	9.91215	tRNA (guanine(37)-N(1))-methyltransferase (EC 2.1.1.228)
SidCL21_2809	9.51739	9.54825	9.84436	9.63667	9.20674	9.24561	9.86326	9.43853	SSU ribosomal protein S5p (S2e)
SidCL21_993	9.53242	9.68915	9.68123	9.63427	9.5505	9.3337	9.81539	9.56653	Superoxide dismutase [Fe] (EC 1.15.1.1)
SidCL21_3288	9.48792	9.75651	9.61998	9.62147	10.2	10.0541	9.93025	10.0614	Ribonucleotide reductase of class Ia (aerobic)%2C beta subunit (EC 1.17.4.1)
SidCL21_173	9.18647	9.34435	10.3322	9.62101	9.29153	9.18639	9.13473	9.20422	hypothetical protein
SidCL21_798	9.61222	9.41753	9.82391	9.61789	7.31056	7.32592	6.93521	7.19056	Catalase-peroxidase KatG (EC 1.11.1.21)
SidCL21_3563	9.5318	9.60923	9.70784	9.61629	8.94833	8.72602	9.43716	9.03717	Ubiquinol-cytochrome C reductase iron-sulfur subunit (EC 1.10.2.2)
SidCL21_3103	9.58824	9.7086	9.53947	9.6121	9.58747	9.41041	9.37822	9.4587	Flagellar transcriptional activator FlhC
SidCL21_353	9.64697	9.43278	9.73715	9.60563	9.61899	9.81088	9.28757	9.57248	Cytochrome c oxidase (cbb3-type) subunit CcoN (EC 1.9.3.1)
SidCL21_1382	9.60335	9.53233	9.63951	9.59173	9.77879	9.85886	9.83596	9.82454	MBL-fold metallo-hydrolase superfamily
SidCL21_3784	9.87251	9.45417	9.41266	9.57978	8.74537	9.07439	9.5821	9.13395	hypothetical protein
SidCL21_1303	9.7738	9.47373	9.4853	9.57761	9.71034	9.75591	9.75525	9.7405	3-phosphoshikimate 1-carboxyvinyltransferase (EC 2.5.1.19) / Cytidylate kinase (EC 2.7.4.25)
SidCL21_2825	9.60946	9.42268	9.70054	9.57756	8.97451	8.96193	9.45136	9.12926	LSU ribosomal protein L4p (L1e)
SidCL21_3752	9.58113	9.51757	9.62587	9.57485	9.64959	9.7775	9.72474	9.71728	Pyruvate kinase (EC 2.7.1.40)
SidCL21_2026	9.5766	9.51529	9.6185	9.57013	9.14904	9.22419	9.84479	9.40601	SSU ribosomal protein S2p (SAe)
SidCL21_1843	9.55284	9.5434	9.61098	9.56907	9.5423	9.70984	9.81214	9.68809	Phenylalanyl-tRNA synthetase beta chain (EC 6.1.1.20)
SidCL21_2273	9.5668	9.54602	9.58098	9.5646	9.63574	9.61812	9.60769	9.62052	Alanyl-tRNA synthetase (EC 6.1.1.7)
SidCL21_1456	9.61761	9.51395	9.55164	9.56107	9.4786	9.43433	9.4686	9.46051	Adenylosuccinate synthetase (EC 6.3.4.4)
SidCL21_1923	9.61722	9.53524	9.52733	9.55993	9.75358	9.88421	9.79806	9.81195	Excinuclease ABC subunit B
SidCL21_3751	9.576	9.49751	9.58224	9.55192	9.57456	9.48613	9.48439	9.51503	Fructose-bisphosphate aldolase class II (EC 4.1.2.13)
SidCL21_921	9.51034	9.32768	9.8118	9.54994	9.3016	9.7842	9.793	9.62626	LSU ribosomal protein L25p
SidCL21_1240	9.63397	9.55086	9.43379	9.53954	9.20974	9.15989	9.27201	9.21388	Acetyl-CoA synthetase (EC 6.2.1.1)
SidCL21_2244	9.59263	9.43519	9.57084	9.53289	8.25389	8.30766	9.14866	8.57007	Translation elongation factor P
SidCL21_1521	9.52524	9.55113	9.51297	9.52978	9.5576	9.80537	9.61488	9.65928	diguanylate cyclase/phosphodiesterase (GGDEF & EAL domains) with PAS/PAC sensor(s)
SidCL21_1604	9.33258	9.62458	9.62599	9.52772	8.80051	8.91648	9.38362	9.03354	DNA-binding protein HU-beta
SidCL21_146	9.64352	9.42111	9.51496	9.52653	9.30003	9.51343	9.75992	9.52446	S-adenosylmethionine synthetase (EC 2.5.1.6)
SidCL21_2174	9.55714	9.59106	9.41832	9.52217	9.57689	9.69646	9.88197	9.71844	Translation elongation factor LepA
SidCL21_2010	9.53616	9.4828	9.53283	9.51726	9.40409	9.5496	9.47715	9.47695	hypothetical protein
SidCL21_1655	9.40425	9.58507	9.4919	9.49374	8.97293	9.16934	9.05875	9.06701	hypothetical protein
SidCL21_3762	9.43324	9.52277	9.50381	9.48661	9.46243	9.46487	9.35024	9.42585	Uncharacterized protein with LysM domain%2C COG1652
SidCL21_765	9.45016	9.30261	9.7068	9.48652	9.89424	9.98231	9.71621	9.86425	Transcriptional regulator%2C IclR family
SidCL21_904	9.68699	9.38185	9.38746	9.48543	9.61924	9.72987	9.28901	9.54604	FIG015287: Zinc protease
SidCL21_3193	9.45685	9.41953	9.56204	9.47947	9.56936	9.49566	9.38967	9.4849	Glycyl-tRNA synthetase beta chain (EC 6.1.1.14)
SidCL21_3358	9.551	9.34088	9.53596	9.47595	9.4711	9.48991	9.46065	9.47388	Type IV fimbrial assembly protein PilC
SidCL21_2070	9.52847	9.50966	9.3863	9.47481	9.87036	9.90895	9.81064	9.86332	Malate dehydrogenase (EC 1.1.1.37)
SidCL21_2812	9.32265	9.32233	9.77009	9.47169	8.92939	8.83088	9.69981	9.15336	SSU ribosomal protein S8p (S15Ae)
SidCL21_2561	9.59392	9.20422	9.60912	9.46909	9.03381	9.17458	9.15341	9.1206	Murein-DD-endopeptidase (EC 3.4.99.-)
SidCL21_1380	9.4971	9.41279	9.49633	9.46874	9.79	9.55893	9.17185	9.50693	Pyrophosphate-energized proton pump (EC 3.6.1.1)
SidCL21_3447	9.49774	9.37655	9.5306	9.4683	9.26671	9.47677	9.42543	9.38964	LSU ribosomal protein L19p
SidCL21_3279	9.48513	9.45793	9.44104	9.46137	9.57066	9.56167	9.4251	9.51915	Carboxyl-terminal protease (EC 3.4.21.102)
SidCL21_535	9.47371	9.45431	9.42143	9.44982	9.20104	9.10336	9.11864	9.14101	Dihydrolipoamide dehydrogenase of pyruvate dehydrogenase complex (EC 1.8.1.4)
SidCL21_1462	9.23845	9.50184	9.57478	9.43836	9.48026	9.38584	9.59146	9.48585	hypothetical protein
SidCL21_2474	9.76074	9.09235	9.42706	9.42672	9.85464	10.2683	9.56943	9.89747	Acetylornithine aminotransferase (EC 2.6.1.11)
SidCL21_2844	9.36688	9.37935	9.53256	9.42626	9.15911	8.99853	9.31678	9.15814	hypothetical protein
SidCL21_3778	9.34895	9.41953	9.50354	9.42401	9.16498	9.40712	9.75134	9.44115	Inner membrane protein translocase and chaperone YidC%2C long form
SidCL21_153	9.44531	9.4869	9.33241	9.42154	8.54237	8.39499	8.99935	8.64557	Heat shock protein 60 family co-chaperone GroES
SidCL21_3370	9.29769	9.29452	9.64605	9.41275	9.02168	9.39439	9.85089	9.42232	hypothetical protein
SidCL21_2814	9.21664	9.39355	9.62611	9.4121	8.63082	8.41474	9.41953	8.8217	LSU ribosomal protein L5p (L11e)
SidCL21_2491	9.62162	9.19137	9.41648	9.40982	8.81945	9.09289	9.64861	9.18699	LSU ribosomal protein L21p
SidCL21_3093	9.46753	9.40847	9.30988	9.3953	9.8621	9.73437	9.32977	9.64208	Signal transduction histidine kinase CheA
SidCL21_3644	9.31228	9.68272	9.18566	9.39355	9.41195	9.50621	9.28757	9.40191	hypothetical protein
SidCL21_2177	9.31337	9.49425	9.34272	9.38345	9.43727	9.23534	9.48752	9.38671	Sigma factor RpoE negative regulatory protein RseB precursor
SidCL21_1680	9.44564	9.22827	9.47311	9.38234	9.28267	9.35551	9.81614	9.48477	Transcription termination protein NusA
SidCL21_3765	9.37281	9.42396	9.34213	9.37963	9.59669	9.61487	9.68212	9.63123	DNA topoisomerase I (EC 5.99.1.2)
SidCL21_3068	9.30926	9.33619	9.48503	9.37683	9.10807	8.77886	8.90163	8.92952	Flagellar hook protein FlgE
SidCL21_1968	9.22206	9.84535	9.06154	9.37632	9.74669	9.97758	9.88411	9.86946	hypothetical protein
SidCL21_2463	9.97953	9.29045	8.85876	9.37625	9.03569	8.74695	7.98924	8.59063	Sulfate adenylyltransferase subunit 1 (EC 2.7.7.4)
SidCL21_2278	9.39331	9.30276	9.41294	9.36967	9.11521	9.12093	9.16521	9.13378	Amidophosphoribosyltransferase (EC 2.4.2.14)
SidCL21_3228	9.35577	9.41251	9.3378	9.36869	9.4441	9.34771	9.28649	9.35943	DNA polymerase III alpha subunit (EC 2.7.7.7)
SidCL21_595	9.3684	9.16891	9.56421	9.36717	9.16187	9.09552	9.17263	9.14334	N-acetyl-gamma-glutamyl-phosphate reductase (EC 1.2.1.38)
SidCL21_2062	9.39068	9.38888	9.31839	9.36598	9.5926	9.46374	9.20119	9.41917	Dihydrolipoamide succinyltransferase component (E2) of 2-oxoglutarate dehydrogenase complex (EC 2.3.1.61)
SidCL21_577	9.26482	9.26233	9.56587	9.36434	9.32337	9.14026	9.19621	9.21995	2-polyprenyl-3-methyl-6-methoxy-1%2C4-benzoquinol hydroxylase%2C coq7 type
SidCL21_3108	9.40368	9.34661	9.34049	9.36359	9.63226	9.64424	9.54103	9.60584	Type II secretory pathway%2C ATPase PulE/Tfp pilus assembly pathway%2C ATPase PilB
SidCL21_160	9.3742	9.33133	9.38327	9.36293	9.35572	9.35916	9.33848	9.35112	hypothetical protein
SidCL21_96	9.33865	9.34285	9.40083	9.36078	9.43184	9.44534	9.09251	9.32323	Glycine dehydrogenase [decarboxylating] (glycine cleavage system P protein) (EC 1.4.4.2)
SidCL21_2816	9.48202	9.19154	9.34748	9.34035	8.46614	8.43974	9.06884	8.65824	LSU ribosomal protein L14p (L23e)
SidCL21_2066	9.32349	9.49507	9.20004	9.33953	9.27981	9.07852	8.86641	9.07491	Succinate dehydrogenase iron-sulfur protein (EC 1.3.5.1)
SidCL21_648	9.3278	9.42225	9.25584	9.3353	11.0281	10.9927	10.6433	10.888	[NiFe] hydrogenase metallocenter assembly protein HypF
SidCL21_3123	9.2415	9.30803	9.44355	9.33102	9.28616	9.41881	9.44653	9.38384	hypothetical protein
SidCL21_2071	9.45367	9.40905	9.12977	9.33083	9.54045	9.32999	9.406	9.42548	Isocitrate dehydrogenase [NADP] (EC 1.1.1.42)%3B Monomeric isocitrate dehydrogenase [NADP] (EC 1.1.1.42)
SidCL21_2904	9.35871	9.36664	9.26042	9.32859	9.35602	9.39676	9.26179	9.33819	GTP cyclohydrolase I (EC 3.5.4.16) type 2
SidCL21_642	9.40027	9.26631	9.29394	9.32018	11.0525	11.1421	11.0264	11.0737	Uptake [NiFe] hydrogenase maturation maturation factor HyaF
SidCL21_1416	9.31518	9.15144	9.47474	9.31379	9.5104	9.6504	9.58093	9.58058	NAD(P) transhydrogenase subunit beta (EC 1.6.1.2)
SidCL21_2111	9.3402	9.28229	9.24982	9.29077	9.67279	9.27677	9.06464	9.33807	Isoquinoline 1-oxidoreductase beta subunit (EC 1.3.99.16)
SidCL21_763	9.31095	9.06096	9.49204	9.28798	9.39912	9.55724	9.35677	9.43771	Serine--pyruvate aminotransferase (EC 2.6.1.51) / L-alanine:glyoxylate aminotransferase (EC 2.6.1.44)
SidCL21_593	9.4634	8.95083	9.42312	9.27912	8.73659	9.11634	9.59524	9.14939	LSU ribosomal protein L13p (L13Ae)
SidCL21_1776	9.22643	9.107	9.50047	9.27797	9.03795	9.37892	9.84772	9.42153	hypothetical protein
SidCL21_1605	9.26457	9.2516	9.29886	9.27168	8.82992	8.91747	9.59873	9.11537	Peptidyl-prolyl cis-trans isomerase PpiD (EC 5.2.1.8)
SidCL21_1530	9.35906	9.17282	9.2579	9.26326	8.68803	8.97021	8.82288	8.82704	Cytochrome c-type biogenesis protein CcmC%2C putative heme lyase for CcmE
SidCL21_2803	9.28419	9.2245	9.27549	9.26139	9.35088	9.26128	9.4667	9.35962	SSU ribosomal protein S13p (S18e)
SidCL21_2427	9.01795	9.36158	9.39768	9.25907	8.68563	8.55099	9.31396	8.85019	Protein translocase membrane subunit SecG
SidCL21_2830	9.12815	9.16003	9.48382	9.25733	8.6193	8.54631	9.58327	8.91629	SSU ribosomal protein S7p (S5e)
SidCL21_1848	9.11212	9.37123	9.28637	9.25657	9.08495	9.04934	9.6334	9.2559	Translation initiation factor 3
SidCL21_2189	9.43513	9.14488	9.18732	9.25577	9.62702	9.5415	9.56557	9.57803	Fumarate hydratase class I%2C aerobic (EC 4.2.1.2)
SidCL21_1766	9.15498	9.36426	9.23256	9.2506	8.84977	8.82913	9.04774	8.90888	hypothetical protein
SidCL21_2810	9.21315	9.09504	9.41351	9.24057	9.10556	9.36666	9.49284	9.32169	LSU ribosomal protein L18p (L5e)
SidCL21_1297	9.40004	9.1402	9.1785	9.23958	9.51743	9.65654	9.09621	9.42339	Phosphoserine aminotransferase (EC 2.6.1.52)
SidCL21_2428	9.36677	9.09916	9.22773	9.23122	9.22832	9.18064	9.62972	9.34623	Triosephosphate isomerase (EC 5.3.1.1)
SidCL21_2838	9.02947	9.16447	9.49579	9.22991	9.04807	9.18229	9.84503	9.35846	Transcription antitermination protein NusG
SidCL21_2300	9.39993	9.13079	9.15273	9.22782	8.98664	8.99479	8.99097	8.9908	Chaperone protein DnaJ
SidCL21_1813	9.35554	9.10362	9.22304	9.2274	9.11057	9.35088	9.48564	9.3157	Phosphate:acyl-ACP acyltransferase PlsX (EC 2.3.1.n2)
SidCL21_3785	9.27329	9.08046	9.32594	9.22656	8.52422	8.84758	9.2228	8.86487	ATP synthase F0 sector subunit a (EC 3.6.3.14)
SidCL21_1442	9.39879	9.09576	9.18466	9.2264	9.30941	9.37148	9.23964	9.30684	Histidyl-tRNA synthetase (EC 6.1.1.21)
SidCL21_360	9.32996	9.13898	9.20709	9.22534	9.37907	9.52039	9.39569	9.43171	Type cbb3 cytochrome oxidase biogenesis protein CcoI%3B Copper-translocating P-type ATPase (EC 3.6.3.4)
SidCL21_3748	8.85262	9.45919	9.36167	9.22449	10.3878	10.3638	10.209	10.3202	Ribulose bisphosphate carboxylase (EC 4.1.1.39)
SidCL21_1452	9.25717	9.17807	9.23224	9.22249	9.07948	8.96448	9.16599	9.06998	HflK protein
SidCL21_889	9.32541	9.107	9.23063	9.22101	9.35088	9.40571	9.20881	9.3218	hypothetical protein
SidCL21_3104	9.12636	9.43717	9.09835	9.22063	9.08895	9.08499	9.3357	9.16988	Flagellar transcriptional activator FlhD
SidCL21_1638	9.11545	9.32905	9.2172	9.22057	8.94231	8.8848	8.97319	8.93343	hypothetical protein
SidCL21_1599	9.15174	9.27757	9.21688	9.21539	8.99325	8.89923	9.15104	9.01451	Glycogen phosphorylase (EC 2.4.1.1)
SidCL21_3331	9.36968	9.05305	9.1979	9.20687	9.38647	9.35964	9.19774	9.31462	[4Fe-4S] cluster assembly scaffold protein Mrp (ApbC)
SidCL21_2611	9.32277	8.97848	9.31094	9.20407	9.20741	9.23824	8.92773	9.12446	Secretion protein HlyD
SidCL21_3122	9.24543	9.3088	9.05264	9.20229	9.02396	9.1732	9.50527	9.23415	Cytochrome c family protein
SidCL21_3786	9.17879	9.11903	9.30805	9.20196	8.63431	8.99977	9.16795	8.93401	ATP synthase F0 sector subunit c (EC 3.6.3.14)
SidCL21_443	8.98767	9.37581	9.24041	9.2013	9.17903	9.03726	9.26142	9.15924	Phage integrase%2C site-specific tyrosine recombinase
SidCL21_771	9.20691	9.09755	9.29779	9.20075	9.10376	9.20757	9.06254	9.12462	Long-chain-fatty-acid--CoA ligase (EC 6.2.1.3)
SidCL21_3780	9.20782	9.22319	9.14966	9.19356	9.07178	9.19213	9.60481	9.28957	tRNA-5-carboxymethylaminomethyl-2-thiouridine(34) synthesis protein MnmG
SidCL21_452	9.18224	9.29498	9.0847	9.18731	9.55734	9.56336	9.36157	9.49409	RNA polymerase sigma-54 factor RpoN
SidCL21_774	9.32768	8.89698	9.33346	9.18604	9.51229	9.79321	9.38362	9.56304	Branched-chain amino acid transport ATP-binding protein LivG (TC 3.A.1.4.1)
SidCL21_1598	9.08604	9.26933	9.18682	9.18073	9.12162	8.90555	8.98832	9.00516	Amylopullulanase
SidCL21_819	9.86947	8.91475	8.75758	9.1806	9.09475	8.24496	7.3874	8.24237	hypothetical protein
SidCL21_1045	8.85095	8.97108	9.71959	9.18054	8.43047	8.38549	8.21339	8.34312	hypothetical protein
SidCL21_1913	9.05312	9.2569	9.1979	9.1693	8.9686	9.00288	8.86978	8.94709	sigma-54-dependent transcriptional regulator
SidCL21_3602	9.25566	9.16157	9.0831	9.16678	9.35843	9.29312	9.15617	9.26924	Phosphoenolpyruvate-protein phosphotransferase of PTS system (EC 2.7.3.9)
SidCL21_2121	9.34043	9.14643	9.01219	9.16635	9.46635	9.5143	8.94973	9.31013	diguanylate cyclase/phosphodiesterase (GGDEF & EAL domains) with PAS/PAC sensor(s)
SidCL21_38	9.1539	9.18179	9.15103	9.16224	9.23458	9.16546	9.12066	9.17356	twitching motility protein PilJ
SidCL21_845	9.28394	9.09092	9.09888	9.15791	9.43098	9.51059	9.20805	9.38321	Exported zinc metalloprotease YfgC precursor
SidCL21_3253	9.21379	9.09719	9.1612	9.1574	9.47416	9.29033	9.309	9.35783	MSHA biogenesis protein MshL
SidCL21_818	9.33913	9.11073	9.01368	9.15451	8.9882	9.05175	8.64218	8.89404	diguanylate cyclase/phosphodiesterase (GGDEF & EAL domains) with PAS/PAC sensor(s)
SidCL21_738	9.40595	9.4349	8.59924	9.1467	8.38684	7.88194	7.79737	8.02205	Redox-sensing transcriptional regulator QorR
SidCL21_2018	9.19463	9.11568	9.12753	9.14594	9.18889	9.10886	9.41986	9.2392	Outer membrane protein assembly factor YaeT
SidCL21_291	9.16974	9.22614	9.02821	9.14136	9.18618	9.34917	9.38328	9.30621	hypothetical protein
SidCL21_2182	9.20105	9.05176	9.1568	9.13654	9.12304	9.13941	9.11459	9.12568	Protein kinase
SidCL21_3377	9.33687	8.97304	9.09924	9.13638	8.96108	9.16184	9.29546	9.13946	Peptidase%2C M23/M37 family
SidCL21_2531	9.17653	9.22418	9.00731	9.13601	9.16463	8.91615	8.87218	8.98432	hypothetical protein
SidCL21_5	9.16171	9.50319	8.73936	9.13475	9.34055	8.90123	8.80388	9.01522	hypothetical protein
SidCL21_3346	9.17094	9.19822	9.03339	9.13418	9.22668	9.1195	9.10767	9.15128	Methyl-accepting chemotaxis protein
SidCL21_1415	9.2017	8.92889	9.26121	9.1306	8.89075	8.99447	9.08714	8.99079	NAD(P) transhydrogenase alpha subunit (EC 1.6.1.2)
SidCL21_2922	9.22784	9.02267	9.13821	9.12957	9.41977	9.41881	9.26727	9.36862	Phospholipid ABC transporter ATP-binding protein MlaF
SidCL21_1657	9.02313	8.8698	9.49566	9.12953	8.53439	8.72866	8.15305	8.47203	Electron transfer flavoprotein-ubiquinone oxidoreductase (EC 1.5.5.1)
SidCL21_176	9.39491	9.02003	8.96458	9.12651	9.57922	9.67537	9.52982	9.5948	Porphobilinogen deaminase (EC 2.5.1.61)
SidCL21_1402	9.20509	9.10415	9.05954	9.12293	9.117	9.02935	8.59933	8.91523	Response regulator/sensory box/HDIG domain protein
SidCL21_175	9.17999	9.04603	9.11938	9.11513	8.93101	9.01372	9.09086	9.01186	Phosphoenolpyruvate carboxylase (EC 4.1.1.31)
SidCL21_606	9.21081	8.95932	9.1718	9.11398	9.28235	9.47811	9.89502	9.55183	RNA polymerase sigma factor RpoD
SidCL21_1597	9.19686	9.1402	8.99883	9.11196	9.24014	9.303	8.80539	9.11618	Glucose-1-phosphate adenylyltransferase (EC 2.7.7.27)
SidCL21_2140	9.18766	9.14141	9.00241	9.11049	9.4238	9.29236	9.28973	9.3353	Aconitate hydratase (EC 4.2.1.3)
SidCL21_3745	8.99612	9.21018	9.12493	9.11041	9.50632	9.4752	9.27818	9.4199	Fructose-1%2C6-bisphosphatase%2C type I (EC 3.1.3.11)
SidCL21_1441	9.20183	9.07883	9.04771	9.10946	9.06441	9.12521	8.95789	9.04917	(E)-4-hydroxy-3-methylbut-2-enyl-diphosphate synthase (flavodoxin) (EC 1.17.7.3)
SidCL21_636	8.43981	9.38111	9.46943	9.09678	12.12	12.2302	12.4364	12.2622	Uptake [NiFe] hydrogenase%2C large subunit HyaB (EC 1.12.99.6)
SidCL21_3381	9.11628	9.10041	9.06858	9.09509	9.33658	8.74026	9.19314	9.08999	Cell division protein FtsZ
SidCL21_3305	9.04528	9.32095	8.91615	9.09413	8.83512	8.69598	9.22393	8.91835	hypothetical protein
SidCL21_2290	9.07695	9.00218	9.17448	9.08454	9.1016	8.98381	8.97497	9.02013	Aspartate-semialdehyde dehydrogenase (EC 1.2.1.11)
SidCL21_3648	9.06982	9.18364	8.99504	9.08283	9.18753	9.1149	8.83819	9.04688	Type I restriction-modification system%2C restriction subunit R (EC 3.1.21.3)
SidCL21_1115	9.16787	9.02775	9.05227	9.08263	9.15703	9.26827	8.68214	9.03582	hypothetical protein
SidCL21_230	9.70994	8.86034	8.66458	9.07829	9.17082	9.11433	9.06716	9.11744	NAD-dependent formate dehydrogenase alpha subunit
SidCL21_3491	9.07866	9.28889	8.86624	9.07793	9.16049	9.17872	8.89267	9.07729	diguanylate cyclase/phosphodiesterase (GGDEF & EAL domains) with PAS/PAC sensor(s)
SidCL21_1612	9.31361	8.88044	9.03726	9.0771	9.22271	9.27008	8.49598	8.99626	hypothetical protein
SidCL21_365	9.16359	9.06755	8.99958	9.07691	9.26767	9.19267	9.2031	9.22115	Coproporphyrinogen III oxidase%2C oxygen-independent (EC 1.3.99.22)
SidCL21_2822	9.01081	9.06023	9.15222	9.07442	8.81199	8.69637	9.06338	8.85725	SSU ribosomal protein S19p (S15e)
SidCL21_870	9.25428	9.0206	8.94528	9.07339	9.16532	9.30426	8.97721	9.14893	Electron transport complex protein RnfC
SidCL21_2921	9.13651	8.99586	9.08488	9.07242	9.05886	8.84134	9.00592	8.96871	Phospholipid ABC transporter permease protein MlaE
SidCL21_3258	9.10474	8.9995	9.07092	9.05839	9.3326	9.40736	9.21639	9.31878	MSHA biogenesis protein MshQ
SidCL21_1399	9.04091	9.1148	9.01425	9.05665	8.86427	9.01279	9.02159	8.96622	UDP-glucuronic acid oxidase (UDP-4-keto-hexauronic acid decarboxylating) (EC 1.1.1.305)
SidCL21_653	9.17906	9.03878	8.94371	9.05385	10.1073	9.92642	9.81214	9.94862	Hydrogenase transcriptional regulatory protein HoxA
SidCL21_1889	9.20091	8.99471	8.96555	9.05372	9.16291	9.29769	9.26106	9.24055	Replicative DNA helicase (DnaB) (EC 3.6.4.12)
SidCL21_1957	9.08122	9.16771	8.91194	9.05362	9.56127	9.5119	9.20462	9.42593	hypothetical protein
SidCL21_2914	9.17507	8.97206	8.98877	9.0453	8.45997	8.56578	9.57857	8.86811	LSU ribosomal protein L28p @ LSU ribosomal protein L28p%2C zinc-independent
SidCL21_1432	9.0883	9.01852	9.01686	9.04123	9.20941	9.20676	9.22994	9.21537	Acetyl-coenzyme A carboxyl transferase alpha chain (EC 6.4.1.2)
SidCL21_2854	9.0866	9.0117	9.01443	9.03758	9.30348	9.17706	9.14906	9.20987	2-isopropylmalate synthase (EC 2.3.3.13)
SidCL21_3753	9.0945	8.91536	9.10223	9.03736	8.7085	8.86443	8.95834	8.84376	Phosphoglycerate kinase (EC 2.7.2.3)
SidCL21_3061	9.14292	9.00638	8.95818	9.03582	9.52362	9.60406	9.12227	9.41665	Flagellar hook-associated protein FlgL
SidCL21_3686	9.05037	9.05102	8.99276	9.03138	8.25129	8.09974	7.80442	8.05182	Potassium-transporting ATPase A chain (EC 3.6.3.12) (TC 3.A.3.7.1)
SidCL21_2294	9.17374	8.81211	9.10364	9.02983	9.10304	9.10394	9.0033	9.07009	3-isopropylmalate dehydratase large subunit (EC 4.2.1.33)
SidCL21_79	9.16506	9.00733	8.91414	9.02884	9.09366	9.06579	8.82288	8.99411	UDP-N-acetylglucosamine 4%2C6-dehydratase (EC 4.2.1.135)
SidCL21_2261	9.12595	8.98372	8.94783	9.01917	9.16498	9.11145	8.78667	9.02103	TldD protein%2C part of TldE/TldD proteolytic complex
SidCL21_1586	9.20235	8.95439	8.89862	9.01846	9.33505	9.28165	8.87218	9.16296	hypothetical protein
SidCL21_1397	9.04237	8.95479	9.05446	9.0172	8.97372	8.96416	9.30581	9.08123	Undecaprenyl-phosphate 4-deoxy-4-formamido-L-arabinose transferase (EC 2.4.2.53)
SidCL21_3605	9.37293	8.76672	8.90711	9.01558	9.19092	9.31029	8.62747	9.04289	FAD:protein FMN transferase (EC 2.7.1.180)
SidCL21_2092	9.07167	8.92022	9.03523	9.00904	9.13786	9.00164	8.76719	8.96889	Acyl-coenzyme A dehydrogenase FadE
SidCL21_873	9.06063	8.87607	9.08256	9.00642	8.64076	8.8115	9.00286	8.81837	Kup system potassium uptake protein
SidCL21_1814	8.81435	8.86854	9.32459	9.00249	8.56604	8.70212	9.07719	8.78178	LSU ribosomal protein L32p @ LSU ribosomal protein L32p%2C zinc-independent
SidCL21_1505	9.01051	8.95597	9.03098	8.99916	8.95551	8.74695	8.7744	8.82562	Phosphoribosylglycinamide formyltransferase 2 (EC 2.1.2.-)
SidCL21_1899	8.95828	9.00904	9.02987	8.99907	8.46166	8.39072	8.78463	8.54567	Periplasmic serine proteases (ClpP class)
SidCL21_44	9.01513	9.12764	8.85124	8.998	9.32089	9.3183	9.14787	9.26236	Oligopeptidase A (EC 3.4.24.70)
SidCL21_404	8.95612	9.13654	8.88457	8.99241	9.03305	9.0097	9.09621	9.04632	hypothetical protein
SidCL21_1527	8.75986	8.9705	9.23272	8.98769	8.65897	8.79258	8.88603	8.7792	hypothetical protein
SidCL21_1847	8.97961	9.2356	8.74591	8.98704	8.89408	8.69214	9.43586	9.00736	LSU ribosomal protein L35p
SidCL21_108	9.01661	8.90762	9.03486	8.98637	8.98508	9.05923	9.10482	9.04971	Leucyl-tRNA synthetase (EC 6.1.1.4)
SidCL21_2583	8.92876	8.88252	9.13167	8.98098	8.82033	8.9507	8.99495	8.92199	Protein translocase subunit SecF
SidCL21_3121	8.90168	9.04751	8.98266	8.97728	8.95312	9.05714	9.08466	9.03164	hypothetical protein
SidCL21_2069	9.21755	8.94289	8.76627	8.97557	8.93627	9.04814	8.81491	8.93311	Succinate dehydrogenase cytochrome b-556 subunit
SidCL21_652	9.01498	9.08407	8.80181	8.96695	10.2162	9.91689	10.0087	10.0473	Hydrogenase assembly protein HoxX
SidCL21_3645	8.89782	9.2356	8.75735	8.96359	9.12055	9.20703	9.31502	9.2142	hypothetical protein
SidCL21_3556	9.0711	8.91678	8.90186	8.96325	8.98586	9.07705	9.07302	9.04531	Rod shape-determining protein MreB
SidCL21_461	9.02328	9.01739	8.84704	8.96257	9.06109	9.00568	8.8475	8.97142	macromolecule metabolism%3B macromolecule synthesis%2C modification%3B dna - replication%2C repair%2C restr./modif.
SidCL21_3393	9.20222	8.87586	8.80484	8.96097	9.35632	9.35186	9.27092	9.32637	Cell division protein FtsI [Peptidoglycan synthetase] (EC 2.4.1.129)
SidCL21_500	9.00423	8.92708	8.91675	8.94935	9.21906	9.25581	9.14509	9.20666	Methionyl-tRNA synthetase (EC 6.1.1.10)
SidCL21_1893	9.11004	8.74176	8.97653	8.94278	8.88742	9.0097	9.75499	9.21737	SSU ribosomal protein S6p
SidCL21_1665	8.7117	8.68385	9.42706	8.94087	8.06745	8.21256	8.26475	8.18159	Acyl-coenzyme A dehydrogenase FadE
SidCL21_1535	8.8571	8.96109	8.9939	8.93737	8.88449	8.85242	8.92911	8.88867	Cytochrome c-type biogenesis protein CcmG/DsbE%2C thiol:disulfide oxidoreductase
SidCL21_2165	8.77855	8.92587	9.10698	8.93713	8.94512	8.89153	9.02677	8.95447	Enoyl-CoA hydratase
SidCL21_2266	9.04455	8.79897	8.96767	8.93707	9.45625	9.41391	9.26435	9.37817	Adenylate cyclase (EC 4.6.1.1)
SidCL21_358	8.80699	8.84976	9.14232	8.93302	8.56604	8.7683	8.95472	8.76302	Type cbb3 cytochrome oxidase biogenesis protein CcoG%2C involved in Cu oxidation
SidCL21_2517	8.91481	8.89368	8.98266	8.93038	10.5142	10.6598	10.7656	10.6465	Putative oxidoreductase YdbC
SidCL21_1159	8.81384	8.88314	9.09287	8.92995	9.30348	9.479	9.26142	9.34797	hypothetical protein
SidCL21_2194	9.01587	8.85887	8.91434	8.92969	8.43562	8.43007	8.75631	8.54067	putative exported protein of unknown function
SidCL21_3695	9.05124	8.88397	8.85082	8.92867	8.99442	9.0214	8.84505	8.95362	hypothetical protein
SidCL21_215	9.0117	8.97635	8.79093	8.92633	9.36234	9.29642	9.3602	9.33965	2-polyprenylphenol hydroxylase
SidCL21_3118	8.9327	9.02116	8.82268	8.92552	8.98313	8.70518	9.20805	8.96545	Succinyl-CoA ligase [ADP-forming] beta chain (EC 6.2.1.5)
SidCL21_2408	8.51909	9.00027	9.24313	8.92083	11.9894	12.4493	12.4519	12.2969	Outer membrane receptor proteins%2C mostly Fe transport
SidCL21_2846	9.00379	8.85929	8.89903	8.9207	9.38942	9.20811	9.03494	9.21082	Adenosine (5')-pentaphospho-(5'')-adenosine pyrophosphohydrolase
SidCL21_3600	8.98721	8.92989	8.84009	8.91907	9.25316	9.22765	9.13153	9.20411	Multimodular transpeptidase-transglycosylase (EC 2.4.1.129) (EC 3.4.-.-)
SidCL21_2831	8.93726	8.7124	9.10627	8.91864	8.27957	8.06327	8.94791	8.43025	SSU ribosomal protein S12p (S23e)
SidCL21_651	9.11351	8.92365	8.68963	8.90893	10.0555	9.71762	9.66865	9.81392	[NiFe] hydrogenase metallocenter assembly protein HypE
SidCL21_917	8.9555	8.82988	8.93544	8.90694	9.0372	9.07852	8.82932	8.98168	hypothetical protein
SidCL21_3005	9.02254	8.75452	8.9386	8.90522	9.42639	9.60119	9.18428	9.40395	Outer membrane stress sensor protease DegS
SidCL21_131	8.81367	9.23901	8.65429	8.90232	8.61022	8.29503	8.4841	8.46312	hypothetical protein
SidCL21_769	9.01245	8.67884	9.01406	8.90178	8.76867	9.00816	8.49099	8.75594	Fumarylacetoacetate hydrolase family protein
SidCL21_1218	9.02903	8.57528	9.08577	8.89669	8.6909	8.95327	8.59933	8.74784	RND efflux system%2C inner membrane transporter
SidCL21_750	8.87867	8.9339	8.87657	8.89638	9.05627	9.06252	8.98033	9.03304	diguanylate cyclase/phosphodiesterase (GGDEF & EAL domains) with PAS/PAC sensor(s)
SidCL21_270	8.82795	8.87356	8.93879	8.8801	8.93101	8.91318	8.64386	8.82935	hypothetical protein
SidCL21_2949	8.95488	8.8744	8.81046	8.87991	9.17082	9.20703	8.86593	9.08126	Efflux ABC transporter%2C permease/ATP-binding protein Reut_A2584
SidCL21_3124	8.88209	8.83332	8.91414	8.87652	8.97961	9.08147	9.00986	9.02364	Thioredoxin reductase (EC 1.8.1.9)
SidCL21_1438	8.99205	8.79589	8.83819	8.87538	9.03833	9.21858	9.11742	9.12478	23S rRNA (adenine(2503)-C(2))-methyltransferase @ tRNA (adenine(37)-C(2))-methyltransferase (EC 2.1.1.192)
SidCL21_1331	8.86965	8.89162	8.86022	8.87383	8.81067	8.79006	9.02288	8.87454	tail-specific protease
SidCL21_3415	8.91273	8.97265	8.73324	8.87287	8.92736	8.90323	8.82486	8.88515	hypothetical protein
SidCL21_2655	8.72376	9.03934	8.85542	8.87284	8.72822	8.76244	8.85091	8.78052	diguanylate cyclase/phosphodiesterase (GGDEF & EAL domains) with PAS/PAC sensor(s)
SidCL21_2792	8.92908	8.83117	8.84263	8.86762	8.89284	9.06192	9.01595	8.99024	Inner membrane transport protein YajR
SidCL21_162	8.93694	8.81559	8.83988	8.86414	8.90196	9.08909	8.95336	8.98147	Glutamyl-tRNA reductase (EC 1.2.1.70)
SidCL21_2024	8.9371	8.72032	8.92294	8.86012	8.56081	8.7785	9.09744	8.81225	Uridine monophosphate kinase (EC 2.7.4.22)
SidCL21_2819	8.66226	8.7527	9.16221	8.85906	8.52368	7.83735	8.97319	8.44474	LSU ribosomal protein L16p (L10e)
SidCL21_2993	9.07823	8.77076	8.72709	8.85869	8.86596	8.98852	8.81191	8.8888	Stringent starvation protein A
SidCL21_3730	9.06293	8.73901	8.77247	8.85814	8.95989	9.10133	8.31151	8.79091	Glutamate-1-semialdehyde 2%2C1-aminomutase (EC 5.4.3.8)
SidCL21_2807	8.6491	8.70561	9.20823	8.85431	8.8416	8.72075	9.0638	8.87538	LSU ribosomal protein L15p (L27Ae)
SidCL21_257	9.13268	8.70819	8.7131	8.85132	9.16291	9.25033	8.86496	9.09273	Octaprenyl diphosphate synthase (EC 2.5.1.90)
SidCL21_654	8.90248	8.8943	8.74365	8.84681	9.737	9.364	9.51637	9.53912	Hydrogen-sensing hydrogenase small subunit (HoxB/HupU)
SidCL21_3015	9.13158	8.67429	8.73369	8.84652	9.22238	9.12892	8.79985	9.05038	Histidinol-phosphate aminotransferase (EC 2.6.1.9)
SidCL21_292	9.02549	8.81058	8.70106	8.84571	8.99635	9.03088	8.46386	8.83036	FIGfam138462: Acyl-CoA synthetase%2C AMP-(fatty) acid ligase
SidCL21_1922	8.87277	8.81407	8.82865	8.8385	8.81199	8.89989	8.63314	8.78168	Probable esterase/lipase
SidCL21_2072	8.74668	8.98971	8.77424	8.83687	8.25389	7.72509	8.17422	8.05107	Uncharacterized protein Tcr_0936
SidCL21_1299	8.86751	8.79479	8.84452	8.83561	9.06034	9.12578	8.81091	8.99901	Chorismate mutase I (EC 5.4.99.5) / Prephenate dehydratase (EC 4.2.1.51)
SidCL21_2795	8.86438	8.73718	8.90509	8.83555	8.76504	8.88985	8.91148	8.85546	Excinuclease ABC subunit A
SidCL21_2447	8.94368	8.66515	8.89416	8.83433	8.42703	8.64674	8.96105	8.67827	Carbamoyl-phosphate synthase small chain (EC 6.3.5.5)
SidCL21_3032	9.0447	8.64889	8.79921	8.83093	9.19565	9.22712	8.38936	8.93738	Flagellum-specific ATP synthase FliI
SidCL21_3625	9.03725	8.27226	9.18266	8.83073	6.76627	6.58731	6.57609	6.64322	Ammonium transporter
SidCL21_903	8.82914	8.89142	8.76293	8.82783	8.97175	8.80831	9.10441	8.96149	FIG015547: peptidase%2C M16 family
SidCL21_244	8.74291	8.69784	9.04093	8.82723	5.40539	5.09549	5.177	5.22596	Rubredoxin
SidCL21_2735	9.27578	8.60477	8.59299	8.82451	9.57222	9.9215	8.58886	9.36086	Peptidase M23B
SidCL21_366	8.9097	8.76492	8.79268	8.82243	9.01635	9.06995	9.03236	9.03955	Uncharacterized protein CT0398
SidCL21_1644	8.65502	8.90006	8.91013	8.82174	7.64878	7.75343	8.18276	7.86166	Nodulation protein nolO (EC 2.1.3.-)
SidCL21_256	8.95441	8.66587	8.84473	8.82167	9.01864	9.06341	8.73588	8.93931	L-Proline/Glycine betaine transporter ProP
SidCL21_770	8.84461	8.68147	8.91955	8.81521	8.72214	8.73053	8.6172	8.68996	2-dehydropantoate 2-reductase (EC 1.1.1.169)
SidCL21_1606	8.89733	8.70349	8.82972	8.81018	8.96029	9.06192	8.87936	8.96719	Enoyl-[acyl-carrier-protein] reductase [NADH] (EC 1.3.1.9)
SidCL21_246	9.427	8.48026	8.5137	8.80699	9.61496	9.75259	8.18585	9.18447	4-hydroxybenzoate polyprenyltransferase (EC 2.5.1.39)
SidCL21_3594	8.79958	8.87794	8.74343	8.80698	8.76095	8.71659	9.01985	8.83246	3-dehydroquinate synthase (EC 4.2.3.4)
SidCL21_1478	8.85561	8.66636	8.88804	8.80334	8.39802	8.47286	8.59236	8.48774	3'-to-5' exoribonuclease RNase R
SidCL21_2572	8.85312	8.69217	8.84704	8.79744	8.66824	8.72791	9.10441	8.83352	Aspartyl-tRNA synthetase (EC 6.1.1.12) @ Aspartyl-tRNA(Asn) synthetase (EC 6.1.1.23)
SidCL21_2612	9.03241	8.50851	8.84347	8.7948	9.24569	9.3035	9.16951	9.23957	Transcriptional regulator%2C AcrR family
SidCL21_2598	8.83673	8.71939	8.81948	8.79186	8.75226	8.77414	8.97497	8.83379	Poly(A) polymerase (EC 2.7.7.19)
SidCL21_2999	8.97611	8.6898	8.7094	8.79177	8.86002	8.80973	8.19892	8.62289	Polysulfide reductase%2C subunit A%2C putative
SidCL21_3565	8.77697	8.8132	8.77909	8.78976	8.58005	8.5083	8.39538	8.49458	Periplasmic thiol:disulfide interchange protein DsbA
SidCL21_3351	8.84561	8.72008	8.79355	8.78642	8.93869	9.04874	8.7189	8.90211	ABC-type branched-chain amino acid transport systems%2C periplasmic component
SidCL21_2609	8.85959	8.61929	8.87306	8.78398	8.97333	9.04543	8.94927	8.98934	Type I secretion outer membrane protein%2C TolC family
SidCL21_1298	8.86471	8.68908	8.79747	8.78376	8.76231	8.91086	8.66563	8.7796	D-3-phosphoglycerate dehydrogenase (EC 1.1.1.95)
SidCL21_3450	8.60059	8.68623	9.05664	8.78116	8.50203	8.77886	9.21412	8.83167	SSU ribosomal protein S16p
SidCL21_1301	8.79803	8.79919	8.74275	8.77999	8.67309	8.53131	8.67721	8.6272	2-keto-3-deoxy-D-arabino-heptulosonate-7-phosphate synthase I beta (EC 2.5.1.54)
SidCL21_3458	9.15659	8.73096	8.45013	8.77923	9.36264	9.49566	9.15104	9.33645	5-formyltetrahydrofolate cyclo-ligase (EC 6.3.3.2)
SidCL21_63	8.85627	8.73672	8.74117	8.77805	8.98703	9.02017	8.8084	8.93854	dTDP-glucose 4%2C6-dehydratase (EC 4.2.1.46)
SidCL21_919	8.84678	8.56574	8.89761	8.77004	8.58624	8.84065	9.32136	8.91608	4-diphosphocytidyl-2-C-methyl-D-erythritol kinase (EC 2.7.1.148)
SidCL21_218	8.88193	8.64962	8.77733	8.76963	8.67503	8.85483	8.62747	8.71911	IMP cyclohydrolase (EC 3.5.4.10) / Phosphoribosylaminoimidazolecarboxamide formyltransferase (EC 2.1.2.3)
SidCL21_655	8.96661	8.74929	8.59023	8.76871	9.87878	9.51669	9.46956	9.62168	Hydrogen-sensing hydrogenase large subunit (HoxC/HupV)
SidCL21_1444	8.81913	8.67932	8.80354	8.76733	8.7426	8.7181	8.72689	8.72919	Outer membrane beta-barrel assembly protein BamB
SidCL21_1285	8.49925	8.78948	9.0075	8.76541	7.38105	7.41918	7.6969	7.49904	hypothetical protein
SidCL21_3591	8.71207	8.7138	8.86375	8.76321	9.14835	9.13063	9.15578	9.14492	Glutamate synthase [NADPH] small chain (EC 1.4.1.13)
SidCL21_603	8.87326	8.5187	8.88968	8.76055	7.80017	7.91797	8.67005	8.1294	SSU ribosomal protein S21p
SidCL21_1381	8.5655	8.78749	8.91915	8.75738	9.25543	9.13488	9.35196	9.24743	Pyrophosphate-dependent fructose 6-phosphate-1-kinase (EC 2.7.1.90)
SidCL21_2464	9.26382	8.70678	8.29925	8.75662	8.4745	8.16115	7.10001	7.91189	Sulfate adenylyltransferase subunit 2 (EC 2.7.7.4)
SidCL21_1609	8.65407	8.72264	8.8858	8.75417	8.6348	8.60232	8.83622	8.69112	Putative diheme cytochrome c-553
SidCL21_2025	8.75915	8.60879	8.89273	8.75356	8.00108	7.86837	8.93372	8.26772	Translation elongation factor Ts
SidCL21_2178	8.56082	8.84976	8.84746	8.75268	8.45152	7.99557	8.75058	8.39922	Sigma factor RpoE negative regulatory protein RseA
SidCL21_2817	8.66964	8.71962	8.86603	8.75176	8.78221	8.53733	8.98832	8.76929	SSU ribosomal protein S17p (S11e)
SidCL21_1649	8.65502	8.86686	8.72868	8.75019	8.82295	9.08822	8.7887	8.89996	dTDP-Rha:A-D-GlcNAc-diphosphoryl polyprenol%2C A-3-L-rhamnosyl transferase WbbL
SidCL21_2990	8.81281	8.69335	8.73913	8.74843	8.68851	8.7369	8.952	8.79247	Serine hydroxymethyltransferase (EC 2.1.2.1)
SidCL21_721	8.76359	8.76852	8.68046	8.73752	9.27727	9.41041	9.22769	9.30512	ATP-dependent RNA helicase Bcep18194_A5658
SidCL21_3395	8.75702	8.68576	8.76604	8.73628	8.66775	8.34048	8.69251	8.56691	16S rRNA (cytosine(1402)-N(4))-methyltransferase (EC 2.1.1.199)
SidCL21_2113	8.71829	8.73947	8.7414	8.73305	8.87146	8.49378	8.33886	8.56803	Xanthine and CO dehydrogenases maturation factor%2C XdhC/CoxF family
SidCL21_3567	8.81861	8.69453	8.6781	8.73042	8.45378	8.53389	8.65395	8.54721	Arginyl-tRNA synthetase (EC 6.1.1.19)
SidCL21_1443	8.81042	8.60929	8.76538	8.72836	8.4436	8.44249	8.24857	8.37822	FIG00449901: hypothetical protein
SidCL21_3386	8.87014	8.65084	8.65141	8.72413	8.9979	8.79258	8.80991	8.8668	UDP-N-acetylmuramate--L-alanine ligase (EC 6.3.2.8)
SidCL21_2415	8.45062	8.49282	9.21736	8.72027	8.29034	8.99915	8.11543	8.46831	Cobalt-zinc-cadmium resistance protein CzcD
SidCL21_110	8.76323	8.65813	8.73551	8.71896	8.77591	8.82878	8.78718	8.79729	Phosphoribulokinase (EC 2.7.1.19)
SidCL21_1966	8.82677	8.90762	8.41627	8.71689	8.33756	8.03621	8.50901	8.29426	hypothetical protein
SidCL21_259	8.74775	8.6163	8.78261	8.71555	8.95113	8.92798	8.66119	8.84676	HDIG domain protein
SidCL21_2950	8.79041	8.66804	8.68352	8.71399	8.94151	8.88952	8.71141	8.84748	Cyanophycin synthase (EC 6.3.2.29)(EC 6.3.2.30)
SidCL21_543	8.85361	8.53279	8.75489	8.71377	9.38085	9.57469	9.31572	9.42375	Two-component system sensor histidine kinase
SidCL21_3597	8.89959	8.58781	8.65381	8.71374	8.56864	8.57626	8.85626	8.66705	Type IV pilus biogenesis protein PilO
SidCL21_2925	8.77662	8.6188	8.72823	8.70788	8.82077	8.83717	8.91334	8.85709	Type II secretion pathway protein D homolog
SidCL21_2905	8.71408	8.70537	8.68352	8.70099	8.82687	8.96989	9.04349	8.94675	1-deoxy-D-xylulose 5-phosphate synthase (EC 2.2.1.7)
SidCL21_1846	8.85411	8.61155	8.63545	8.70037	8.61325	8.85414	9.20919	8.89219	LSU ribosomal protein L20p
SidCL21_59	8.7049	8.68433	8.70547	8.69823	8.97569	8.97845	9.01942	8.99119	Type I secretion outer membrane protein%2C TolC family
SidCL21_1445	8.72467	8.64105	8.72846	8.69806	8.91143	9.00754	8.68214	8.86704	GTP-binding protein EngA
SidCL21_1453	8.68467	8.69784	8.7064	8.6963	8.67406	8.7249	8.68324	8.69406	HflC protein
SidCL21_43	8.62456	8.79125	8.66172	8.69251	8.91102	8.84273	8.62576	8.79317	Dihydroorotase (EC 3.5.2.3)
SidCL21_1401	8.82066	8.67405	8.57712	8.69061	8.89491	8.97021	8.59468	8.81994	hypothetical protein
SidCL21_1239	8.79682	8.4612	8.79791	8.68531	8.84074	9.05774	9.17497	9.02448	Membrane-bound lytic murein transglycosylase D
SidCL21_165	8.73607	8.6153	8.69943	8.6836	8.60515	8.54161	8.40072	8.51583	Argininosuccinate lyase (EC 4.3.2.1)
SidCL21_1791	8.58985	8.82427	8.62372	8.67928	9.17013	9.57197	8.93004	9.22405	hypothetical protein
SidCL21_862	8.68392	8.58322	8.76226	8.67647	8.80847	8.99291	8.97542	8.9256	CDP-diacylglycerol--serine O-phosphatidyltransferase (EC 2.7.8.8)
SidCL21_849	8.63891	8.73465	8.65237	8.67531	8.77906	8.88109	8.96691	8.87569	Valyl-tRNA synthetase (EC 6.1.1.9)
SidCL21_1283	8.61773	8.69926	8.70338	8.67346	8.71604	8.4751	8.63258	8.60791	Nitrite reductase accessory protein NirV
SidCL21_98	8.74363	8.59973	8.67124	8.67153	8.49547	8.6251	8.29942	8.47333	Aminomethyltransferase (glycine cleavage system T protein) (EC 2.1.2.10)
SidCL21_2632	8.71665	8.62576	8.66267	8.66836	8.73148	8.7595	8.69305	8.72801	Na+/H+-dicarboxylate symporter
SidCL21_40	8.70619	8.66322	8.6313	8.6669	8.96346	9.01679	8.71141	8.89722	UPF0301 protein YqgE
SidCL21_2813	8.6535	8.37411	8.96864	8.66542	8.14074	8.20556	8.61146	8.31925	SSU ribosomal protein S14p (S29e) @ SSU ribosomal protein S14p (S29e)%2C zinc-independent
SidCL21_2188	8.71774	8.56419	8.71402	8.66532	8.40678	8.57918	8.51455	8.50017	DNA polymerase III subunits gamma and tau (EC 2.7.7.7)
SidCL21_3389	8.821	8.67717	8.4972	8.66512	9.11236	8.93711	8.70064	8.9167	UDP-N-acetylmuramoylalanine--D-glutamate ligase (EC 6.3.2.9)
SidCL21_2343	8.56712	8.7917	8.63593	8.66492	7.69722	7.29682	8.14035	7.71146	hypothetical protein
SidCL21_400	8.73571	8.78104	8.46197	8.65958	8.57332	8.68828	8.48284	8.58148	SMC protein-like
SidCL21_3089	8.63214	8.61055	8.72595	8.65621	8.67986	8.49555	8.2894	8.48827	Flagellar biosynthesis protein FlhA
SidCL21_1777	8.62845	8.46703	8.87079	8.65542	8.81463	9.19403	9.09703	9.03523	hypothetical protein
SidCL21_2477	8.56164	8.60729	8.79355	8.65416	9.0251	9.26724	9.15104	9.14779	Argininosuccinate synthase (EC 6.3.4.5)
SidCL21_234	8.9729	8.45842	8.5308	8.65404	8.02329	7.90473	8.23893	8.05565	Uncharacterized MFS-type transporter
SidCL21_1888	8.71372	8.66539	8.57611	8.65174	9.06626	9.05834	8.83475	8.98645	Integrase
SidCL21_104	8.71445	8.54464	8.69127	8.65012	8.70613	8.76757	8.59701	8.69024	Cytochrome c-type biogenesis protein DsbD%2C protein-disulfide reductase (EC 1.8.1.8)
SidCL21_499	8.73824	8.63071	8.57965	8.64953	8.92126	8.89254	8.4562	8.75666	Soluble pyridine nucleotide transhydrogenase (EC 1.6.1.1)
SidCL21_1087	8.67924	8.686	8.58269	8.64931	8.31663	8.1849	8.22622	8.24258	Chloride channel protein
SidCL21_1417	8.71189	8.58679	8.64587	8.64818	8.97608	9.02813	8.92727	8.97716	diguanylate cyclase/phosphodiesterase (GGDEF & EAL domains) with PAS/PAC sensor(s)
SidCL21_3337	8.58446	8.54517	8.80916	8.64626	8.92736	8.99228	8.98522	8.96829	Optional hypothetical component of the B12 transporter BtuM
SidCL21_3354	8.65807	8.57502	8.68446	8.63919	8.73519	8.68402	8.55876	8.65932	Dihydroxy-acid dehydratase (EC 4.2.1.9)
SidCL21_3460	8.65254	8.50069	8.75981	8.63768	9.19396	9.35746	8.8903	9.14724	Dihydrolipoamide acetyltransferase component of pyruvate dehydrogenase complex (EC 2.3.1.12)
SidCL21_2349	8.79023	8.65765	8.4606	8.63616	8.92736	8.89052	8.80991	8.87593	diguanylate cyclase/phosphodiesterase (GGDEF & EAL domains) with PAS/PAC sensor(s)
SidCL21_2030	8.65407	8.63318	8.61856	8.63527	8.73101	8.72112	8.65952	8.70389	hypothetical protein
SidCL21_1788	8.64045	8.78616	8.4778	8.6348	9.04658	9.0063	8.7744	8.94242	Fatty acid desaturase (EC 1.14.19.1)%3B Delta-9 fatty acid desaturase (EC 1.14.19.1)
SidCL21_3724	8.68243	8.6148	8.60521	8.63415	8.84333	8.94747	8.87122	8.88734	LPS-assembly protein LptD @ Organic solvent tolerance protein precursor
SidCL21_2392	8.68186	8.48163	8.72137	8.62829	8.5156	8.68673	8.36433	8.52222	NADH-ubiquinone oxidoreductase chain J (EC 1.6.5.3)
SidCL21_3590	8.59722	8.55822	8.72617	8.62721	8.9749	8.93841	8.97676	8.96336	Uroporphyrinogen III decarboxylase (EC 4.1.1.37)
SidCL21_1539	8.44864	8.79302	8.6247	8.62212	8.55293	8.63956	8.8179	8.67013	hypothetical protein
SidCL21_2465	8.93002	8.7238	8.20799	8.6206	7.89791	7.39666	6.5306	7.27506	Adenylyl-sulfate reductase [thioredoxin] (EC 1.8.4.10)
SidCL21_2322	8.53845	8.2852	9.01237	8.61201	9.59924	10.4513	9.95266	10.0011	Predicted D-lactate dehydrogenase%2C Fe-S protein%2C FAD/FMN-containing
SidCL21_667	8.63659	8.55874	8.63447	8.60994	7.96355	8.02401	8.46513	8.1509	Uncharacterized outer membrane protein YfaZ
SidCL21_1790	8.66093	8.55432	8.61363	8.60963	8.60971	9.15906	8.86207	8.87695	Pellicle/biofilm biosynthesis protein PelA%2C glycosyl hydrolase/deacetylase
SidCL21_3182	8.63447	8.57219	8.61684	8.60783	8.89117	8.92568	8.79125	8.86937	Magnesium and cobalt transport protein CorA
SidCL21_1533	8.67021	8.61705	8.52897	8.60541	8.46334	8.41287	8.69848	8.52489	Cytochrome c-type biogenesis protein CcmE%2C heme chaperone
SidCL21_3240	8.81161	8.5349	8.46936	8.60529	9.02016	9.0993	8.48284	8.86743	DNA translocase FtsK
SidCL21_3380	8.69954	8.51013	8.59599	8.60189	8.81902	8.88884	8.82536	8.84441	UDP-3-O-[3-hydroxymyristoyl] N-acetylglucosamine deacetylase (EC 3.5.1.108)
SidCL21_1398	8.69398	8.58908	8.52162	8.60156	8.76231	8.81575	8.98433	8.85413	UDP-4-amino-4-deoxy-L-arabinose formyltransferase (EC 2.1.2.13)
SidCL21_1455	8.64449	8.5845	8.5751	8.60136	8.74583	8.7785	8.57418	8.6995	ATP phosphoribosyltransferase regulatory subunit (EC 2.4.2.17)
SidCL21_2848	8.6556	8.53622	8.59974	8.59719	8.87189	8.85552	8.75058	8.82599	FIG016425: Soluble lytic murein transglycosylase and related regulatory proteins (some contain LysM/invasin domains)
SidCL21_3111	8.66055	8.55978	8.56925	8.59653	8.55924	8.55099	8.73957	8.6166	Adenylate cyclase (EC 4.6.1.1)
SidCL21_2173	8.48622	8.66708	8.62421	8.59251	8.65995	8.68712	8.84798	8.73168	Signal peptidase I (EC 3.4.21.89)
SidCL21_3614	8.66396	8.45619	8.65693	8.59236	8.57799	8.66373	8.75005	8.66392	Bis-ABC ATPase YbiT
SidCL21_87	8.73734	8.50744	8.53028	8.59168	8.80538	8.80439	8.21415	8.60797	Lipid A export permease/ATP-binding protein MsbA
SidCL21_3777	8.26509	8.90476	8.59999	8.58995	8.63331	8.66255	8.97631	8.75739	Chromosomal replication initiator protein DnaA
SidCL21_1701	8.62806	8.65643	8.47644	8.58698	8.96939	8.84065	9.10359	8.97121	Rhodanese-related sulfurtransferase
SidCL21_1695	8.46983	8.7397	8.53602	8.58185	8.58778	8.29909	8.59701	8.49463	Sulfide:quinone oxidoreductase%2C Type I
SidCL21_691	8.65292	8.76447	8.32089	8.57943	8.41549	8.06803	8.41594	8.29982	hypothetical protein
SidCL21_144	8.78362	8.4969	8.454	8.57817	8.17467	8.22965	7.53293	7.97908	Putative transmembrane protein
SidCL21_2802	8.5657	8.49581	8.67219	8.5779	8.24935	8.27511	8.52619	8.35021	SSU ribosomal protein S11p (S14e)
SidCL21_3406	8.57279	8.55249	8.60397	8.57642	8.08576	8.09858	8.43426	8.2062	Phosphate transport system regulatory protein PhoU
SidCL21_3757	8.53514	8.68671	8.50654	8.57613	8.32035	8.0513	8.40537	8.25901	Nitrogen regulation protein NtrY
SidCL21_1220	8.64141	8.52722	8.55826	8.57563	8.14634	8.10554	8.49287	8.24825	PpiC-type peptidyl-prolyl cis-trans isomerase
SidCL21_1241	8.77188	8.85252	8.09897	8.57446	7.86012	7.97798	8.02508	7.95439	Metal-dependent phosphohydrolase
SidCL21_538	8.52432	8.56652	8.62568	8.57217	8.62632	8.5083	8.36023	8.49828	Predicted signal-transduction protein containing cAMP-binding and CBS domains
SidCL21_3043	8.66036	8.56082	8.48888	8.57002	8.71133	8.62833	8.38936	8.57634	diguanylate cyclase/phosphodiesterase (GGDEF & EAL domains) with PAS/PAC sensor(s)
SidCL21_1892	8.99928	8.15582	8.54848	8.56786	9.00022	8.87194	9.39669	9.08962	Primosomal replication protein N
SidCL21_645	8.46505	8.54281	8.69056	8.56614	10.7552	10.8193	10.4768	10.6838	Hydrogenase maturation factor HoxV/HupK
SidCL21_2321	8.57481	8.24184	8.87862	8.56509	9.82006	10.2628	9.68568	9.92283	Predicted L-lactate dehydrogenase%2C Iron-sulfur cluster-binding subunit YkgF
SidCL21_349	8.59165	8.532	8.56747	8.5637	8.6697	8.74843	8.55398	8.65737	Response regulator of zinc sigma-54-dependent two-component system
SidCL21_253	8.64257	8.52988	8.51687	8.56311	8.45941	8.48091	8.63992	8.52675	hypothetical protein
SidCL21_2184	8.50793	8.52988	8.64876	8.56219	8.52744	8.49378	8.76667	8.59596	Protein kinase
SidCL21_1619	8.4418	8.63737	8.57738	8.55218	7.1374	7.61479	7.93514	7.56244	hypothetical protein
SidCL21_1270	8.57158	8.65059	8.42755	8.54991	8.56604	8.66137	8.26402	8.49714	hypothetical protein
SidCL21_451	8.58165	8.84082	8.22619	8.54955	8.1964	8.06565	8.13955	8.13387	Ribosome hibernation promoting factor Hpf
SidCL21_3257	8.64084	8.44976	8.5477	8.5461	8.90485	8.79581	8.7953	8.83199	MSHA biogenesis protein MshI
SidCL21_1465	8.20667	8.69808	8.71885	8.5412	8.25129	8.13021	8.67666	8.35272	hypothetical protein
SidCL21_62	8.4278	8.59137	8.59949	8.53955	8.45322	8.34539	8.31787	8.37216	Glucose-1-phosphate thymidylyltransferase (EC 2.7.7.24)
SidCL21_29	8.50476	8.44499	8.66696	8.5389	8.62782	8.71659	8.4797	8.60803	Polyphosphate kinase (EC 2.7.4.1)
SidCL21_1613	8.56611	8.56341	8.48213	8.53722	8.53971	8.50699	8.59352	8.54674	Aspartate aminotransferase (EC 2.6.1.1)
SidCL21_181	8.57501	8.50339	8.50521	8.52787	8.4706	8.48669	8.7221	8.5598	2-polyprenylphenol hydroxylase and related flavodoxin oxidoreductases / CDP-6-deoxy-delta-3%2C4-glucoseen reductase-like
SidCL21_3391	8.69473	8.54805	8.33114	8.52464	8.91758	8.73241	8.59643	8.74881	UDP-N-acetylmuramoyl-tripeptide--D-alanyl-D-alanine ligase (EC 6.3.2.10)
SidCL21_1778	8.38818	8.42232	8.75892	8.52314	9.04545	9.45173	8.952	9.14973	hypothetical protein
SidCL21_1645	8.34531	8.70114	8.52267	8.52304	8.17398	8.24023	8.46195	8.29205	hypothetical protein
SidCL21_1812	8.5596	8.41774	8.59049	8.52261	8.49328	8.80582	8.76925	8.68945	3-oxoacyl-[acyl-carrier-protein] synthase%2C KASIII (EC 2.3.1.180)
SidCL21_3098	8.52724	8.58475	8.44819	8.52006	8.68419	8.55862	8.54136	8.59472	Aerotaxis sensor receptor protein
SidCL21_600	8.57299	8.45396	8.52109	8.51601	8.58676	8.77159	8.66396	8.6741	Peptidase M23B
SidCL21_2575	8.26208	8.60276	8.67999	8.51494	7.4369	7.6237	7.68711	7.58257	hypothetical protein
SidCL21_926	8.46875	8.63269	8.43624	8.51256	8.3467	7.82194	8.19432	8.12099	Lipoprotein YcfM%2C part of a salvage pathway of unknown substrate
SidCL21_1684	8.56428	8.50096	8.47236	8.51253	7.94039	8.26011	8.573	8.25784	SSU ribosomal protein S15p (S13e)
SidCL21_3787	8.69082	8.32302	8.5232	8.51235	8.41144	8.93092	8.81391	8.71875	ATP synthase F0 sector subunit b (EC 3.6.3.14)
SidCL21_463	8.61675	8.42403	8.49372	8.5115	8.59086	8.68053	8.52375	8.59838	3-oxoacyl-[acyl-carrier-protein] synthase%2C KASII (EC 2.3.1.179)
SidCL21_2499	8.45347	8.59847	8.48186	8.51127	8.77816	8.6056	8.60627	8.66335	Type I restriction-modification system%2C restriction subunit R (EC 3.1.21.3)
SidCL21_3788	8.38496	8.483	8.65333	8.5071	8.18422	8.34245	8.947	8.49122	ATP synthase delta chain (EC 3.6.3.14)
SidCL21_915	8.56184	8.39376	8.56543	8.50701	8.47894	8.57291	8.48598	8.51261	Probable Co/Zn/Cd efflux system membrane fusion protein
SidCL21_267	8.61282	8.33944	8.56517	8.50581	8.52637	8.58707	8.35954	8.49099	sodium-solute symporter%2C putative
SidCL21_2932	8.54588	8.38294	8.58621	8.50501	8.75547	8.78718	8.60107	8.71457	hypothetical protein
SidCL21_3113	8.58886	8.41889	8.50334	8.5037	8.57591	8.50611	8.54738	8.54313	Protein phosphatase 2C-like
SidCL21_2924	8.57056	8.44723	8.49237	8.50339	8.77771	8.82983	8.59352	8.73369	general secretion pathway protein%2C ATPase
SidCL21_1440	8.52014	8.42546	8.56415	8.50325	8.60108	8.82387	8.62291	8.68262	Cytoskeleton protein RodZ
SidCL21_671	8.61714	8.35599	8.53524	8.50279	8.55504	8.75914	8.73799	8.68405	4-hydroxy-tetrahydrodipicolinate synthase (EC 4.3.3.7)
SidCL21_712	8.59563	8.54831	8.35023	8.49806	7.8248	7.71223	7.89507	7.8107	Chaperone protein HscB
SidCL21_3163	8.5432	8.48081	8.46963	8.49788	8.45997	8.40396	8.4133	8.42574	Outer membrane protein A precursor
SidCL21_2430	8.53348	7.74484	9.19921	8.49251	9.46299	9.63144	10.7778	9.95742	Phosphate ABC transporter%2C periplasmic phosphate-binding protein PstS (TC 3.A.1.7.1)
SidCL21_2291	8.62573	8.3175	8.52267	8.48863	8.68082	8.69905	8.35061	8.57683	3-isopropylmalate dehydrogenase (EC 1.1.1.85)
SidCL21_1945	8.46592	8.61605	8.37083	8.48427	8.14982	7.98366	8.18817	8.10722	Alkyl hydroperoxide reductase subunit C-like protein
SidCL21_759	8.48837	8.41315	8.54667	8.48273	8.63878	8.7694	8.52619	8.64479	Homoserine dehydrogenase (EC 1.1.1.3)
SidCL21_3132	8.76412	8.2213	8.4606	8.48201	8.78804	8.67703	8.21566	8.56024	hypothetical protein
SidCL21_3064	8.62066	8.31504	8.50521	8.4803	8.74675	8.67937	8.30583	8.57732	Flagellar P-ring protein FlgI
SidCL21_58	8.36387	8.53067	8.54252	8.47902	8.5702	8.36727	8.70172	8.5464	Protein-L-isoaspartate O-methyltransferase (EC 2.1.1.77)
SidCL21_3776	8.10783	8.87377	8.45179	8.4778	8.53652	8.49423	8.82585	8.61887	DNA polymerase III beta subunit (EC 2.7.7.7)
SidCL21_1601	8.43604	8.47669	8.51767	8.4768	8.42933	8.57959	8.47654	8.49515	ATP-dependent Clp protease proteolytic subunit (EC 3.4.21.92)
SidCL21_3	8.57158	8.45925	8.39947	8.47677	8.38447	8.43053	8.20351	8.3395	Ubiquinone biosynthesis regulatory protein kinase UbiB
SidCL21_2323	8.32579	8.21109	8.89273	8.47654	7.92583	9.07675	8.86737	8.62332	L-lactate permease
SidCL21_3036	8.43226	8.37145	8.62544	8.47638	8.47949	8.39688	8.22246	8.36628	Flagellar motor switch protein FliM
SidCL21_2462	8.99024	8.21637	8.22004	8.47555	8.39684	8.48758	7.98392	8.28945	Similar to cobalamin biosynthesis protein CbiB
SidCL21_1504	8.64776	8.23145	8.53472	8.47131	7.90123	7.9034	7.67945	7.82803	hypothetical protein
SidCL21_547	8.31375	8.65522	8.44431	8.47109	9.16498	9.03027	9.31607	9.17044	Cytochrome c-type protein NapC
SidCL21_3678	8.45106	8.55666	8.39143	8.46638	8.13513	7.99557	7.89507	8.00859	Osmosensitive K+ channel histidine kinase KdpD
SidCL21_31	8.66207	8.39522	8.33773	8.465	8.71322	8.64833	8.23071	8.53075	N-acetylglutamate synthase (EC 2.3.1.1)
SidCL21_3267	8.59065	8.28426	8.5137	8.46287	8.74859	8.64156	8.62234	8.67083	MSHA biogenesis protein MshE
SidCL21_676	8.59861	8.39609	8.38941	8.46137	8.45209	8.55692	8.41462	8.47455	hypothetical protein
SidCL21_2283	8.44489	8.44189	8.49425	8.46034	8.62882	8.61863	8.5341	8.59385	Acetyl-coenzyme A carboxyl transferase beta chain (EC 6.4.1.2)
SidCL21_2600	8.32962	8.50986	8.54123	8.46023	8.41434	8.28229	8.55816	8.41826	hypothetical protein
SidCL21_650	8.48408	8.57784	8.31877	8.46023	10.0127	9.84368	9.7651	9.87382	[NiFe] hydrogenase metallocenter assembly protein HypD
SidCL21_285	8.48193	8.53754	8.36057	8.46001	8.59035	8.45707	8.42251	8.48998	3-oxoacyl-[ACP] synthase (EC 2.3.1.41) FabV like
SidCL21_635	8.09354	8.55249	8.73164	8.45923	11.1033	11.3681	11.7092	11.3935	Uptake [NiFe] hydrogenase%2C small subunit HyaA (EC 1.12.99.6)
SidCL21_637	8.10922	8.48464	8.78305	8.45897	11.6521	11.7431	11.1746	11.5232	Uptake [NiFe] hydrogenase%2C cytochrome b subunit HyaC
SidCL21_1622	8.37155	8.49988	8.50547	8.45897	8.05189	8.12736	8.27567	8.15164	Capsular polysaccharide biosynthesis protein
SidCL21_1628	8.36036	8.6128	8.40176	8.45831	8.29853	8.43974	8.39805	8.37877	hypothetical protein
SidCL21_1566	8.39116	8.4931	8.48564	8.45663	8.3582	8.13248	8.10974	8.20014	hypothetical protein
SidCL21_449	8.48408	8.45004	8.43484	8.45632	8.51236	8.30967	8.01381	8.27861	HPr kinase/phosphorylase
SidCL21_2042	8.41973	8.45312	8.47399	8.44895	8.5676	8.59327	8.33329	8.49805	hypothetical protein
SidCL21_1042	8.36969	8.27701	8.69594	8.44755	8.02405	8.09684	7.96964	8.03017	hypothetical protein
SidCL21_1672	8.47027	8.41774	8.45234	8.44678	8.96108	8.97655	8.41264	8.78343	Lead%2C cadmium%2C zinc and mercury transporting ATPase (EC 3.6.3.3) (EC 3.6.3.5)%3B Copper-translocating P-type ATPase (EC 3.6.3.4)
SidCL21_60	8.46418	8.44695	8.4284	8.44651	8.63331	8.67625	8.68652	8.66536	dTDP-4-dehydrorhamnose reductase (EC 1.1.1.133)
SidCL21_3230	8.39047	8.54202	8.40519	8.44589	8.30792	7.94732	8.51946	8.25823	diheme cytochrome c
SidCL21_1623	8.24824	8.54018	8.54822	8.44555	7.85927	7.79133	7.92684	7.85915	hypothetical protein
SidCL21_2574	8.50772	8.40305	8.42474	8.44517	8.04666	8.11419	8.03197	8.06427	Type I antifreeze protein
SidCL21_0462	8.48085	8.42203	8.43092	8.4446	8.50802	8.2034	8.31009	8.3405	Malate:quinone oxidoreductase (EC 1.1.5.4)
SidCL21_2400	8.4037	8.38646	8.54304	8.4444	8.0792	8.08162	8.45042	8.20375	NADH-ubiquinone oxidoreductase chain B (EC 1.6.5.3)
SidCL21_3014	8.48922	8.35748	8.48645	8.44439	8.37497	8.30262	8.21339	8.297	Imidazoleglycerol-phosphate dehydratase (EC 4.2.1.19)
SidCL21_512	8.43025	8.48737	8.39431	8.43731	8.07773	8.08515	8.05498	8.07262	Uncharacterized protease YdcP
SidCL21_2155	8.35919	8.46703	8.46526	8.43049	8.5629	8.46521	8.57359	8.5339	diguanylate cyclase/phosphodiesterase (GGDEF & EAL domains) with PAS/PAC sensor(s)
SidCL21_3725	8.54196	8.44751	8.3014	8.43029	8.47949	8.53947	8.35199	8.45699	Periplasmic chaperone and peptidyl-prolyl cis-trans isomerase of outer membrane proteins SurA (EC 5.2.1.8)
SidCL21_568	8.53119	8.26877	8.49076	8.43024	8.47394	8.54375	8.38196	8.46655	Cobalt-zinc-cadmium resistance protein CzcA%3B Cation efflux system protein CusA
SidCL21_518	8.00919	8.23112	9.04735	8.42922	4.80691	4.85789	4.82696	4.83058	Alkaline phosphatase (EC 3.1.3.1)
SidCL21_3127	8.32818	8.42887	8.53054	8.4292	8.53865	8.52137	8.49162	8.51721	Cell division coordinator CpoB
SidCL21_1811	8.52974	8.33854	8.41825	8.42884	8.66239	8.95005	8.65339	8.75528	Malonyl CoA-acyl carrier protein transacylase (EC 2.3.1.39)
SidCL21_1318	8.26883	8.50501	8.5076	8.42715	8.43961	8.43744	8.42054	8.43253	hypothetical protein
SidCL21_1508	8.39253	8.47779	8.40661	8.42564	8.5785	8.63195	8.44785	8.55277	diguanylate cyclase/phosphodiesterase (GGDEF & EAL domains) with PAS/PAC sensor(s)
SidCL21_2997	8.5399	8.25857	8.47807	8.42551	8.8974	8.75324	8.03111	8.56058	Molybdopterin oxidoreductase
SidCL21_3302	8.30454	8.67045	8.29279	8.42259	8.1217	8.25386	8.48598	8.28718	Spermidine synthase long (EC 2.5.1.16)
SidCL21_2225	8.24419	8.50851	8.51476	8.42249	8.38506	8.31669	8.53834	8.41336	hypothetical protein
SidCL21_2937	8.44224	8.36076	8.46143	8.42148	8.64076	8.58873	8.3907	8.54006	Glutaminyl-tRNA synthetase (EC 6.1.1.18)
SidCL21_3099	8.42936	8.5195	8.31239	8.42042	8.51938	8.39499	8.48849	8.46762	Methyl-accepting chemotaxis sensor/transducer protein
SidCL21_2131	8.54114	8.40363	8.30843	8.41773	8.68082	8.62551	8.69251	8.66628	Diguanylate cyclase (EC 2.7.7.65) > Globin-coupled heme-based oxygen sensor DgcO
SidCL21_2251	8.26534	8.28551	8.70129	8.41738	8.03012	8.12508	8.4047	8.18663	hypothetical protein
SidCL21_634	8.43337	8.36819	8.43512	8.41223	8.39743	8.38549	8.03968	8.2742	Methyl-accepting chemotaxis sensor/transducer protein
SidCL21_1902	8.77557	8.10584	8.34012	8.40718	8.62532	8.71923	7.86452	8.40303	hypothetical protein
SidCL21_3392	8.54341	8.42716	8.24831	8.40629	8.78356	8.46386	8.62917	8.62553	UDP-N-acetylmuramoylalanyl-D-glutamate--2%2C6-diaminopimelate ligase (EC 6.3.2.13)
SidCL21_2593	8.44357	8.29303	8.47318	8.40326	7.92094	8.1827	8.50839	8.20401	Aspartate 1-decarboxylase (EC 4.1.1.11)
SidCL21_3097	8.40801	8.47614	8.32149	8.40188	8.49437	8.33309	8.3108	8.37942	Chemotaxis protein CheV (EC 2.7.3.-)
SidCL21_1248	8.32171	8.47338	8.38276	8.39262	8.18829	8.11419	8.41989	8.24079	2-Keto-3-deoxy-D-manno-octulosonate-8-phosphate synthase (EC 2.5.1.55)
SidCL21_46	8.7263	8.37175	8.06723	8.38843	9.09475	9.32528	8.26621	8.89541	Exodeoxyribonuclease III (EC 3.1.11.2)
SidCL21_1225	8.36807	8.43794	8.35496	8.38699	8.71039	8.63836	8.50282	8.61719	Predicted ATPase related to phosphate starvation-inducible protein PhoH
SidCL21_251	8.43003	8.28206	8.4432	8.38509	8.51452	8.741	8.36774	8.54109	ADP-heptose--lipooligosaccharide heptosyltransferase II
SidCL21_3226	8.37781	8.4534	8.32361	8.38494	8.30855	8.39783	8.10076	8.26904	diguanylate cyclase/phosphodiesterase (GGDEF & EAL domains) with PAS/PAC sensor(s)
SidCL21_3604	8.39139	8.27353	8.48915	8.38469	8.09374	7.86632	7.86452	7.94153	PTS system%2C galactosamine-specific IIA component (EC 2.7.1.69)
SidCL21_751	8.4694	8.37204	8.29925	8.38023	8.38506	8.23177	8.2793	8.29871	hypothetical protein
SidCL21_623	8.32195	8.36463	8.45041	8.379	8.51776	8.21578	8.38802	8.37385	Type I restriction-modification system%2C restriction subunit R (EC 3.1.21.3)
SidCL21_1200	8.41591	8.28237	8.43064	8.37631	8.21582	8.06506	8.38129	8.22072	FIG01074555: hypothetical protein
SidCL21_3274	8.35003	8.412	8.33653	8.36619	8.41376	8.51876	8.89456	8.60903	hypothetical protein
SidCL21_2845	8.35521	8.41401	8.32813	8.36578	8.18354	7.92192	8.16876	8.09141	hypothetical protein
SidCL21_3271	8.32723	8.43114	8.33444	8.36427	8.54554	8.69098	8.60512	8.61388	Protein-export protein SecB (maintains pre-export unfolded state)
SidCL21_868	8.49029	8.32912	8.26664	8.36202	8.55661	8.58583	8.19969	8.44738	Electron transport complex protein RnfG
SidCL21_3728	8.47524	8.32026	8.2863	8.3606	8.78266	8.74323	8.36365	8.62985	Hydroxymethylpyrimidine phosphate kinase ThiD (EC 2.7.4.7)
SidCL21_1140	8.40393	8.44076	8.23393	8.35954	8.48613	8.48536	8.2894	8.42029	NrfJ
SidCL21_2791	8.5054	8.48327	8.08016	8.35627	8.20044	8.20933	8.48473	8.29817	Single-stranded DNA-binding protein
SidCL21_2319	8.46135	8.0742	8.53106	8.35554	9.26735	9.61508	9.51729	9.46657	Predicted L-lactate dehydrogenase%2C Fe-S oxidoreductase subunit YkgE
SidCL21_303	8.47395	8.29646	8.2934	8.3546	8.58057	8.64912	8.38331	8.53767	Adenylate cyclase (EC 4.6.1.1)
SidCL21_1789	8.45544	8.20446	8.39832	8.35274	7.81341	7.97292	7.76981	7.85205	UDP-glucose 4-epimerase (EC 5.1.3.2)
SidCL21_362	8.2852	8.34669	8.41656	8.34948	8.28338	8.30666	8.30726	8.2991	hypothetical protein
SidCL21_481	8.25253	8.49717	8.29155	8.34708	7.79394	7.87653	8.26986	7.98011	hypothetical protein
SidCL21_2452	8.43092	8.18305	8.42559	8.34652	8.7867	8.74732	8.37588	8.63663	DNA repair protein RecN
SidCL21_536	8.45193	8.23047	8.35644	8.34628	8.41376	8.38882	8.34163	8.3814	Gamma-glutamyl phosphate reductase (EC 1.2.1.41)
SidCL21_949	8.37758	8.40768	8.24799	8.34442	8.44983	8.59286	8.23071	8.42447	diguanylate cyclase/phosphodiesterase (GGDEF & EAL domains) with PAS/PAC sensor(s)
SidCL21_1755	8.43136	8.16234	8.42446	8.33939	8.19303	8.46791	8.5268	8.39591	High-affinity branched-chain amino acid transport system permease protein LivH (TC 3.A.1.4.1)
SidCL21_159	8.39322	8.30764	8.31695	8.33927	8.51992	8.39215	8.48158	8.46455	Adenylate cyclase (EC 4.6.1.1)
SidCL21_3096	8.3655	8.37647	8.27572	8.33923	8.6353	8.50742	8.3513	8.49801	Chemotaxis protein CheV (EC 2.7.3.-)
SidCL21_3372	8.15122	8.30144	8.55826	8.33697	8.65407	8.89354	8.6936	8.74707	hypothetical protein
SidCL21_1501	8.37873	8.18877	8.44264	8.33672	8.24349	8.24706	8.2352	8.24192	Fructose-bisphosphate aldolase class I (EC 4.1.2.13)
SidCL21_669	8.47676	8.29397	8.23135	8.33403	8.44303	8.4818	8.19739	8.37407	Ferrous iron transport protein B
SidCL21_1300	8.42646	8.17933	8.39373	8.33317	8.39508	8.61782	8.43035	8.48109	Biosynthetic Aromatic amino acid aminotransferase beta (EC 2.6.1.57)
SidCL21_872	8.41185	8.17358	8.41372	8.33305	8.18626	8.38549	8.25889	8.27688	Electron transport complex protein RnfA
SidCL21_1207	8.21782	8.38089	8.39718	8.33196	8.4027	8.21899	8.24264	8.28811	hypothetical protein
SidCL21_426	8.11423	8.51335	8.36409	8.33056	7.79661	7.6525	8.10158	7.85023	hypothetical protein
SidCL21_3295	8.12584	8.44555	8.41684	8.32941	8.10743	8.36147	8.52741	8.3321	hypothetical protein
SidCL21_3558	8.54052	8.1844	8.25751	8.32747	8.2198	8.40959	8.36228	8.33056	Aspartyl-tRNA(Asn) amidotransferase subunit A (EC 6.3.5.6) @ Glutamyl-tRNA(Gln) amidotransferase subunit A (EC 6.3.5.7)
SidCL21_3224	8.59742	8.18237	8.19847	8.32609	8.12028	8.17831	8.14909	8.14923	Hydrogenase-4 component B
SidCL21_528	8.38196	8.34669	8.24895	8.32587	9.08786	9.0643	8.9231	9.02509	diguanylate cyclase/phosphodiesterase (GGDEF & EAL domains) with PAS/PAC sensor(s)
SidCL21_3100	8.56143	8.34578	8.06975	8.32566	8.67938	8.81079	7.99189	8.49402	diguanylate cyclase/phosphodiesterase (GGDEF & EAL domains) with PAS/PAC sensor(s)
SidCL21_3012	8.45566	8.26081	8.25117	8.32255	8.18965	8.39262	8.01642	8.19956	Phosphoribosylformimino-5-aminoimidazole carboxamide ribotide isomerase (EC 5.3.1.16)
SidCL21_3598	8.48687	8.20247	8.27447	8.32127	8.37735	8.28281	8.25447	8.30488	Type IV pilus biogenesis protein PilN
SidCL21_597	8.13462	8.39609	8.4284	8.3197	7.63591	7.49534	8.28075	7.804	hypothetical protein
SidCL21_1302	8.37202	8.16199	8.41117	8.31506	8.44303	8.26115	8.08262	8.26227	Cyclohexadienyl dehydrogenase (EC 1.3.1.12)(EC 1.3.1.43)
SidCL21_3117	8.36107	8.39609	8.1739	8.31035	8.66581	8.4138	8.37926	8.48629	Succinyl-CoA ligase [ADP-forming] alpha chain (EC 6.2.1.5)
SidCL21_503	8.3613	8.22294	8.34578	8.31001	8.19303	8.44843	8.47717	8.37288	Arginine decarboxylase (EC 4.1.1.19)%3B Ornithine decarboxylase (EC 4.1.1.17)%3B Lysine decarboxylase (EC 4.1.1.18)
SidCL21_206	8.51741	8.09907	8.31087	8.30912	8.53439	8.59327	8.05075	8.3928	Ribulose-phosphate 3-epimerase (EC 5.1.3.1)
SidCL21_555	8.35309	8.2373	8.32813	8.30617	8.33389	8.37113	8.34786	8.35096	hypothetical protein
SidCL21_2699	8.43426	8.34669	8.13727	8.30607	8.12454	8.02585	8.14274	8.09771	hypothetical protein
SidCL21_1618	8.32291	8.34699	8.24449	8.30479	8.68275	8.9436	8.46958	8.69864	General secretion pathway protein A
SidCL21_3779	8.33081	8.26687	8.31087	8.30285	8.11244	8.35613	8.46131	8.30996	tRNA-5-carboxymethylaminomethyl-2-thiouridine(34) synthesis protein MnmE
SidCL21_914	8.33153	8.18776	8.38768	8.30232	8.47561	8.62066	8.50406	8.53344	Efflux transport system%2C outer membrane factor (OMF) lipoprotein
SidCL21_3112	8.31593	8.30918	8.27291	8.29934	8.20648	8.02951	8.25521	8.16373	hypothetical protein
SidCL21_3107	8.30284	8.29677	8.29802	8.29921	8.658	8.52267	8.51885	8.5665	Chemotactic transducer-related protein
SidCL21_2104	8.44687	8.14409	8.28661	8.29252	8.45378	8.40772	8.11381	8.3251	Quinone oxidoreductase (EC 1.6.5.5)
SidCL21_3715	8.38588	8.28928	8.19584	8.29033	8.58005	8.55819	8.57948	8.57258	hypothetical protein
SidCL21_1082	8.52661	8.15891	8.17825	8.28792	9.14486	9.2579	8.21036	8.87104	putative Zn-dependent protease containing TPR repeats
SidCL21_3151	8.32291	8.13541	8.39603	8.28478	8.79785	8.76134	8.36365	8.64094	General secretion pathway protein E
SidCL21_596	8.29331	8.22655	8.33264	8.28416	8.15607	8.1849	8.44204	8.261	hypothetical protein
SidCL21_1457	8.26334	8.17967	8.40861	8.28387	8.27063	8.38167	8.48033	8.37754	Alpha-L-Rha alpha-1%2C3-L-rhamnosyltransferase (EC 2.4.1.-)
SidCL21_2285	8.31786	8.23112	8.29925	8.28274	8.14843	8.1827	8.24561	8.19225	Tryptophan synthase beta chain (EC 4.2.1.20)
SidCL21_3150	8.43203	8.09047	8.31331	8.2786	8.54766	8.57668	8.3298	8.48471	General secretion pathway protein D
SidCL21_3027	8.16253	8.28551	8.38739	8.27848	7.66543	7.21767	7.49354	7.45888	Flagellar hook-basal body complex protein FliE
SidCL21_773	8.33057	8.07129	8.42446	8.27544	8.25971	8.19472	8.37724	8.27722	High-affinity branched-chain amino acid transport system permease protein LivH (TC 3.A.1.4.1)
SidCL21_3277	8.3152	8.2028	8.30599	8.27466	8.27829	8.39262	8.113	8.2613	2%2C3-bisphosphoglycerate-independent phosphoglycerate mutase (EC 5.4.2.12)
SidCL21_254	8.34791	8.20579	8.26853	8.27408	8.37378	8.44934	8.28075	8.36796	hypothetical protein
SidCL21_1595	8.2884	8.31196	8.22134	8.2739	7.81341	7.6659	7.55223	7.67718	Glucose-6-phosphate isomerase (EC 5.3.1.9)
SidCL21_1358	8.37411	8.17866	8.26696	8.27324	8.16368	8.1838	7.84509	8.06419	hypothetical protein
SidCL21_333	8.47092	8.15479	8.1922	8.27264	8.76003	8.61335	8.39003	8.58781	Protein phosphatase 2C-like
SidCL21_1653	8.05271	8.45981	8.30354	8.27202	7.86776	7.90407	8.24413	8.00532	Glycosyltransferase
SidCL21_3759	8.32675	8.4143	8.0647	8.26858	8.10886	7.99994	8.18276	8.09719	16S rRNA (cytosine(967)-C(5))-methyltransferase (EC 2.1.1.176)
SidCL21_757	8.22066	8.23112	8.35319	8.26832	8.13019	8.23706	8.59177	8.31968	Alanine transaminase (EC 2.6.1.2)
SidCL21_468	8.3627	8.18136	8.25307	8.26571	8.40153	8.45571	8.17656	8.3446	Patatin
SidCL21_3088	8.28297	8.30051	8.21093	8.26481	8.25453	7.81205	7.74801	7.9382	Flagellar biosynthesis protein FlhF
SidCL21_3560	8.3004	8.2899	8.19518	8.26183	8.26035	8.46971	8.25815	8.32941	Aspartyl-tRNA(Asn) amidotransferase subunit B (EC 6.3.5.6) @ Glutamyl-tRNA(Gln) amidotransferase subunit B (EC 6.3.5.7)
SidCL21_1596	8.24849	8.3676	8.15468	8.25693	7.96276	7.84291	7.8703	7.89199	Glycogen synthase%2C ADP-glucose transglucosylase (EC 2.4.1.21)
SidCL21_3067	8.43848	8.11859	8.20766	8.25491	8.59138	8.41053	7.80442	8.26878	Flagellar basal-body rod protein FlgF
SidCL21_2399	8.21239	8.15925	8.38941	8.25368	8.01872	8.17059	8.31998	8.16976	NADH-ubiquinone oxidoreductase chain C (EC 1.6.5.3)
SidCL21_3606	8.32026	8.21505	8.21126	8.24886	8.49437	8.52829	8.38802	8.47023	Glutamate--cysteine ligase (EC 6.3.2.2)%2C divergent%2C of Alpha- and Beta-proteobacteria type
SidCL21_2000	8.33081	8.25665	8.15875	8.24874	8.44189	8.50479	8.3907	8.44579	Tryptophanyl-tRNA synthetase (EC 6.1.1.2)
SidCL21_2262	8.21498	8.31873	8.20766	8.24712	8.21715	7.96146	8.12432	8.10098	FIG003879: Uncharacterized subgroup of the nitrilase superfamily
SidCL21_863	8.30843	8.31196	8.1179	8.2461	8.30292	8.36582	8.31504	8.32793	hypothetical protein
SidCL21_760	8.25304	8.18977	8.2934	8.24541	8.2802	8.30967	8.35268	8.31419	Threonine synthase (EC 4.2.3.1)
SidCL21_2401	8.02434	8.37234	8.33563	8.2441	7.59763	7.62532	8.38533	7.86943	NADH ubiquinone oxidoreductase chain A (EC 1.6.5.3)
SidCL21_3685	8.20693	8.30578	8.21777	8.2435	7.75968	7.54738	7.19054	7.4992	Potassium-transporting ATPase B chain (EC 3.6.3.12) (TC 3.A.3.7.1)
SidCL21_2754	8.16334	8.40392	8.15604	8.2411	8.35699	8.07277	8.31363	8.2478	hypothetical protein
SidCL21_540	7.97139	8.21472	8.52871	8.23827	7.93232	7.56852	8.19739	7.89941	Inner membrane protein YjcH%2C clustering with ActP
SidCL21_57	8.25102	8.22491	8.23296	8.2363	8.5156	8.53303	8.78463	8.61109	Phosphomethylpyrimidine synthase ThiC (EC 4.1.99.17)
SidCL21_2269	8.69954	7.9358	8.07335	8.23623	8.55083	8.84481	7.93146	8.44236	ADP-heptose--lipooligosaccharide heptosyltransferase II
SidCL21_329	8.28347	8.20513	8.21159	8.23339	8.52851	8.63396	8.35749	8.50665	Guanosine-3'%2C5'-bis(diphosphate) 3'-pyrophosphohydrolase (EC 3.1.7.2) / GTP pyrophosphokinase (EC 2.7.6.5)%2C (p)ppGpp synthetase II
SidCL21_2797	8.11949	8.0038	8.57687	8.23339	8.13653	8.26271	8.08013	8.15979	hypothetical protein
SidCL21_1920	8.30818	8.13227	8.25909	8.23318	8.40911	8.48758	8.07096	8.32255	Glucose-methanol-choline (GMC) oxidoreductase:NAD binding site
SidCL21_856	8.36083	8.22557	8.11092	8.23244	8.50312	8.34881	8.32209	8.39134	hypothetical protein
SidCL21_854	8.15095	8.21999	8.31907	8.23	8.11244	8.11362	8.0651	8.09705	Lipopolysaccharide export system permease protein LptG
SidCL21_3227	8.15068	8.32882	8.19946	8.22632	8.1316	7.95505	7.92777	8.00481	transcriptional regulator-related protein
SidCL21_2253	8.23528	7.97527	8.46827	8.22628	7.93878	7.85329	7.99366	7.92858	hypothetical protein
SidCL21_1244	8.45873	8.6678	7.54084	8.22246	6.93897	6.44092	5.99828	6.45939	hypothetical protein
SidCL21_1799	8.26659	8.18237	8.21615	8.2217	8.44926	8.37497	8.24116	8.35513	Protein lysine acetyltransferase Pat (EC 2.3.1.-)
SidCL21_179	8.2852	8.23373	8.14241	8.22044	8.36361	8.42914	8.25668	8.34981	Uncharacterized protein EC-HemY in Proteobacteria (unrelated to HemY-type PPO in GramPositives)
SidCL21_3388	8.4935	8.06764	8.09721	8.21945	8.658	8.59904	8.08013	8.44572	Cell division protein FtsW
SidCL21_2267	8.22427	8.23145	8.19154	8.21575	8.36241	8.41754	8.52313	8.43436	Branched-chain amino acid aminotransferase (EC 2.6.1.42)
SidCL21_509	8.25732	8.2512	8.1383	8.2156	7.85415	7.47668	8.19739	7.84274	hypothetical protein
SidCL21_67	8.47999	8.03812	8.12692	8.21501	8.41376	8.53818	8.23221	8.39472	Mannose-1-phosphate guanylyltransferase (EC 2.7.7.13) / Mannose-6-phosphate isomerase (EC 5.3.1.8)
SidCL21_3534	8.26659	8.15101	8.21777	8.21179	7.88375	8.12337	8.12593	8.04435	diguanylate cyclase/phosphodiesterase (GGDEF & EAL domains) with PAS/PAC sensor(s)
SidCL21_2038	8.27008	8.14167	8.20734	8.20636	8.10384	8.28638	8.22847	8.20623	[Protein-PII] uridylyltransferase (EC 2.7.7.59) / [Protein-PII]-UMP uridylyl-removing enzyme
SidCL21_2804	8.11783	8.18035	8.32058	8.20625	7.81517	7.59843	8.23744	7.88368	LSU ribosomal protein L36p @ LSU ribosomal protein L36p%2C zinc-dependent
SidCL21_184	8.03053	8.4819	8.10144	8.20462	8.18013	7.82756	7.82341	7.9437	Xylulose-5-phosphate phosphoketolase (EC 4.1.2.9) @ Fructose-6-phosphate phosphoketolase (EC 4.1.2.22)
SidCL21_776	8.30332	7.95449	8.35556	8.20446	8.44189	8.38977	8.36569	8.39912	Malonate-semialdehyde dehydrogenase [inositol] (EC 1.2.1.18)
SidCL21_2490	8.27679	8.19714	8.13761	8.20385	7.6537	7.92848	8.43686	8.00634	Transcription termination factor Rho
SidCL21_3472	8.23017	8.1572	8.2057	8.19769	8.0792	8.13078	7.8856	8.03186	UPF0001 protein YggS
SidCL21_1707	8.06338	8.33611	8.19254	8.19734	7.99179	8.07159	8.16954	8.07764	hypothetical protein
SidCL21_677	8.28075	8.23503	8.07622	8.19733	8.31539	8.27973	8.36706	8.32073	Thiol peroxidase%2C Bcp-type (EC 1.11.1.15)
SidCL21_3241	8.05329	8.25985	8.24545	8.18619	8.08794	7.81063	8.20045	8.03301	Response regulator containing a CheY-like receiver domain and an HTH DNA-binding domain
SidCL21_711	8.17988	8.27036	8.10742	8.18588	7.8921	7.7608	7.93514	7.86268	Iron-sulfur cluster assembly iron binding protein IscA
SidCL21_2021	8.26233	7.95686	8.33593	8.18504	8.24739	8.39641	8.55517	8.39966	Phosphatidate cytidylyltransferase (EC 2.7.7.41)
SidCL21_825	8.32026	8.10762	8.11546	8.18111	8.28211	8.28485	8.0718	8.21292	hypothetical protein
SidCL21_149	8.16709	8.19078	8.17691	8.17826	8.11957	7.9428	7.93972	8.0007	3-polyprenyl-4-hydroxybenzoate carboxy-lyase (EC 4.1.1.98)
SidCL21_2915	8.24393	8.15445	8.13555	8.17798	8.27447	8.40584	8.23893	8.30641	Histidinol dehydrogenase (EC 1.1.1.23)
SidCL21_2009	8.16119	8.13993	8.23039	8.17717	7.67029	7.70919	8.24857	7.87602	hypothetical protein
SidCL21_3717	8.17616	8.13436	8.2194	8.17664	7.95561	8.06625	8.1874	8.06975	UDP-N-acetylmuramate:L-alanyl-gamma-D-glutamyl-meso-diaminopimelate ligase (EC 6.3.2.-)
SidCL21_1400	8.18755	8.23177	8.10566	8.17499	7.88877	7.97925	8.17578	8.0146	4-deoxy-4-formamido-L-arabinose-phosphoundecaprenol deformylase ArnD (EC 3.5.1.n3)
SidCL21_2917	8.2548	8.27004	7.99476	8.1732	8.11101	8.06088	8.19279	8.12156	UDP-N-acetylglucosamine 1-carboxyvinyltransferase (EC 2.5.1.7)
SidCL21_2798	8.13954	7.96237	8.41344	8.17178	7.85329	7.81488	7.67835	7.78217	hypothetical protein
SidCL21_101	8.30648	8.0269	8.17424	8.16921	8.69854	9.01372	8.89456	8.86894	Biotin carboxylase of acetyl-CoA carboxylase (EC 6.3.4.14)
SidCL21_2919	8.28815	8.07565	8.1383	8.16737	8.36181	8.35515	8.21642	8.31113	Phospholipid ABC transporter shuttle protein MlaC
SidCL21_2344	8.20928	8.21736	8.07119	8.16594	8.16643	8.09451	7.94521	8.06872	Zn-dependent protease with chaperone function PA4632
SidCL21_3109	8.26158	8.08542	8.1506	8.16587	8.23498	8.32714	8.07597	8.2127	cyclic nucleotide-binding protein
SidCL21_2468	9.05413	7.7907	7.65274	8.16585	9.51148	8.57208	7.49229	8.52528	Putative sulfate permease
SidCL21_1559	8.18623	8.0829	8.22781	8.16564	8.07993	8.37785	8.47844	8.31207	Peptide chain release factor 2 @ programmed frameshift-containing
SidCL21_3451	8.25455	8.04889	8.17122	8.15822	8.25129	8.47375	8.33886	8.35463	Inner membrane protein YpjD
SidCL21_3102	7.95815	8.18977	8.3227	8.15688	7.89791	7.81134	7.92961	7.87962	Flagellar motor rotation protein MotA
SidCL21_1664	7.99329	7.86192	8.61166	8.15562	7.46403	7.25048	7.2089	7.3078	Predicted transcriptional regulator for fatty acid degradation FadQ%2C TetR family
SidCL21_2003	8.31906	8.05664	8.0823	8.15267	8.41607	8.33309	7.99278	8.24731	FIG00031715: Predicted metal-dependent phosphoesterases (PHP family)
SidCL21_359	7.98207	8.12982	8.34131	8.15107	7.82741	7.71527	8.11624	7.88631	hypothetical protein
SidCL21_343	8.12694	8.24281	8.07586	8.14854	8.28401	8.2238	8.13076	8.21286	hypothetical protein
SidCL21_3538	8.03522	8.15514	8.25498	8.14845	7.87788	7.84291	7.87222	7.86434	hypothetical protein
SidCL21_1063	8.1703	7.96903	8.30568	8.14834	8.06671	8.03134	7.70662	7.93489	hypothetical protein
SidCL21_775	8.23324	7.88199	8.32149	8.14558	8.2655	8.29605	8.09666	8.2194	Branched-chain amino acid transport ATP-binding protein LivF (TC 3.A.1.4.1)
SidCL21_657	8.30113	8.17493	7.93672	8.1376	9.07398	8.7595	9.0068	8.94676	Signal transduction histidine kinase HoxJ (hydrogenase regulation)
SidCL21_1206	8.02552	8.20081	8.17357	8.1333	7.6934	7.25153	7.7605	7.56848	Glutaredoxin-related protein
SidCL21_604	8.21291	8.00456	8.17591	8.13113	7.85927	8.11993	8.5127	8.16397	Transamidase GatB domain protein
SidCL21_1256	8.0774	8.13227	8.18125	8.13031	7.88877	7.89137	8.37249	8.05088	Sensory box histidine kinase/response regulator
SidCL21_197	8.29135	7.98999	8.10917	8.13017	8.06302	8.32665	7.77392	8.05453	hypothetical protein
SidCL21_3405	8.19176	8.0548	8.14138	8.12932	7.87956	7.99057	8.01468	7.9616	Exopolyphosphatase (EC 3.6.1.11)
SidCL21_216	8.46766	7.88282	8.03735	8.12928	8.2038	8.55099	8.24931	8.3347	tRNA-dihydrouridine synthase DusB
SidCL21_3596	8.0845	8.13402	8.15773	8.12542	8.16437	8.24444	8.25889	8.22256	Type IV pilus biogenesis protein PilP
SidCL21_923	8.11173	7.94815	8.31543	8.1251	8.39567	8.7025	8.59527	8.56448	GTP-binding and nucleic acid-binding protein YchF
SidCL21_1137	8.36923	7.99806	8.00722	8.12484	8.49711	8.4625	7.82639	8.262	diguanylate cyclase/phosphodiesterase (GGDEF & EAL domains) with PAS/PAC sensor(s)
SidCL21_1810	8.17376	8.09549	8.1032	8.12415	8.18558	8.24706	8.27277	8.23514	3-oxoacyl-[acyl-carrier protein] reductase (EC 1.1.1.100)
SidCL21_1284	7.97476	8.01672	8.37957	8.12368	7.35954	7.35151	7.87318	7.52808	Cytochrome c%2C class I
SidCL21_132	8.23656	8.16473	7.96758	8.12296	8.30355	8.23864	8.16093	8.23437	Soluble lytic murein transglycosylase precursor (EC 3.2.1.-)
SidCL21_2865	8.16522	8.04445	8.15841	8.12269	8.35276	8.30917	8.07764	8.24652	hypothetical protein
SidCL21_1630	7.88749	8.34216	8.12623	8.11863	7.90783	7.89807	7.96964	7.92518	Glycosyl transferase%2C group 1 family protein
SidCL21_296	8.25983	8.11682	7.95711	8.11125	8.20246	8.3571	8.12432	8.22796	FIG021862: membrane protein%2C exporter
SidCL21_744	8.14471	8.0537	8.13452	8.11097	8.00647	8.01911	8.10158	8.04239	Transcription-repair coupling factor
SidCL21_780	8.20772	7.83471	8.28939	8.1106	8.6198	8.61091	8.27785	8.50285	Malate synthase (EC 2.3.3.9)
SidCL21_2608	8.15284	8.11718	8.06	8.11001	8.08722	8.19635	8.04139	8.10832	diguanylate cyclase/phosphodiesterase (GGDEF & EAL domains) with PAS/PAC sensor(s)
SidCL21_3408	8.06769	8.16439	8.09721	8.10976	7.83436	8.23917	7.75947	7.94433	hypothetical protein
SidCL21_201	8.24875	8.00951	8.07083	8.1097	8.07333	8.06267	8.19202	8.10934	Inactive (p)ppGpp 3'-pyrophosphohydrolase domain / GTP pyrophosphokinase (EC 2.7.6.5)%2C (p)ppGpp synthetase I
SidCL21_1204	8.09439	8.11258	8.12138	8.10945	7.96276	7.87178	7.86549	7.90001	cAMP-binding proteins - catabolite gene activator and regulatory subunit of cAMP-dependent protein kinases
SidCL21_2927	8.1504	7.94855	8.2291	8.10935	8.43562	8.47196	8.53591	8.48117	Type II secretion system protein E
SidCL21_2602	8.2553	7.97527	8.07299	8.10119	8.27574	8.39452	8.16798	8.27941	Phosphoribosylformylglycinamidine cyclo-ligase (EC 6.3.3.1)
SidCL21_2839	7.88228	7.89687	8.50813	8.09576	7.51572	7.59267	8.65227	7.92022	Protein translocase subunit SecE
SidCL21_908	7.99871	8.2675	8.01957	8.09526	8.10886	7.94861	8.00946	8.02231	hypothetical protein
SidCL21_2280	8.19753	8.04333	8.0447	8.09519	8.29224	8.26478	8.18044	8.24582	Septum-associated cell division protein DedD
SidCL21_3066	7.98845	8.04259	8.25307	8.0947	7.96196	7.7608	7.63262	7.78513	Flagellar basal-body rod protein FlgG
SidCL21_277	8.05416	8.04667	8.18258	8.09447	8.1623	7.98869	8.15699	8.10266	Chorismate synthase (EC 4.2.3.5)
SidCL21_1835	8.12776	8.15548	7.99854	8.09393	8.31973	8.293	8.23071	8.28115	RND efflux system%2C inner membrane transporter
SidCL21_2019	8.24292	7.84965	8.18292	8.09183	8.48115	8.57542	8.60165	8.55274	Membrane-associated zinc metalloprotease
SidCL21_647	8.01485	8.17086	8.08835	8.09136	9.93319	10.0903	9.76303	9.92885	[NiFe] hydrogenase nickel incorporation-associated protein HypB
SidCL21_846	8.17536	8.03701	8.05891	8.09043	8.10096	8.0775	8.28796	8.15547	Serine/threonine protein kinase PrkC%2C regulator of stationary phase
SidCL21_519	8.0202	8.18877	8.05819	8.08905	7.90371	7.87924	7.93422	7.90572	hypothetical protein
SidCL21_1898	7.98207	8.14617	8.13211	8.08678	8.21515	8.28127	8.15699	8.21781	Uncharacterized protein YyaL
SidCL21_3761	8.0582	8.14824	8.05018	8.08554	7.79928	7.89405	8.07347	7.92227	Peptide deformylase (EC 3.5.1.88)
SidCL21_457	8.17376	8.00647	8.07263	8.08429	8.37973	8.35904	8.28652	8.34176	D-arabinose 5-phosphate isomerase (EC 5.3.1.13)
SidCL21_3504	7.85862	8.16746	8.22619	8.08409	8.06892	8.04709	8.10403	8.07335	hypothetical protein
SidCL21_3373	7.80358	8.14721	8.29925	8.08334	8.00031	8.3001	8.17033	8.15691	hypothetical protein
SidCL21_2393	8.02522	8.05922	8.16382	8.08275	8.15538	8.0573	8.0007	8.07113	NADH-ubiquinone oxidoreductase chain I (EC 1.6.5.3)
SidCL21_2568	8.24799	7.96276	8.02218	8.07764	8.39391	8.32317	8.29299	8.33669	Quinolinate synthetase (EC 2.5.1.72)
SidCL21_928	8.2414	8.18035	7.79671	8.07282	7.44826	7.36027	8.00946	7.606	ATP-dependent RNA helicase RhlE
SidCL21_3018	8.17083	8.08434	7.95204	8.06907	8.0923	8.11131	7.99278	8.06546	Putative diheme cytochrome c-553
SidCL21_140	8.19018	8.14652	7.87048	8.06906	8.0843	8.00801	7.98036	8.02423	hypothetical protein
SidCL21_762	8.10811	7.95014	8.14583	8.06803	8.19842	8.07573	8.03883	8.10433	D-glycerate 2-kinase (EC 2.7.1.165)
SidCL21_209	7.94292	8.10299	8.14992	8.06528	8.15399	8.09567	8.18508	8.14491	Protein kinase
SidCL21_572	8.17376	7.9811	8.03735	8.06407	8.10671	7.95376	7.99366	8.01805	Cobalt-zinc-cadmium resistance protein CzcA%3B Cation efflux system protein CusA
SidCL21_2029	8.00231	8.06801	8.12034	8.06355	8.14912	7.83735	8.14513	8.04387	NAD synthetase (EC 6.3.1.5) / Glutamine amidotransferase chain of NAD synthetase
SidCL21_678	8.04078	8.15376	7.99589	8.06348	7.99799	7.78484	7.8529	7.87858	FKBP-type peptidyl-prolyl cis-trans isomerase SlyD (EC 5.2.1.8)
SidCL21_3252	8.24976	8.01899	7.91925	8.06266	8.51992	8.39736	8.32419	8.41382	MSHA biogenesis protein MshM
SidCL21_906	8.37016	7.90589	7.90761	8.06122	8.34549	8.26789	7.70446	8.10595	Phosphopantetheine adenylyltransferase (EC 2.7.7.3)
SidCL21_2630	8.04341	7.98729	8.1472	8.0593	8.22113	8.09974	8.113	8.14462	Pyruvate%2Cphosphate dikinase (EC 2.7.9.1)
SidCL21_2815	7.9504	7.96942	8.25782	8.05921	7.33403	6.90442	8.05075	7.42973	LSU ribosomal protein L24p (L26e)
SidCL21_371	8.0074	8.01823	8.15196	8.0592	7.9004	7.83944	8.38129	8.04038	hypothetical protein
SidCL21_1870	7.84497	8.21142	8.11511	8.05717	8.04816	8.02768	8.2764	8.11741	diguanylate cyclase/phosphodiesterase (GGDEF & EAL domains) with PAS/PAC sensor(s)
SidCL21_3568	8.15985	7.99269	8.01509	8.05588	7.74869	7.78773	7.88369	7.80671	hypothetical protein
SidCL21_3125	8.07455	8.07928	8.0106	8.05481	8.26228	8.10958	8.26255	8.21147	7-cyano-7-deazaguanine synthase (EC 6.3.4.20)
SidCL21_2821	7.91802	8.03065	8.2155	8.05472	7.82915	7.7266	8.07514	7.87696	LSU ribosomal protein L22p (L17e)
SidCL21_3251	8.25102	8.01937	7.8906	8.05366	8.55819	8.63195	8.37114	8.52042	MSHA biogenesis protein MshN
SidCL21_341	8.34555	8.06545	7.74985	8.05361	7.87198	8.02401	7.95974	7.95191	Sulfur carrier protein ThiS
SidCL21_2565	8.11645	7.97722	8.06543	8.05303	8.33082	8.20015	7.95883	8.16327	Glycogen phosphorylase (EC 2.4.1.1)
SidCL21_2270	8.17323	8.02163	7.96216	8.05234	8.25712	8.35223	8.30867	8.30601	Phosphoglucomutase (EC 5.4.2.2) @ Phosphomannomutase (EC 5.4.2.8)
SidCL21_1437	8.09972	8.10655	7.94969	8.05199	8.00724	7.9499	8.51086	8.156	Nucleoside diphosphate kinase (EC 2.7.4.6)
SidCL21_869	7.99117	7.99806	8.16483	8.05135	7.99799	8.339	8.20656	8.18118	Electron transport complex protein RnfD
SidCL21_3086	7.98147	7.98652	8.17424	8.04741	8.02101	7.70538	7.98303	7.90314	RNA polymerase sigma factor for flagellar operon
SidCL21_21	8.19858	8.01558	7.92762	8.04726	8.57747	8.44111	8.29442	8.43767	Dihydroorotase (EC 3.5.2.3)
SidCL21_2397	8.00531	7.96001	8.1739	8.04641	7.95958	8.15222	8.19816	8.10332	NADH-ubiquinone oxidoreductase chain E (EC 1.6.5.3)
SidCL21_200	8.04458	8.00227	8.08729	8.04471	7.57292	7.59514	7.8529	7.67365	hypothetical protein
SidCL21_2272	8.06252	7.94974	8.11441	8.04223	7.88124	7.81346	7.67835	7.79102	Response regulator receiver protein
SidCL21_231	8.70895	7.73384	7.67846	8.04042	8.0645	8.14379	7.58188	7.93006	NAD-dependent formate dehydrogenase beta subunit
SidCL21_1969	7.85597	8.21175	8.05273	8.04015	8.0704	8.04347	7.93606	8.01664	diguanylate cyclase/phosphodiesterase (GGDEF & EAL domains) with PAS/PAC sensor(s)
SidCL21_1326	8.09185	7.94219	8.08337	8.03914	8.2284	8.41287	8.01294	8.21807	Multidrug efflux system MdtABC-TolC%2C inner-membrane proton/drug antiporter MdtB (RND type)
SidCL21_1556	8.10727	7.92456	8.0755	8.03578	8.17467	8.29402	8.13796	8.20222	SMC protein-like
SidCL21_3073	8.09495	8.0742	7.93791	8.03569	7.80194	7.81912	7.88274	7.8346	Negative regulator of flagellin synthesis FlgM (anti-sigma28)
SidCL21_3029	8.18147	7.90996	8.00006	8.0305	7.9746	7.96911	7.82341	7.92237	Flagellar M-ring protein FliF
SidCL21_3317	8.15877	8.01445	7.91725	8.03016	7.40924	7.68229	7.7605	7.61735	hypothetical protein
SidCL21_1434	7.89267	8.09621	8.09403	8.02764	7.855	7.66747	8.0983	7.87359	TRAP-type C4-dicarboxylate transport system%2C periplasmic component
SidCL21_3011	8.18755	7.91606	7.97759	8.02707	8.00108	8.10843	7.80945	7.97299	Imidazole glycerol phosphate synthase cyclase subunit HisF
SidCL21_3285	8.06597	8.13715	7.87667	8.0266	8.12808	7.9337	8.25374	8.10517	hypothetical protein
SidCL21_142	8.04807	7.92052	8.11022	8.02627	8.05189	8.34832	8.17578	8.192	Uncharacterized protease YegQ
SidCL21_3142	8.14607	7.97566	7.95633	8.02602	8.29413	8.37497	8.253	8.30737	Exoribonuclease II (EC 3.1.13.1)
SidCL21_2326	7.83927	8.08723	8.15026	8.02559	7.48846	7.40609	7.54623	7.48026	diguanylate cyclase/phosphodiesterase (GGDEF & EAL domains) with PAS/PAC sensor(s)
SidCL21_119	8.01693	7.99384	8.06326	8.02468	8.13723	8.23071	8.1211	8.16301	DNA polymerase I (EC 2.7.7.7)
SidCL21_2	8.00919	8.03028	8.02997	8.02315	7.51031	7.28461	7.58188	7.45893	ParA-like protein
SidCL21_2166	8.07227	8.03102	7.96061	8.0213	8.14843	8.17059	8.06089	8.12664	beta-N-acetylglucosaminidase (EC 3.2.1.52)
SidCL21_2305	7.98055	7.92738	8.14788	8.0186	7.96434	7.82826	8.00158	7.93139	Bis-ABC ATPase Uup
SidCL21_2544	7.99268	8.04073	8.01472	8.01604	7.91112	7.75343	7.82242	7.82899	hypothetical protein
SidCL21_1637	7.90396	8.21406	7.92841	8.01548	7.80105	7.86632	7.86259	7.84332	hypothetical protein
SidCL21_78	8.10168	7.93099	8.00421	8.01229	8.29224	8.33358	8.17111	8.26564	Undecaprenyl-phosphate alpha-N-acetylglucosaminyl 1-phosphate transferase (EC 2.7.8.33)
SidCL21_1924	7.97323	7.99038	8.07263	8.01208	7.96908	7.95762	7.72693	7.88454	UPF0061 protein YdiU
SidCL21_204	8.11117	7.89892	8.01994	8.01001	8.21848	8.46115	8.1625	8.28071	Anthranilate synthase%2C aminase component (EC 4.1.3.27)
SidCL21_3301	7.89267	8.21307	7.92164	8.00913	7.88208	7.83456	8.01902	7.91189	Type cbb3 cytochrome oxidase biogenesis protein CcoG%2C involved in Cu oxidation
SidCL21_3452	8.17083	7.88075	7.97298	8.00819	8.38388	8.48492	8.25226	8.37369	Signal recognition particle protein Ffh
SidCL21_1919	8.02788	7.94895	8.0447	8.00717	8.13864	8.18544	8.01207	8.11205	hypothetical protein
SidCL21_3237	8.03405	7.99768	7.98906	8.00693	8.09374	8.21792	8.06845	8.12671	Seryl-tRNA synthetase (EC 6.1.1.11)
SidCL21_1463	7.74384	8.17358	8.10179	8.0064	7.90536	7.98743	8.24264	8.04514	hypothetical protein
SidCL21_844	7.99087	8.00723	8.01882	8.00564	7.91849	7.70461	7.99013	7.87108	Ferredoxin--NADP(+) reductase
SidCL21_1627	7.95537	8.14721	7.91043	8.00434	7.69531	7.87314	7.86741	7.81195	hypothetical protein
SidCL21_867	7.96463	8.02427	8.02404	8.00431	7.81429	8.03681	7.96964	7.94025	Electron transport complex protein RnfE
SidCL21_714	8.01068	8.10192	7.89019	8.00093	7.76696	7.75491	7.98658	7.83615	Ferredoxin%2C 2Fe-2S
SidCL21_1536	8.04545	7.81265	8.1431	8.0004	8.09157	8.22593	8.0516	8.12303	Cytochrome c heme lyase subunit CcmL
SidCL21_1955	8.06712	8.09441	7.83703	7.99952	7.50597	7.19392	7.33543	7.34511	Iron-sulfur cluster assembly protein SufB
SidCL21_3344	7.97903	8.17222	7.84715	7.99947	7.97931	8.04347	7.86934	7.96404	hypothetical protein
SidCL21_609	7.92309	8.25409	7.82087	7.99935	6.86964	6.59558	7.25085	6.90536	hypothetical protein
SidCL21_1468	7.75989	8.13854	8.08408	7.99417	7.89626	7.91863	8.16171	7.9922	hypothetical protein
SidCL21_3231	8.14335	7.98381	7.85302	7.99339	8.29602	8.43652	7.9073	8.21328	hypothetical protein
SidCL21_3116	8.0077	8.03738	7.93277	7.99262	8.02101	7.92126	7.90261	7.94829	Membrane protein TerC%2C possibly involved in tellurium resistance
SidCL21_3219	8.17163	7.94179	7.86178	7.99173	8.38032	8.28791	8.08428	8.25084	Hydrogenase-4 component G
SidCL21_852	8.0845	7.95409	7.93238	7.99032	8.33021	8.18051	8.35886	8.28986	Cytosol aminopeptidase PepA (EC 3.4.11.1)
SidCL21_3090	8.12556	7.91484	7.92523	7.98855	7.91112	7.82194	7.55223	7.76176	Flagellar biosynthesis protein FlhB
SidCL21_1842	7.97016	7.85939	8.13107	7.98687	7.94281	7.52246	8.15936	7.87487	Integration host factor alpha subunit
SidCL21_178	8.20537	7.80566	7.94381	7.98495	7.99023	8.24181	7.777	8.00301	Uncharacterized protein EC-HemX
SidCL21_3646	7.84831	8.00494	8.09686	7.98337	8.01338	7.91071	7.70877	7.87762	Type I restriction-modification system%2C DNA-methyltransferase subunit M (EC 2.1.1.72)
SidCL21_2495	8.00531	7.94696	7.99779	7.98335	7.98634	7.92913	7.74801	7.88783	hypothetical protein
SidCL21_3553	8.05242	8.08579	7.80539	7.9812	7.89376	8.13021	8.17656	8.06684	Peptidoglycan D%2CD-transpeptidase MrdA (EC 3.4.16.4)
SidCL21_1660	8.00591	7.61842	8.31877	7.98103	7.62393	7.55503	7.85387	7.67761	3-methylmercaptopropionyl-CoA dehydrogenase (DmdC)
SidCL21_3732	7.98815	7.97838	7.95321	7.97325	7.74224	7.81275	7.81045	7.78848	Porphobilinogen synthase (EC 4.2.1.24)
SidCL21_3065	7.92721	7.97838	8.00722	7.97094	7.90123	7.58936	7.56891	7.6865	Flagellar L-ring protein FlgH
SidCL21_3083	7.86754	8.09047	7.9536	7.97054	7.99876	7.82475	7.98214	7.93522	Metal-dependent phosphohydrolase
SidCL21_3721	8.09326	8.01823	7.79497	7.96882	8.36721	8.35272	8.09419	8.27137	Xaa-Pro aminopeptidase (EC 3.4.11.9)
SidCL21_1260	7.75456	7.95409	8.19716	7.9686	7.65664	7.62854	8.06173	7.7823	COG3706: Response regulator containing a CheY-like receiver domain and a GGDEF domain
SidCL21_3387	8.10252	7.9537	7.84252	7.96625	8.21449	8.0289	8.06845	8.10395	UDP-N-acetylglucosamine--N-acetylmuramyl-(pentapeptide) pyrophosphoryl-undecaprenol N-acetylglucosamine transferase (EC 2.4.1.227)
SidCL21_222	8.0828	7.91119	7.90439	7.96613	8.00801	8.00677	8.05583	8.02354	Phosphoribosylamine--glycine ligase (EC 6.3.4.13)
SidCL21_95	8.00889	7.88738	7.99286	7.96305	7.97617	8.10958	7.72799	7.93791	Thiol peroxidase%2C Tpx-type (EC 1.11.1.15)
SidCL21_3390	8.04195	7.99998	7.84589	7.96261	8.19303	8.06088	8.00771	8.08721	Phospho-N-acetylmuramoyl-pentapeptide-transferase (EC 2.7.8.13)
SidCL21_28	7.73159	8.34939	7.80495	7.96198	7.04159	7.0784	7.2873	7.13576	hypothetical protein
SidCL21_1118	7.97047	7.61542	8.29864	7.96151	6.12219	6.4094	7.05167	6.52775	hypothetical protein
SidCL21_1323	7.87083	7.98033	8.02478	7.95864	7.82915	7.7438	8.07347	7.88214	hypothetical protein
SidCL21_112	7.95537	8.01634	7.90075	7.95749	8.08867	7.99745	7.96154	8.01589	ATP-dependent DNA helicase UvrD/PcrA (EC 3.6.4.12)
SidCL21_681	8.17696	7.78671	7.90035	7.95467	8.07773	8.1009	7.47723	7.88529	Ferredoxin reductase
SidCL21_537	8.00531	7.86192	7.99134	7.95286	8.1815	8.22539	7.92407	8.11032	Indole-3-glycerol phosphate synthase (EC 4.1.1.48)
SidCL21_3708	8.162	8.01937	7.66041	7.94726	7.91849	7.57439	7.21194	7.56827	hypothetical protein
SidCL21_128	8.14417	8.2236	7.46786	7.94521	7.22327	7.28563	6.879	7.1293	hypothetical protein
SidCL21_672	7.87509	7.95449	8.00571	7.9451	7.8473	7.86359	8.11381	7.94156	hypothetical protein
SidCL21_1555	7.94292	7.86612	8.02329	7.94411	7.7606	7.81134	8.08428	7.8854	Lysyl-tRNA synthetase (class II) (EC 6.1.1.6)
SidCL21_2119	8.04166	7.85981	7.92204	7.94117	8.18761	7.96592	7.6969	7.95014	NAD(FAD)-utilizing dehydrogenase%2C sll0175 homolog
SidCL21_1116	7.9975	7.79202	8.03071	7.94008	7.68862	7.80636	7.39142	7.6288	hypothetical protein
SidCL21_2331	7.93571	7.98961	7.89467	7.94	8.18693	8.28076	7.80945	8.09238	hypothetical protein
SidCL21_3627	8.0972	7.67609	8.03514	7.93614	5.74841	5.54788	6.06026	5.78551	hypothetical protein
SidCL21_202	7.95506	7.86822	7.97644	7.93324	8.05263	8.18325	7.73434	7.99008	Anthranilate phosphoribosyltransferase (EC 2.4.2.18)
SidCL21_1911	8.0402	7.96158	7.79148	7.93109	8.12737	8.25386	8.12432	8.16852	TonB-dependent receptor
SidCL21_2433	7.74204	7.83471	8.21322	7.92999	8.17124	8.37689	8.70873	8.41895	Phosphate transport ATP-binding protein PstB (TC 3.A.1.7.1)
SidCL21_1967	7.86688	8.18035	7.74219	7.92981	7.76606	7.88464	7.80442	7.81837	hypothetical protein
SidCL21_2383	7.97537	7.90996	7.89832	7.92788	8.11244	7.96018	8.12674	8.06645	Type I restriction-modification system%2C restriction subunit R (EC 3.1.21.3)
SidCL21_2475	7.82	7.90261	8.05891	7.92718	8.16299	8.45843	8.51762	8.37968	Ornithine carbamoyltransferase (EC 2.1.3.3)
SidCL21_2771	7.97842	7.82869	7.9699	7.92567	8.19303	8.13134	8.17656	8.16698	hypothetical protein
SidCL21_1704	7.51113	8.19346	8.0447	7.91643	8.33267	7.94409	9.23964	8.50547	Acriflavin resistance protein
SidCL21_705	8.08195	7.82351	7.83492	7.91346	7.99722	8.1838	7.90449	8.0285	Inositol-1-monophosphatase (EC 3.1.3.25)
SidCL21_3183	7.94947	7.86696	7.91805	7.91149	7.81165	8.02401	8.01642	7.9507	diguanylate cyclase/phosphodiesterase (GGDEF & EAL domains) with PAS/PAC sensor(s)
SidCL21_196	7.92721	7.78804	8.01434	7.90986	7.44259	7.4704	7.44532	7.45277	hypothetical protein
SidCL21_325	7.6638	7.89358	8.17122	7.90953	6.40485	6.31448	6.23165	6.31699	Two-component transcriptional response regulator%2C LuxR family
SidCL21_1894	7.98481	7.836	7.90761	7.90947	7.9103	7.9206	7.71521	7.8487	ABC transporter%2C fused permease protein
SidCL21_902	7.93728	7.91484	7.87379	7.90864	8.17535	8.26375	8.13236	8.19049	Signal recognition particle receptor FtsY
SidCL21_2346	7.88814	7.9193	7.91445	7.9073	8.29034	8.33999	8.16798	8.2661	CBS domain protein
SidCL21_3771	7.95599	7.95449	7.80149	7.90399	8.07627	7.70614	7.75218	7.84486	Type I restriction-modification system%2C restriction subunit R (EC 3.1.21.3)
SidCL21_2758	7.86721	8.07747	7.7646	7.90309	8.31725	8.45298	7.89318	8.22114	Aerotaxis sensor receptor protein
SidCL21_3396	7.98724	7.92577	7.79454	7.90251	8.12525	8.05969	8.27567	8.15354	Cell division protein MraZ
SidCL21_2068	7.89945	7.96079	7.84505	7.90177	8.53279	8.14998	8.22847	8.30374	Succinate dehydrogenase hydrophobic membrane anchor protein
SidCL21_506	7.97506	7.90466	7.81143	7.89705	8.09157	7.935	8.11786	8.04814	hypothetical protein
SidCL21_3555	7.99811	7.79379	7.8971	7.89633	7.63293	7.75417	7.84509	7.74406	Rod shape-determining protein MreC
SidCL21_1647	7.73376	8.05185	7.90035	7.89532	7.64681	7.605	7.75843	7.67008	hypothetical protein
SidCL21_2581	7.88943	7.9537	7.82087	7.888	7.72739	7.63015	7.79332	7.71695	Glutamyl-Q tRNA(Asp) synthetase
SidCL21_1141	7.92721	7.94418	7.79061	7.88733	7.94842	7.73186	7.66844	7.7829	EAL domain protein
SidCL21_3667	7.86787	7.90996	7.88406	7.8873	8.01108	8.05371	7.91571	7.9935	Transposase InsI for insertion sequence element IS30
SidCL21_1403	7.85131	7.85135	7.95594	7.8862	7.94602	8.02585	8.13556	8.03581	UDP-glucose 6-dehydrogenase (EC 1.1.1.22)
SidCL21_2883	7.82	7.82912	8.00194	7.88369	7.60273	7.54994	7.56416	7.57228	hypothetical protein
SidCL21_97	7.9001	7.92939	7.8183	7.8826	7.7606	7.74454	7.73117	7.74544	Glycine cleavage system H protein
SidCL21_927	7.93099	7.88656	7.82983	7.88246	7.93717	7.98492	7.79027	7.90412	hypothetical protein
SidCL21_1000	7.82	7.89892	7.92603	7.88165	7.82305	7.8974	7.69473	7.80506	diguanylate cyclase/phosphodiesterase (GGDEF & EAL domains) with PAS/PAC sensor(s)
SidCL21_2102	8.0361	7.85812	7.7476	7.88061	7.91112	7.93044	7.89413	7.91189	hypothetical protein
SidCL21_2340	7.82205	7.90629	7.91324	7.88053	7.29427	7.26298	7.17039	7.24255	SOS-response repressor and protease LexA (EC 3.4.21.88)
SidCL21_2120	7.85065	7.84241	7.94578	7.87961	7.80813	7.78917	7.6882	7.76183	ABC transporter%2C substrate-binding protein (cluster 12%2C methionine/phosphonates)
SidCL21_861	7.87247	7.79202	7.97336	7.87929	8.11743	8.41754	8.13316	8.22271	Phosphatidylserine decarboxylase (EC 4.1.1.65)
SidCL21_2164	7.92278	7.87366	7.84126	7.87923	7.87283	7.96656	7.91385	7.91775	Periplasmic Sensor Hybrid Histidine Kinase
SidCL21_1102	7.83322	7.89152	7.906	7.87691	7.85671	7.91269	7.80744	7.85895	hypothetical protein
SidCL21_1509	7.80495	7.90056	7.92164	7.87572	7.77601	7.36511	7.87701	7.67271	hypothetical protein
SidCL21_3638	7.76979	8.09728	7.7597	7.87559	7.86945	7.88599	7.91385	7.88976	Retron-type RNA-directed DNA polymerase (EC 2.7.7.49)
SidCL21_990	7.89945	7.94219	7.78009	7.87391	7.77872	7.80066	7.72268	7.76735	Multidomain signal transduction protein including CheB-like methylesterase%2C CheR-like methyltransferase and BaeS-like histidine kinase
SidCL21_511	7.85231	7.96433	7.80452	7.87372	7.52542	7.51812	7.38202	7.47519	hypothetical protein
SidCL21_402	7.97047	7.89522	7.75344	7.87304	7.97066	8.07277	7.65511	7.89951	hypothetical protein
SidCL21_2961	7.65506	8.04036	7.91725	7.87089	7.53504	7.56264	7.6969	7.59819	hypothetical protein
SidCL21_3726	7.95413	7.836	7.82044	7.87019	7.63392	7.91995	7.56178	7.70522	4-hydroxythreonine-4-phosphate dehydrogenase (EC 1.1.1.262)
SidCL21_1845	7.92056	7.72229	7.96565	7.8695	7.68862	8.0111	8.23296	7.97756	Phenylalanyl-tRNA synthetase alpha chain (EC 6.1.1.20)
SidCL21_859	8.02611	7.71438	7.86427	7.86825	7.98087	8.31017	8.01729	8.10278	Acetolactate synthase small subunit (EC 2.2.1.6)
SidCL21_1752	7.76485	8.01861	7.81959	7.86768	8.03238	8.01911	7.96784	8.00644	Adenylate cyclase (EC 4.6.1.1)
SidCL21_298	7.82272	7.92052	7.85845	7.86723	7.71615	7.48382	7.77905	7.65967	FIG022199: FAD-binding protein
SidCL21_306	7.77366	8.03215	7.79584	7.86722	7.8762	8.03621	8.05836	7.99026	diguanylate cyclase/phosphodiesterase (GGDEF & EAL domains) with PAS/PAC sensor(s)
SidCL21_3069	7.78696	7.78582	8.02441	7.86573	7.49176	7.0784	7.15627	7.24214	Flagellar basal-body rod modification protein FlgD
SidCL21_1466	7.61443	7.90056	8.07801	7.86433	7.54884	7.40796	7.79939	7.5854	Glycosyl transferase%2C group 2 family
SidCL21_1308	8.0202	7.65776	7.91003	7.86266	8.106	8.04709	7.81245	7.98851	Orotidine 5'-phosphate decarboxylase (EC 4.1.1.23)
SidCL21_3365	7.95537	7.80303	7.82897	7.86246	7.89791	7.90274	7.87414	7.8916	Glutamate N-acetyltransferase (EC 2.3.1.35) @ N-acetylglutamate synthase (EC 2.3.1.1)
SidCL21_1801	7.76379	8.08939	7.73176	7.86165	7.66738	7.66433	7.9333	7.755	hypothetical protein
SidCL21_1307	8.05907	7.7787	7.72857	7.85545	8.25324	8.55438	8.02335	8.27699	Lipopolysaccharide assembly protein LapB
SidCL21_601	7.86655	7.78004	7.91765	7.85475	7.77421	7.91137	8.26475	7.98344	Tyrosyl-tRNA synthetase (EC 6.1.1.1)
SidCL21_3013	7.9674	7.78937	7.80019	7.85232	7.60983	7.53197	7.48101	7.54094	Imidazole glycerol phosphate synthase amidotransferase subunit (EC 2.4.2.-)
SidCL21_3564	7.91992	7.88282	7.74985	7.85087	7.575	7.63256	7.6484	7.61865	Oxidoreductase%2C short-chain dehydrogenase/reductase family (EC 1.1.1.-)
SidCL21_3503	7.77015	7.73935	8.04176	7.85042	7.95401	7.77324	7.92314	7.88346	Topoisomerase IV subunit A (EC 5.99.1.-)
SidCL21_2555	7.81044	8.03589	7.7042	7.85018	8.25324	8.26634	7.8875	8.13569	diguanylate cyclase/phosphodiesterase (GGDEF & EAL domains) with PAS/PAC sensor(s)
SidCL21_658	7.80013	7.65193	8.09686	7.84964	9.8572	10.2382	10.0061	10.0338	HoxN/HupN/NixA family nickel/cobalt transporter
SidCL21_925	7.95753	7.79556	7.79192	7.84834	7.52219	7.71223	7.65399	7.62947	hypothetical protein
SidCL21_3320	7.76273	7.86696	7.91485	7.84818	7.37392	7.48292	7.80644	7.55443	hypothetical protein
SidCL21_494	8.07141	8.11682	7.35246	7.8469	8.92411	8.59286	8.2352	8.58406	Cobalt-zinc-cadmium resistance protein CzcA%3B Cation efflux system protein CusA
SidCL21_3449	7.88489	7.70173	7.95165	7.84609	7.55305	7.70843	8.21112	7.8242	16S rRNA processing protein RimM
SidCL21_472	7.77998	7.93099	7.82429	7.84509	7.84644	7.85122	7.98214	7.89327	Integrase
SidCL21_544	7.29946	7.91078	8.32361	7.84462	7.47184	7.56348	8.57418	7.86983	Cytochrome c%2C class I
SidCL21_2960	7.7305	8.03738	7.7646	7.84416	7.5393	7.63256	7.7811	7.65099	diguanylate cyclase/phosphodiesterase (GGDEF & EAL domains) with PAS/PAC sensor(s)
SidCL21_2939	7.96494	7.75803	7.80712	7.84336	7.80636	8.03195	8.17344	8.00392	ErfK/YbiS/YcfS/YnhG
SidCL21_2594	7.92341	7.78315	7.82301	7.84319	7.51464	7.35346	7.75635	7.54149	Pantoate--beta-alanine ligase (EC 6.3.2.1)
SidCL21_3729	7.9963	7.82394	7.7079	7.84271	7.95879	7.9589	7.86838	7.92869	Thiamin-phosphate pyrophosphorylase (EC 2.5.1.3)
SidCL21_3474	7.83018	7.84199	7.85427	7.84215	8.05858	7.92126	7.94794	7.97593	Type IV pilus assembly ATPase component PilU
SidCL21_1511	7.84296	7.80259	7.87172	7.83909	7.8921	7.50765	7.9333	7.77768	hypothetical protein
SidCL21_161	7.86721	7.90425	7.74129	7.83758	7.80548	7.58936	7.73961	7.71148	hypothetical protein
SidCL21_2988	7.98905	7.74621	7.77744	7.83757	7.87872	8.14323	7.53899	7.85365	Diaminohydroxyphosphoribosylaminopyrimidine deaminase (EC 3.5.4.26) / 5-amino-6-(5-phosphoribosylamino)uracil reductase (EC 1.1.1.193)
SidCL21_482	7.76167	7.88324	7.86303	7.83598	7.41041	7.41825	7.56178	7.46348	hypothetical protein
SidCL21_263	7.98845	7.79776	7.69583	7.82734	7.91194	7.9672	7.94064	7.93993	Murein hydrolase activator NlpD
SidCL21_2316	7.81932	7.87533	7.78141	7.82535	8.12878	8.32566	7.95974	8.13806	Putative transmembrane protein
SidCL21_3269	7.81592	7.86234	7.79497	7.82441	7.82915	7.77105	7.88939	7.82986	Glycerol-3-phosphate dehydrogenase [NAD(P)+] (EC 1.1.1.94)
SidCL21_1461	7.67589	7.8636	7.92603	7.82184	7.85329	7.9206	8.1024	7.95876	O-antigen export system%2C ATP-binding protein
SidCL21_1625	7.58228	8.06983	7.79497	7.81569	7.56041	7.45776	7.84607	7.62141	EpsI protein
SidCL21_1757	7.89784	7.72877	7.81916	7.81526	8.2655	8.44752	8.17889	8.2973	hypothetical protein
SidCL21_3566	7.79494	7.81134	7.83915	7.81515	7.36795	7.34956	7.60401	7.4405	hypothetical protein
SidCL21_2240	7.86457	7.84199	7.73404	7.81353	7.8213	7.51899	7.7811	7.70713	hypothetical protein
SidCL21_1493	7.8764	7.78848	7.77391	7.81293	7.77059	7.867	7.7605	7.79937	Twitching motility protein PilT
SidCL21_2840	7.63159	7.77781	8.02515	7.81152	7.51896	7.8443	8.3263	7.89652	Translation elongation factor Tu
SidCL21_2805	7.88879	7.72043	7.82343	7.81088	7.77601	7.69849	7.85678	7.77709	Translation initiation factor 1
SidCL21_2162	7.81694	7.75667	7.8572	7.81027	7.83436	7.78845	7.64166	7.75482	hypothetical protein
SidCL21_1765	7.8268	7.89028	7.7116	7.80956	7.42198	7.43768	7.55103	7.47023	Tellurium resistance protein terD
SidCL21_1891	7.85131	7.43355	8.14275	7.80921	7.56668	7.37474	8.49847	7.8133	SSU ribosomal protein S18p @ SSU ribosomal protein S18p%2C zinc-independent
SidCL21_1524	7.98329	7.6333	7.811	7.8092	8.14284	8.14492	8.02162	8.10313	Phosphate regulon transcriptional regulatory protein PhoB (SphR)
SidCL21_3794	7.91036	7.67225	7.84421	7.80894	7.80105	7.78701	8.14988	7.91265	N-acetylglucosamine-1-phosphate uridyltransferase (EC 2.7.7.23) / Glucosamine-1-phosphate N-acetyltransferase (EC 2.3.1.157)
SidCL21_94	7.87902	7.75168	7.7941	7.80827	7.99644	8.08044	8.05921	8.04536	Sugar kinases%2C ribokinase family
SidCL21_1666	7.71448	7.45939	8.24417	7.80601	7.38815	7.05582	7.72374	7.38924	3-hydroxyacyl-CoA dehydrogenase [fadN-fadA-fadE operon] (EC 1.1.1.35) / Enoyl-CoA hydratase [fadN-fadA-fadE operon] (EC 4.2.1.17)
SidCL21_1080	7.84664	7.69984	7.86593	7.80414	7.85927	7.87721	7.74381	7.82676	Adenylate cyclase (EC 4.6.1.1)
SidCL21_1215	7.74742	7.96825	7.69209	7.80259	7.67804	7.53369	8.04565	7.75246	hypothetical protein
SidCL21_3026	7.74706	7.81917	7.8328	7.79968	7.58944	7.47309	7.52928	7.53061	Flagellar brake protein YcgR
SidCL21_2076	7.7352	7.80741	7.84925	7.79729	7.81165	7.9962	7.98125	7.9297	Response regulator
SidCL21_469	7.98542	7.72553	7.67799	7.79631	8.04292	8.12508	7.75427	7.97409	Biotin operon repressor / Biotin--protein ligase (EC 6.3.4.9)(EC 6.3.4.10)(EC 6.3.4.11)(EC 6.3.4.15)
SidCL21_2183	7.55963	7.82091	8.00797	7.79617	7.28796	7.0462	7.78722	7.3738	hypothetical protein
SidCL21_2227	7.67401	7.88573	7.81186	7.79053	7.7724	7.89204	7.83725	7.8339	hypothetical protein
SidCL21_781	7.94822	7.61542	7.80668	7.79011	8.26807	8.26375	8.04395	8.19192	Glycolate dehydrogenase (EC 1.1.99.14)%2C subunit GlcD
SidCL21_3718	8.09439	7.7246	7.54706	7.78868	8.06376	8.23864	7.48979	7.93073	Phenazine biosynthesis protein PhzF like
SidCL21_125	7.86391	7.72692	7.77214	7.78766	8.19168	8.0573	7.7501	7.99969	Diaminopimelate epimerase (EC 5.1.1.7)
SidCL21_871	7.99329	7.77109	7.59837	7.78758	7.64187	7.48382	7.33125	7.48564	Electron transport complex protein RnfB
SidCL21_1697	7.82747	7.74849	7.78492	7.78696	7.78052	7.76959	7.96424	7.83812	Nitrate/nitrite sensor protein (EC 2.7.3.-)
SidCL21_2926	7.83018	7.57797	7.94578	7.78464	8.06376	8.20664	8.0482	8.1062	hypothetical protein
SidCL21_1632	7.48218	8.06068	7.81057	7.78448	7.39991	7.67918	7.56654	7.54854	UDP-glucose 4-epimerase (EC 5.1.3.2)
SidCL21_1309	7.76662	7.7022	7.88201	7.78361	7.87872	7.96911	8.02422	7.95735	ADP-heptose synthase (EC 2.7.-.-) / D-glycero-beta-D-manno-heptose 7-phosphate kinase
SidCL21_364	7.94104	7.66936	7.73948	7.78329	8.11244	8.17831	7.97501	8.08859	Transcriptional regulator%2C Crp/Fnr family
SidCL21_286	7.96186	7.79511	7.58685	7.78127	8.12949	7.79994	7.46328	7.79757	3-oxoacyl-[ACP] synthase
SidCL21_3774	7.96402	7.7702	7.60634	7.78018	8.29287	8.34881	7.9857	8.20913	Type I restriction-modification system%2C restriction subunit R (EC 3.1.21.3)
SidCL21_357	7.28326	7.92536	8.12623	7.77829	7.08738	7.33186	7.44532	7.28819	hypothetical protein
SidCL21_1390	7.98299	7.55627	7.7941	7.77779	7.79305	8.04649	7.76361	7.86772	MotA/TolQ/ExbB proton channel family protein
SidCL21_186	7.70309	7.35254	8.27759	7.77774	5.9051	5.89979	6.56663	6.12384	hypothetical protein
SidCL21_556	7.85829	7.92657	7.54602	7.77696	8.23564	8.24916	8.13716	8.20732	Electron transport complex protein RnfB
SidCL21_3633	7.8234	7.61392	7.88978	7.7757	8.00724	7.89003	7.74381	7.88036	Peptidylprolyl isomerase%2C FKBP-type (EC 5.2.1.8)
SidCL21_1195	7.87181	7.79158	7.65466	7.77268	7.23906	7.24314	7.65845	7.38022	hypothetical protein
SidCL21_2176	7.56492	7.90015	7.85218	7.77242	7.31677	7.06299	7.96244	7.4474	hypothetical protein
SidCL21_2242	7.85231	7.65922	7.80279	7.77144	8.26999	8.26892	8.2217	8.25354	Type II secretory pathway%2C ATPase PulE/Tfp pilus assembly pathway%2C ATPase PilB
SidCL21_375	7.76273	7.88945	7.66184	7.77134	7.69722	7.749	7.42453	7.62358	Mobile element protein
SidCL21_486	7.71777	7.86318	7.73222	7.77106	8.25583	8.15948	8.29871	8.23801	Magnesium and cobalt efflux protein CorC
SidCL21_2471	7.80254	7.78004	7.72994	7.77084	7.86691	8.06684	7.90918	7.94764	Proposed peptidoglycan lipid II flippase MurJ
SidCL21_2037	7.80942	7.7982	7.70141	7.76968	8.06228	8.27768	8.34924	8.22973	Methionine aminopeptidase (EC 3.4.11.18)
SidCL21_3382	7.77717	7.76615	7.76015	7.76783	8.06302	7.76959	7.80442	7.87901	Cell division protein FtsA
SidCL21_3629	7.86721	7.74484	7.68928	7.76711	7.81341	7.817	7.59124	7.74055	AAA+ ATPase superfamily protein YifB/ComM%2C associated with DNA recombination
SidCL21_1636	7.59904	8.09477	7.60683	7.76688	7.7404	7.87585	7.78008	7.79877	hypothetical protein
SidCL21_1219	7.82034	7.48313	7.99438	7.76595	7.65762	7.72585	7.37255	7.58534	Efflux transport system%2C outer membrane factor (OMF) lipoprotein
SidCL21_492	7.93791	8.01823	7.34057	7.76557	10.0603	9.43962	8.58886	9.36292	hypothetical protein
SidCL21_2161	7.81592	7.74758	7.72812	7.76387	7.83262	7.89003	8.11624	7.9463	DNA ligase (NAD(+)) (EC 6.5.1.2)
SidCL21_1796	7.57625	7.94895	7.76505	7.76342	7.50379	7.48737	7.43886	7.47667	Pellicle/biofilm biosynthesis protein PelF%2C CAZy glycosyltransferase family 4
SidCL21_3471	7.78905	7.78271	7.71437	7.76204	7.45954	7.2294	7.27137	7.3201	Pyrroline-5-carboxylate reductase (EC 1.5.1.2)
SidCL21_745	7.95846	7.5718	7.75209	7.76079	8.02557	8.24968	7.64728	7.97418	2-C-methyl-D-erythritol 4-phosphate cytidylyltransferase (EC 2.7.7.60)
SidCL21_2318	7.7946	7.60187	7.88365	7.76004	8.49383	8.79581	8.5022	8.59728	Lactate-responsive regulator LldR in Enterobacteria%2C GntR family
SidCL21_214	7.69346	7.78226	7.80366	7.75979	7.55621	7.45231	7.48603	7.49819	Thiol:disulfide interchange protein DsbC
SidCL21_1921	7.82137	7.64019	7.81315	7.75824	8.0792	7.92389	7.36028	7.78779	hypothetical protein
SidCL21_106	7.6638	7.70642	7.89345	7.75456	7.87872	7.82616	7.52318	7.74269	DNA polymerase III delta subunit (EC 2.7.7.7)
SidCL21_2221	7.75028	7.74073	7.76683	7.75261	7.86182	7.70232	7.83921	7.80112	2-polyprenylphenol hydroxylase and related flavodoxin oxidoreductases / CDP-6-deoxy-delta-3%2C4-glucoseen reductase-like
SidCL21_3071	7.77226	7.74301	7.72857	7.74795	7.51356	7.33186	7.54863	7.46469	Flagellar basal-body rod protein FlgB
SidCL21_3194	7.82713	7.60338	7.80409	7.74487	7.63293	7.75786	7.98214	7.79098	Glycyl-tRNA synthetase alpha chain (EC 6.1.1.14)
SidCL21_661	8.15635	7.53424	7.5424	7.74433	8.36181	8.39499	8.18354	8.31345	2-methylfumaryl-CoA hydratase (EC 4.2.1.148)
SidCL21_2562	7.79771	7.70502	7.72903	7.74392	7.81429	7.80778	7.68055	7.76754	Efflux ABC transporter%2C permease/ATP-binding protein mlr7818
SidCL21_3713	7.79287	7.8615	7.57624	7.74353	7.85671	7.70002	7.79534	7.78402	hypothetical protein
SidCL21_716	7.87444	7.66599	7.68787	7.74277	7.67804	7.84846	7.55462	7.69371	Periplasmic thiol:disulfide oxidoreductase DsbB%2C required for DsbA reoxidation
SidCL21_3465	7.86622	7.75077	7.6103	7.74243	8.59956	8.73578	8.52252	8.61928	Ribonuclease G
SidCL21_458	7.88489	7.61941	7.72034	7.74155	8.02329	8.14097	7.70769	7.95732	Inner membrane protein%2C KefB/KefC family
SidCL21_924	7.7276	7.75259	7.74445	7.74155	7.96751	7.89807	8.16171	8.0091	hypothetical protein
SidCL21_605	7.8443	7.67752	7.70048	7.74077	7.71239	7.90872	7.71948	7.78019	DNA primase (EC 2.7.7.-)
SidCL21_1841	7.65696	7.77423	7.78755	7.73958	7.73576	7.86085	7.69798	7.76486	Transcriptional regulator PA2737%2C MerR family
SidCL21_340	7.93603	7.6059	7.67136	7.73776	7.61589	7.62047	7.41534	7.55056	Thiazole synthase (EC 2.8.1.10)
SidCL21_3361	7.81284	7.66116	7.73902	7.73767	7.67029	7.54823	7.84019	7.68624	Cell division protein ZapD
SidCL21_1495	7.93414	7.55991	7.71483	7.73629	7.86352	7.99182	7.49852	7.78462	N-succinyl-L%2CL-diaminopimelate aminotransferase (EC 2.6.1.17)%2C type 2
SidCL21_3368	7.65009	7.82221	7.73585	7.73605	7.92664	7.89003	7.74591	7.85419	hypothetical protein
SidCL21_3641	7.84028	7.77647	7.58886	7.7352	7.7724	7.64535	7.52196	7.64657	Arsenic efflux pump protein
SidCL21_3072	7.83355	7.71157	7.65993	7.73502	7.88877	7.6604	7.64053	7.7299	Flagellar basal-body P-ring formation protein FlgA
SidCL21_2479	7.63392	7.68659	7.87832	7.73294	8.14703	8.26582	7.67505	8.0293	protein of unknown function DUF1255
SidCL21_2255	7.68489	7.64656	7.86386	7.73177	7.57292	7.27538	7.54261	7.46364	hypothetical protein
SidCL21_3223	7.76521	7.77154	7.65129	7.72935	7.57396	7.69003	7.36711	7.5437	Hydrogenase-4 component B
SidCL21_3312	7.46704	7.53106	8.18856	7.72889	7.30307	7.12252	7.20281	7.20947	Cytochrome c oxidase (cbb3-type) subunit CcoO (EC 1.9.3.1)
SidCL21_2180	7.74671	7.68991	7.7467	7.72777	7.74685	7.77905	7.87988	7.80193	L-aspartate oxidase (EC 1.4.3.16)
SidCL21_2511	7.69939	7.79158	7.69068	7.72722	7.75328	7.7776	7.69255	7.74115	Heavy metal sensor histidine kinase
SidCL21_2585	7.70567	7.72738	7.74715	7.72673	7.24429	7.20692	7.83823	7.42981	Protein translocase subunit YajC
SidCL21_1887	7.57826	7.86822	7.72172	7.72273	7.81165	7.77178	7.74696	7.7768	hypothetical protein
SidCL21_3743	7.63585	7.7907	7.73494	7.7205	8.10815	8.08749	8.11381	8.10315	Phosphoribosylaminoimidazole-succinocarboxamide synthase (EC 6.3.2.6)
SidCL21_3781	7.48947	7.75531	7.91445	7.71974	7.51896	7.67607	8.01033	7.73512	16S rRNA (guanine(527)-N(7))-methyltransferase (EC 2.1.1.170)
SidCL21_1464	7.3695	7.78271	8.00421	7.71881	7.55726	7.5094	7.85387	7.64018	hypothetical protein
SidCL21_599	8.03522	7.44877	7.66994	7.71798	7.66446	7.85673	7.67395	7.73171	Anhydro-N-acetylmuramic acid kinase (EC 2.7.1.170)
SidCL21_1531	7.69197	7.649	7.80841	7.71646	7.679	7.80137	7.54623	7.67553	hypothetical protein
SidCL21_65	8.0402	7.6229	7.48524	7.71611	8.06228	8.2715	7.60401	7.97926	ADP-heptose--lipooligosaccharide heptosyltransferase II
SidCL21_3035	7.64125	7.76975	7.73494	7.71532	7.66543	7.65012	7.8014	7.70565	Flagellar basal body-associated protein FliL
SidCL21_900	7.79875	7.73246	7.61426	7.71515	7.68574	7.59926	7.61323	7.63274	Cell-division-associated%2C ABC-transporter-like signaling protein FtsX
SidCL21_894	7.69346	7.649	7.79975	7.71407	7.75694	7.6908	7.94064	7.79613	TldE protein%2C part of TldE/TldD proteolytic complex
SidCL21_1079	7.80804	7.6333	7.69769	7.71301	7.88459	7.88868	7.89129	7.88819	Outer-membrane-phospholipid-binding lipoprotein MlaA
SidCL21_3742	7.83759	7.70549	7.59437	7.71248	8.05114	8.15893	7.6882	7.96609	Carbonic anhydrase%2C beta class (EC 4.2.1.1)
SidCL21_2923	7.84731	7.61142	7.67752	7.71208	8.02405	8.03742	7.95702	8.00616	Two-component system response regulator protein
SidCL21_910	7.81489	7.649	7.66756	7.71049	7.87114	7.95633	7.80543	7.87763	Gliding motility-associated ABC transporter substrate-binding protein GldG
SidCL21_913	7.70787	7.59175	7.82685	7.70882	7.32789	7.62693	7.85969	7.60484	OmpA-like transmembrane domain
SidCL21_3030	7.73376	7.59985	7.7893	7.70764	7.39404	7.06775	7.35067	7.27082	Flagellar motor switch protein FliG
SidCL21_3357	7.7887	7.63724	7.69536	7.7071	7.74132	7.8443	7.67395	7.75319	Putative membrane protein YfjD
SidCL21_211	7.73773	7.80523	7.57776	7.7069	7.83002	7.73111	7.68929	7.75014	Membrane-bound lytic murein transglycosylase A
SidCL21_1439	7.63159	7.71391	7.76727	7.70426	7.48183	7.43952	7.67285	7.5314	Type IV pilus biogenesis protein PilF
SidCL21_2824	7.67739	7.61242	7.82172	7.70385	7.29301	7.32094	7.94612	7.52003	LSU ribosomal protein L23p (L23Ae)
SidCL21_2426	7.59626	7.72738	7.78316	7.70227	7.71897	7.89539	7.73011	7.78149	Integrase
SidCL21_2171	7.70751	7.81917	7.57523	7.70064	7.68574	7.84291	7.61896	7.71587	Ribonuclease III (EC 3.1.26.3)
SidCL21_517	7.62498	7.42787	8.04396	7.69894	4.55265	4.40297	4.34179	4.43247	Acid phosphatase (EC 3.1.3.2)
SidCL21_2260	7.75492	7.58819	7.75299	7.6987	7.70198	7.71147	7.777	7.73015	FMN adenylyltransferase (EC 2.7.7.2) / Riboflavin kinase (EC 2.7.1.26)
SidCL21_1906	7.71045	7.79025	7.59337	7.69802	7.73484	7.84152	7.89885	7.82507	TonB-dependent receptor
SidCL21_1725	7.51954	7.76615	7.80798	7.69789	7.51248	7.45595	7.72799	7.56547	putative facilitator of salicylate uptake
SidCL21_1793	7.55269	7.82955	7.70929	7.69718	7.45278	7.56432	7.55223	7.52311	hypothetical protein
SidCL21_3022	7.59705	7.8096	7.6827	7.69645	7.96592	7.96018	7.82242	7.91617	Flagellar biosynthesis protein FliS
SidCL21_3087	7.77823	7.60288	7.7042	7.6951	7.89709	7.64774	7.51951	7.68811	Flagellar synthesis regulator FleN
SidCL21_1837	7.69976	7.7621	7.62066	7.69417	7.80725	7.67139	7.57364	7.68409	Efflux transport system%2C outer membrane factor (OMF) lipoprotein
SidCL21_421	7.66267	7.72738	7.67326	7.68777	7.96196	7.94797	8.00683	7.97226	diguanylate cyclase/phosphodiesterase (GGDEF & EAL domains) with PAS/PAC sensor(s)
SidCL21_391	7.65887	7.79732	7.60634	7.68751	7.54884	7.63015	7.57482	7.5846	hypothetical protein
SidCL21_456	7.82137	7.56664	7.66946	7.68582	7.8871	7.77396	7.31722	7.65943	3-deoxy-D-manno-octulosonate 8-phosphate phosphatase (EC 3.1.3.45)
SidCL21_429	7.69902	7.69796	7.65658	7.68452	7.56041	7.46139	7.71627	7.57936	Molybdenum ABC transporter%2C substrate-binding protein ModA
SidCL21_1431	7.66873	7.58564	7.79279	7.68239	7.62994	7.5129	7.32144	7.48809	Potassium efflux system KefA protein / Small-conductance mechanosensitive channel
SidCL21_558	7.65582	7.88531	7.50455	7.68189	8.45547	8.25751	8.14988	8.28762	Electron transport complex protein RnfC
SidCL21_3593	7.77998	7.64754	7.61672	7.68141	7.93878	8.02463	7.80844	7.92395	Deoxyguanosinetriphosphate triphosphohydrolase (EC 3.1.5.1)
SidCL21_1851	7.76909	7.67369	7.59387	7.67888	7.58327	7.57439	7.54502	7.56756	Adenylate cyclase (EC 4.6.1.1)
SidCL21_2918	7.88489	7.55158	7.59887	7.67844	8.12312	7.79779	7.69581	7.87224	Phospholipid ABC transporter-binding protein MlaB
SidCL21_53	7.77963	7.6219	7.61918	7.67357	7.68286	7.47399	7.69255	7.61647	Rhodanese-related sulfurtransferase
SidCL21_2497	7.61403	7.74804	7.6561	7.67272	7.76787	7.79277	7.8254	7.79535	Type I restriction-modification system%2C DNA-methyltransferase subunit M (EC 2.1.1.72)
SidCL21_2027	7.61874	7.67321	7.72492	7.67229	7.57811	7.58522	7.49603	7.55312	hypothetical protein
SidCL21_3275	7.48947	7.64705	7.8526	7.66304	7.40108	7.47668	7.51829	7.46535	hypothetical protein
SidCL21_2016	7.62771	7.69559	7.65897	7.66076	7.575	7.4686	7.89791	7.64717	UDP-3-O-[3-hydroxymyristoyl] glucosamine N-acyltransferase (EC 2.3.1.191)
SidCL21_2443	7.80426	7.62637	7.55119	7.66061	7.2867	7.28461	7.51706	7.36279	23S rRNA (uridine(2552)-2'-O)-methyltransferase (EC 2.1.1.166)
SidCL21_2774	7.75883	7.48423	7.73449	7.65918	7.94762	8.22539	8.02767	8.06689	TRAP-type C4-dicarboxylate transport system%2C large permease component
SidCL21_2203	7.58027	7.77959	7.61426	7.65804	7.80548	7.70461	7.36983	7.62664	Methyl-accepting chemotaxis protein
SidCL21_777	7.84296	7.26861	7.85845	7.65667	8.0843	8.24863	7.91105	8.08133	hypothetical protein
SidCL21_3250	7.79494	7.52947	7.64454	7.65632	7.5393	7.59184	7.14201	7.42438	Competence protein F homolog%2C phosphoribosyltransferase domain%3B protein YhgH required for utilization of DNA as sole source of carbon and energy
SidCL21_3319	7.58268	7.69701	7.68646	7.65539	7.64483	7.67451	7.72055	7.67996	hypothetical protein
SidCL21_3407	7.73086	7.64949	7.58382	7.65473	7.80901	7.98429	7.93238	7.90856	Ribose 5-phosphate isomerase A (EC 5.3.1.6)
SidCL21_1017	7.49246	7.51722	7.95321	7.6543	6.86286	6.97705	6.852	6.89731	hypothetical protein
SidCL21_1900	7.80151	7.54109	7.61623	7.65294	7.57292	7.55842	7.80342	7.64492	Similar to phosphoglycolate phosphatase%2C clustered with ribosomal large subunit pseudouridine synthase C
SidCL21_2908	7.71265	7.45939	7.78053	7.65085	7.60679	7.79061	8.15621	7.8512	Phenylpropionate dioxygenase and related ring-hydroxylating dioxygenases%2C large terminal subunit
SidCL21_3746	7.50225	7.79291	7.65081	7.64866	9.31532	9.24823	8.68924	9.08427	Rubisco activation protein CbbO
SidCL21_3569	7.69939	7.61142	7.63338	7.64806	7.47962	7.78989	7.5072	7.59224	Lipoprotein signal peptidase (EC 3.4.23.36)
SidCL21_129	7.72869	8.04778	7.16163	7.64603	6.86286	6.34224	6.09686	6.43399	hypothetical protein
SidCL21_3129	7.58789	7.6684	7.68035	7.64555	7.52863	7.52593	8.06677	7.70711	Tol-Pal system beta propeller repeat protein TolB
SidCL21_2090	7.58469	7.6059	7.74354	7.64471	7.86097	7.65092	7.55821	7.69003	Long-chain-fatty-acid--CoA ligase (EC 6.2.1.3)
SidCL21_54	7.60656	7.55419	7.75478	7.63851	7.40575	7.51203	7.81245	7.57674	Undecaprenyl-diphosphatase (EC 3.6.1.27)
SidCL21_3720	7.65429	7.64998	7.60683	7.63703	7.79038	7.85053	7.45047	7.69713	2-polyprenyl-6-methoxyphenol hydroxylase
SidCL21_3242	7.73123	7.63823	7.53876	7.63607	7.95242	7.91269	7.78212	7.88241	Signal transduction histidine kinase
SidCL21_3620	7.64241	7.53318	7.73131	7.63563	7.17619	7.26609	7.15153	7.19794	Phospholipid-binding protein
SidCL21_180	7.74885	7.54004	7.61721	7.63537	7.81165	8.13588	7.76981	7.90578	hypothetical protein
SidCL21_2314	7.66456	7.56819	7.67089	7.63455	7.80725	7.64296	7.46328	7.63783	diguanylate cyclase/phosphodiesterase (GGDEF & EAL domains) with PAS/PAC sensor(s)
SidCL21_3191	7.75705	7.46217	7.67893	7.63272	8.05635	8.17611	7.58305	7.9385	Acyl-CoA:1-acyl-sn-glycerol-3-phosphate acyltransferase (EC 2.3.1.51)
SidCL21_2478	7.73086	7.54739	7.61918	7.63248	8.02633	8.13134	7.62353	7.92707	Appr-1-p processing
SidCL21_2579	7.73376	7.65922	7.49117	7.62805	7.25339	7.30087	7.54983	7.36803	ATP-dependent Clp protease adaptor protein ClpS
SidCL21_1136	7.59347	7.7097	7.57421	7.6258	7.4685	7.41638	7.60978	7.49822	hypothetical protein
SidCL21_2592	7.69791	7.55419	7.61918	7.62376	7.45166	7.5242	7.73645	7.57077	Adenylosuccinate lyase (EC 4.3.2.2) @ SAICAR lyase (EC 4.3.2.2)
SidCL21_659	7.48433	7.65679	7.72903	7.62338	10.2753	10.6215	10.6189	10.5052	hypothetical protein
SidCL21_199	7.65658	7.70736	7.50455	7.62283	6.73505	6.57733	7.49479	6.93572	hypothetical protein
SidCL21_3546	7.65696	7.67943	7.5257	7.6207	7.74777	7.82475	7.56059	7.71104	hypothetical protein
SidCL21_3262	7.59586	7.58411	7.68129	7.62042	7.56668	7.63337	7.74171	7.64725	hypothetical protein
SidCL21_122	7.58869	7.74347	7.51991	7.61736	7.78321	7.71981	7.42191	7.64164	23S rRNA (cytosine(1962)-C(5))-methyltransferase (EC 2.1.1.191)
SidCL21_2842	7.74204	7.49241	7.61178	7.61541	8.01031	7.8629	7.71413	7.86245	Phosphopantothenoylcysteine decarboxylase (EC 4.1.1.36) / Phosphopantothenoylcysteine synthetase (EC 6.3.2.5)
SidCL21_2772	7.76733	7.48587	7.58785	7.61368	7.75511	7.83177	7.89885	7.82858	TRAP-type C4-dicarboxylate transport system%2C periplasmic component
SidCL21_1823	7.36017	7.58819	7.88856	7.6123	7.44826	7.24314	7.42714	7.37285	Uptake [NiFe] hydrogenase%2C large subunit HyaB (EC 1.12.99.6)
SidCL21_2315	7.66835	7.58206	7.58634	7.61225	7.99334	8.16782	7.90167	8.02094	Alanine racemase (EC 5.1.1.1)
SidCL21_2020	7.59983	7.51079	7.72446	7.6117	7.88543	8.0543	7.94794	7.96256	1-deoxy-D-xylulose 5-phosphate reductoisomerase (EC 1.1.1.267)
SidCL21_3454	7.73881	7.57386	7.52149	7.61139	7.98946	8.01542	7.90637	7.97041	Threonine dehydratase biosynthetic (EC 4.3.1.19)
SidCL21_1626	7.40669	7.89687	7.52832	7.61063	7.01279	7.04379	7.46582	7.17413	hypothetical protein
SidCL21_2808	7.35125	7.63182	7.84799	7.61035	7.25856	7.23364	7.92961	7.47394	LSU ribosomal protein L30p (L7e)
SidCL21_1658	7.48733	7.45269	7.88978	7.60993	6.74614	7.01943	6.80048	6.85535	Electron transfer flavoprotein%2C beta subunit
SidCL21_338	7.4592	7.8096	7.55788	7.60889	7.74593	7.92717	8.05583	7.90964	hypothetical protein
SidCL21_36	7.52331	7.52947	7.77303	7.6086	7.33403	6.93339	7.50349	7.25697	twitching motility protein PilH
SidCL21_1370	7.19784	7.89892	7.7272	7.60799	6.09352	6.38672	6.46593	6.31539	hypothetical protein
SidCL21_2595	7.57544	7.62538	7.62262	7.60782	7.50597	7.47757	7.48101	7.48818	3-methyl-2-oxobutanoate hydroxymethyltransferase (EC 2.1.2.11)
SidCL21_2627	7.61443	7.71857	7.48902	7.60734	7.51248	7.23258	7.45689	7.40065	Transcription elongation factor GreB
SidCL21_2279	7.66494	7.54425	7.61129	7.60683	7.59252	7.52506	7.46582	7.5278	Colicin V production protein
SidCL21_2292	7.53993	7.55366	7.72583	7.60648	7.65271	7.57856	7.68929	7.64019	3-isopropylmalate dehydratase small subunit (EC 4.2.1.33)
SidCL21_1325	7.603	7.60137	7.60981	7.60472	7.96829	8.0289	7.61896	7.87205	Multidrug efflux system MdtABC-TolC%2C inner-membrane proton/drug antiporter MdtC (RND type)
SidCL21_2957	7.36857	7.84753	7.59687	7.60432	7.59457	7.6706	7.70446	7.65654	hypothetical protein
SidCL21_1941	7.54817	7.61842	7.64018	7.60226	7.38105	7.29378	7.61438	7.42974	hypothetical protein
SidCL21_2409	7.64087	7.67321	7.49063	7.60157	8.05709	8.17666	7.98924	8.07433	hypothetical protein
SidCL21_1322	7.5453	7.67656	7.58282	7.60156	7.51356	7.49711	7.62125	7.54397	hypothetical protein
SidCL21_208	7.56817	7.58513	7.65033	7.60121	7.63093	7.56516	7.68492	7.62701	hypothetical protein
SidCL21_1014	7.4783	7.26288	8.0571	7.59943	4.77837	4.7495	4.58607	4.70465	hypothetical protein
SidCL21_1091	7.57625	7.58564	7.62409	7.59533	7.79038	7.82335	7.92499	7.84624	Outer membrane beta-barrel assembly protein BamD
SidCL21_2457	7.71923	7.33626	7.72903	7.59484	7.61791	7.80707	7.68383	7.70294	Uncharacterized integral membrane endopeptidase Bmul_2226
SidCL21_3587	7.7196	7.57335	7.48524	7.59273	7.93394	7.80921	7.65511	7.79942	D-2-hydroxyglutarate dehydrogenase (EC 1.1.99.2)
SidCL21_2348	7.5187	7.71111	7.54499	7.5916	7.47073	7.51203	7.50349	7.49542	hypothetical protein
SidCL21_2284	7.68936	7.41128	7.67326	7.5913	7.8248	7.97101	7.70338	7.83307	Tryptophan synthase alpha chain (EC 4.2.1.20)
SidCL21_3016	7.69346	7.60389	7.46732	7.58822	7.80725	7.86359	7.69798	7.78961	hypothetical protein
SidCL21_2022	7.69197	7.49459	7.57624	7.5876	7.9572	8.44203	7.84607	8.08177	Undecaprenyl diphosphate synthase (EC 2.5.1.31)
SidCL21_71	7.55719	7.52523	7.67752	7.58664	7.49833	7.58106	7.68274	7.58738	hypothetical protein
SidCL21_3783	7.6804	7.55471	7.52412	7.58641	7.36315	7.32492	7.85192	7.51333	Chromosome (plasmid) partitioning protein ParB
SidCL21_61	7.34085	7.66936	7.7458	7.58534	7.66835	7.68229	7.8529	7.73451	dTDP-4-dehydrorhamnose 3%2C5-epimerase (EC 5.1.3.13)
SidCL21_3731	7.6968	7.53477	7.52097	7.58418	7.65958	7.77251	7.45176	7.62795	GTP-binding protein EngB
SidCL21_1258	7.59387	7.50433	7.65033	7.58284	7.14719	7.23152	7.28874	7.22248	hypothetical protein
SidCL21_2257	7.63082	7.45101	7.65466	7.57883	7.67804	7.70308	7.48979	7.62364	4-hydroxy-3-methylbut-2-enyl diphosphate reductase (EC 1.17.7.4)
SidCL21_2697	7.39485	7.67177	7.66708	7.5779	7.47962	7.27846	7.67395	7.47735	hypothetical protein
SidCL21_52	7.59745	7.54162	7.59287	7.57731	7.61891	7.4713	7.24048	7.44356	Cobalt-zinc-cadmium resistance protein
SidCL21_570	7.46922	7.59276	7.66327	7.57508	7.59559	7.28971	7.61323	7.49951	hypothetical protein
SidCL21_2470	7.47873	7.63281	7.61277	7.57477	7.2073	7.17088	7.24641	7.2082	diguanylate cyclase/phosphodiesterase (GGDEF & EAL domains) with PAS/PAC sensor(s)
SidCL21_1232	7.65925	7.47214	7.58634	7.57258	8.03916	7.9428	7.70446	7.89547	tRNA-modifying protein YgfZ
SidCL21_1540	7.54612	7.63626	7.52622	7.56953	7.45954	7.45231	7.47596	7.46261	hypothetical protein
SidCL21_1238	7.53704	7.5521	7.61672	7.56862	7.72178	7.56095	7.58188	7.62154	ABC transporter%2C ATP-binding protein (cluster 5%2C nickel/peptides/opines) / ABC transporter%2C ATP-binding protein (cluster 5%2C nickel/peptides/opines)
SidCL21_2582	7.61521	7.41931	7.66518	7.56657	7.09463	7.30692	7.34377	7.24844	DedA protein
SidCL21_1324	7.60379	7.45716	7.63824	7.5664	7.5843	7.63977	7.41797	7.54735	Outer membrane factor (OMF) lipoprotein associated wth MdtABC efflux system
SidCL21_278	7.44515	7.65096	7.60186	7.56599	7.31305	7.32094	7.39142	7.3418	hypothetical protein
SidCL21_2017	7.55759	7.67129	7.46239	7.56376	7.63193	7.54483	7.99982	7.72553	Periplasmic chaperone of outer membrane proteins Skp @ Outer membrane protein H precursor
SidCL21_1083	7.58188	7.53741	7.57167	7.56365	7.48846	7.37954	7.45433	7.44077	Transcriptional regulator MarR
SidCL21_471	7.64625	7.5958	7.44473	7.56226	7.57084	7.36704	7.5889	7.50893	hypothetical protein
SidCL21_1467	7.37275	7.67609	7.63727	7.56204	7.54884	7.21981	7.5402	7.43628	D amino acid oxidase (DAO) family (EC 1.4.3.3)
SidCL21_1817	7.6657	7.37927	7.64067	7.56188	6.38606	6.36755	7.2873	6.6803	RNA polymerase-binding transcription factor DksA
SidCL21_1393	7.74921	7.38631	7.54861	7.56138	7.44145	7.70843	7.71306	7.62098	Undecaprenyl phosphate-alpha-4-amino-4-deoxy-L-arabinose arabinosyl transferase (EC 2.4.2.43) @ Melittin resistance protein PqaB @ Polymyxin resistance protein PmrK
SidCL21_2449	7.59864	7.52788	7.55582	7.56078	7.62293	7.78123	7.70554	7.70323	hypothetical protein
SidCL21_227	8.1504	7.3411	7.18774	7.55975	7.72085	7.73186	7.7605	7.73774	Cyclic pyranopterin phosphate synthase (MoaA) (EC 4.1.99.18)
SidCL21_2873	7.61639	7.58666	7.47604	7.55969	8.49985	8.67469	8.52923	8.56792	Flagellar motor rotation protein MotB
SidCL21_77	7.49758	7.62637	7.55377	7.55924	7.53824	7.37474	7.46072	7.4579	UDP-glucose 4-epimerase (EC 5.1.3.2)
SidCL21_425	7.48733	7.62588	7.55531	7.55617	7.53611	7.48382	7.57953	7.53315	DNA-binding domain of ModE / Molybdate-binding domain of ModE
SidCL21_1293	7.73737	7.49838	7.43247	7.55607	7.84901	8.00925	7.49977	7.78601	Adenylate cyclase (EC 4.6.1.1)
SidCL21_3473	7.54159	7.44709	7.6761	7.55492	7.71144	7.86427	7.8703	7.81534	Twitching motility protein PilT
SidCL21_3716	7.66721	7.59428	7.40248	7.55466	7.74132	8.04347	7.80543	7.86341	Uncharacterized membrane protein PA1577
SidCL21_464	7.74348	7.44877	7.47168	7.55465	7.65762	7.91995	7.81045	7.796	Acyl carrier protein
SidCL21_3063	7.6105	7.56095	7.49224	7.55456	7.80901	7.18518	7.55582	7.51667	Flagellar protein FlgJ [peptidoglycan hydrolase]
SidCL21_2852	7.55637	7.57643	7.52884	7.55388	7.63293	7.68306	7.3002	7.53873	Putative heme iron utilization protein
SidCL21_250	7.62965	7.47379	7.55634	7.55326	7.87451	8.01542	7.90073	7.93022	Serine/threonine protein kinase PrkC%2C regulator of stationary phase
SidCL21_907	7.64356	7.63429	7.37419	7.55068	7.18029	7.31595	7.69473	7.39699	Uncharacterized ferredoxin-like protein YfhL
SidCL21_3256	7.52122	7.45828	7.67231	7.5506	7.43118	7.43492	7.55462	7.47358	MSHA biogenesis protein MshI
SidCL21_510	7.51492	7.54267	7.59287	7.55015	7.5297	7.63015	7.49728	7.55238	Phosphoserine aminotransferase (EC 2.6.1.52)
SidCL21_138	7.71008	7.49676	7.44028	7.54904	7.81341	7.81559	7.70662	7.77854	FolM Alternative dihydrofolate reductase 1
SidCL21_2858	7.69865	7.52894	7.4184	7.54866	7.87029	7.8085	7.74801	7.80893	Acetylglutamate kinase (EC 2.7.2.8)
SidCL21_3313	7.17514	7.40204	8.06687	7.54801	7.18301	7.20908	7.23003	7.20737	Cytochrome c oxidase (cbb3-type) subunit CcoN (EC 1.9.3.1)
SidCL21_280	7.60695	7.44597	7.58735	7.54675	7.78769	7.98555	7.86452	7.87925	Putative transmembrane protein
SidCL21_2086	7.35876	7.68849	7.59187	7.54637	7.60476	7.66197	7.5959	7.62088	hypothetical protein
SidCL21_2075	7.61717	7.6219	7.39905	7.54604	7.19521	7.01081	7.09179	7.09927	COG1180: Radical SAM%2C Pyruvate-formate lyase-activating enzyme like
SidCL21_892	7.49204	7.67656	7.46458	7.54439	7.64483	7.32393	7.40476	7.45784	Methyl-accepting chemotaxis protein
SidCL21_782	7.79598	7.23258	7.60286	7.54381	8.13723	8.15054	7.71627	8.00135	Glycolate dehydrogenase (EC 1.1.99.14)%2C FAD-binding subunit GlcE
SidCL21_75	7.32942	7.72553	7.57371	7.54288	7.28035	7.24943	7.64053	7.39011	hypothetical protein
SidCL21_1631	7.28917	7.90711	7.43191	7.54273	7.32912	7.33186	7.45945	7.37348	hypothetical protein
SidCL21_187	7.44647	7.56302	7.61869	7.54273	7.85927	7.85948	7.83133	7.85003	4-alpha-glucanotransferase (amylomaltase) (EC 2.4.1.25)
SidCL21_3138	7.65544	7.44765	7.51938	7.54082	7.85415	7.82123	7.58657	7.75398	1%2C4-dihydroxy-2-naphthoate polyprenyltransferase (EC 2.5.1.74)
SidCL21_3489	7.46443	7.68278	7.4591	7.53544	7.575	7.42197	7.27863	7.4252	diguanylate cyclase/phosphodiesterase (GGDEF & EAL domains) with PAS/PAC sensor(s)
SidCL21_2220	7.48089	7.56768	7.55222	7.53359	7.62393	7.68539	7.54983	7.61972	hypothetical protein
SidCL21_3501	7.55678	7.44653	7.59587	7.53306	7.71803	7.82967	7.80442	7.78404	Topoisomerase IV subunit B (EC 5.99.1.-)
SidCL21_2132	7.63082	7.53477	7.43359	7.53306	7.8178	7.98366	7.86741	7.88963	Pole remodelling regulatory diguanylate cyclase
SidCL21_2913	7.50183	7.59124	7.50561	7.53289	6.47988	6.40188	7.9073	6.92969	LSU ribosomal protein L33p @ LSU ribosomal protein L33p%2C zinc-independent
SidCL21_1436	7.61874	7.42046	7.55891	7.5327	7.45954	7.52333	7.56416	7.51568	TRAP-type C4-dicarboxylate transport system%2C large permease component
SidCL21_368	7.47528	7.53846	7.58433	7.53269	7.39991	7.34369	7.48352	7.40904	hypothetical protein
SidCL21_465	7.84129	7.18624	7.57015	7.53256	7.39169	7.95055	7.6017	7.64798	carboxylesterase%2C putative
SidCL21_2431	7.55064	7.34954	7.68787	7.52935	7.91194	8.21631	8.61146	8.24657	Phosphate transport system permease protein PstC (TC 3.A.1.7.1)
SidCL21_3205	7.39303	7.63281	7.56147	7.5291	7.04758	7.15755	7.81045	7.33853	hypothetical protein
SidCL21_1076	7.46269	7.55939	7.55685	7.52631	7.26886	7.12252	6.97865	7.12334	hypothetical protein
SidCL21_1092	7.55841	7.51401	7.50295	7.52512	7.95481	7.75491	7.9333	7.88101	Ribosomal large subunit pseudouridine synthase D (EC 5.4.99.23)
SidCL21_225	7.58909	7.46827	7.5178	7.52505	7.6379	7.49534	7.24493	7.45939	SAM-dependent methyltransferase
SidCL21_23	7.57706	7.5718	7.42573	7.52486	7.62994	7.63337	7.30873	7.52401	Protein YrdA
SidCL21_501	7.76096	7.34412	7.46732	7.52413	7.11046	7.32393	7.39677	7.27705	Deoxycytidine triphosphate deaminase (EC 3.5.4.13)
SidCL21_2938	7.58389	7.30376	7.67468	7.52078	7.18165	7.45231	7.62353	7.41916	Uncharacterized protein Tbd_1903
SidCL21_553	7.68638	7.3118	7.54447	7.51422	7.37273	7.27744	7.25821	7.30279	Acetate permease ActP (cation/acetate symporter)
SidCL21_3266	7.63624	7.37691	7.52675	7.5133	7.56563	7.42011	7.53778	7.50784	MSHA biogenesis protein MshG
SidCL21_2940	7.43762	7.60036	7.49493	7.51097	7.26114	7.41732	7.53778	7.40541	Peptidyl-prolyl cis-trans isomerase PpiB (EC 5.2.1.8)
SidCL21_3318	7.4425	7.49947	7.59036	7.51078	7.20194	7.24314	7.49104	7.31204	hypothetical protein
SidCL21_1321	7.47355	7.50433	7.54551	7.5078	7.71144	7.86496	7.79635	7.79092	hypothetical protein
SidCL21_133	7.60102	7.54896	7.37244	7.50747	7.69149	7.80707	7.36575	7.62144	CCA tRNA nucleotidyltransferase (EC 2.7.7.72)
SidCL21_2906	7.53331	7.5124	7.47495	7.50689	7.44373	7.48382	7.81245	7.58	(2E%2C6E)-farnesyl diphosphate synthase (EC 2.5.1.10)
SidCL21_1408	7.59745	7.41185	7.50986	7.50639	8.03615	8.02768	7.67505	7.91296	DNA mismatch repair protein MutL
SidCL21_3270	7.48862	7.54004	7.4874	7.50535	7.70103	7.70308	7.72905	7.71105	FIG00859406: hypothetical protein
SidCL21_3075	7.31307	7.77468	7.42742	7.50505	7.38461	7.56432	7.82043	7.58979	hypothetical protein
SidCL21_3141	7.61443	7.53951	7.35009	7.50134	7.33403	7.3476	7.53415	7.40526	putative signal transduction protein with EFhand domain
SidCL21_3795	7.66418	7.35314	7.4847	7.50067	7.55936	7.75491	7.63149	7.64859	Glutamine--fructose-6-phosphate aminotransferase [isomerizing] (EC 2.6.1.16)
SidCL21_1494	7.48175	7.51294	7.49653	7.49707	7.54036	7.28256	7.71841	7.51378	2%2C3%2C4%2C5-tetrahydropyridine-2%2C6-dicarboxylate N-succinyltransferase (EC 2.3.1.117)
SidCL21_1271	7.60023	7.44821	7.43247	7.49364	7.83262	8.21524	7.8254	7.95775	hypothetical protein
SidCL21_1213	7.45131	7.54162	7.48038	7.4911	7.57603	7.44044	7.53536	7.51728	Predicted signal transduction protein
SidCL21_758	8.09523	7.23778	7.13916	7.49072	8.11101	8.38358	6.96792	7.82084	Histone acetyltransferase HPA2 and related acetyltransferases
SidCL21_269	7.549	7.31303	7.60931	7.49045	7.75694	7.85673	8.20884	7.94084	Phosphate regulon sensor protein PhoR (SphS) (EC 2.7.13.3)
SidCL21_2445	7.46704	7.43412	7.56403	7.4884	7.44259	7.30491	7.79027	7.51259	Transcription elongation factor GreA
SidCL21_2254	7.33752	7.50055	7.62703	7.48837	6.99894	6.90442	7.30873	7.0707	hypothetical protein
SidCL21_665	7.72506	7.33687	7.40019	7.48737	7.79839	7.68771	7.62125	7.70245	Acetyl-CoA synthetase (EC 6.2.1.1)
SidCL21_1774	7.3399	7.65242	7.46841	7.48691	7.30931	7.10527	7.59938	7.33799	hypothetical protein
SidCL21_1020	7.34417	7.28126	7.83492	7.48678	6.0524	6.00279	6.0535	6.03623	hypothetical protein
SidCL21_3158	7.6968	7.26734	7.49009	7.48474	7.80901	8.04226	7.31722	7.72283	General secretion pathway protein L
SidCL21_2001	7.50522	7.47599	7.47168	7.4843	7.53291	7.70002	7.51951	7.58415	FIG004556: membrane metalloprotease
SidCL21_1654	7.21347	7.6054	7.63241	7.48376	7.45954	7.43216	7.66068	7.51746	N-acetylmannosaminyltransferase (EC 2.4.1.187)
SidCL21_1818	7.49886	7.61042	7.33997	7.48308	6.99274	6.92947	7.27863	7.06695	hypothetical protein
SidCL21_2977	7.41797	7.45213	7.57725	7.48245	7.59865	7.80707	7.71199	7.70591	hypothetical protein
SidCL21_1646	7.39851	7.68039	7.36248	7.48046	7.50814	7.49623	7.72268	7.57568	hypothetical protein
SidCL21_3284	7.61874	7.40955	7.40989	7.47939	7.33403	7.55164	7.52685	7.47084	Polysaccharide deacetylase
SidCL21_2249	7.61207	7.32896	7.49707	7.47937	7.28796	7.21338	7.08849	7.19661	Probable Co/Zn/Cd efflux system membrane fusion protein
SidCL21_1446	7.29702	7.48751	7.64744	7.47732	7.33403	7.25987	7.51583	7.36991	hypothetical protein
SidCL21_2301	7.74456	7.33262	7.3489	7.47536	7.39404	7.4686	7.52074	7.46113	LemA PROTEIN
SidCL21_1491	7.54817	7.4409	7.43638	7.47515	7.66543	7.70538	7.75635	7.70905	N-succinyl-L%2CL-diaminopimelate desuccinylase (EC 3.5.1.18)
SidCL21_2653	7.08455	7.72877	7.61178	7.47503	7.14719	7.24838	7.67395	7.35651	hypothetical protein
SidCL21_2847	7.48132	7.4409	7.496	7.47274	7.45954	7.4695	7.72693	7.55199	Prolyl-tRNA synthetase (EC 6.1.1.15)%2C bacterial type
SidCL21_3004	7.64087	7.43185	7.34534	7.47268	7.76696	7.66355	7.67945	7.70332	GTP cyclohydrolase 1 type 2 homolog YbgI
SidCL21_118	7.53745	7.50541	7.37419	7.47235	7.35472	7.27744	7.27573	7.30263	hypothetical protein
SidCL21_832	7.1666	7.5432	7.70698	7.47226	6.93574	6.78955	7.02256	6.91595	Long-chain-fatty-acid--CoA ligase (EC 6.2.1.3)
SidCL21_1242	7.74168	7.71251	6.95731	7.4705	6.04344	6.1105	5.76593	5.97329	hypothetical protein
SidCL21_224	7.55637	7.40782	7.43917	7.46779	7.47073	7.40703	7.54382	7.47386	Coproporphyrinogen III oxidase%2C aerobic (EC 1.3.3.3)
SidCL21_376	7.38569	7.50864	7.5088	7.46771	7.30307	7.3757	6.98044	7.21973	Mobile element protein
SidCL21_2456	7.51492	7.39681	7.48794	7.46656	7.77782	7.62532	7.99101	7.79805	3'-to-5' oligoribonuclease (orn)
SidCL21_497	7.58549	7.76255	7.04854	7.46553	8.63729	8.19635	8.26548	8.36637	hypothetical protein
SidCL21_1155	7.20672	7.51294	7.67373	7.46446	10.4092	10.4746	10.0665	10.3168	Ni/Fe-hydrogenase 2 large subunit HybC (EC 1.12.99.6)
SidCL21_3385	7.4946	7.52043	7.3771	7.46404	7.72178	7.19283	7.7248	7.54647	UDP-N-acetylenolpyruvoylglucosamine reductase (EC 1.3.1.98)
SidCL21_2818	7.32798	7.38982	7.66851	7.4621	7.25985	6.83073	7.44532	7.17864	LSU ribosomal protein L29p (L35e)
SidCL21_2243	7.48819	7.42274	7.47495	7.46196	7.44713	7.53197	7.56297	7.51402	Aldose 1-epimerase family protein YeaD
SidCL21_882	7.62732	7.34894	7.40932	7.46186	7.6732	7.63256	7.33404	7.5466	Osmosensitive K+ channel histidine kinase KdpD
SidCL21_2454	7.52289	7.42559	7.42292	7.45713	7.83436	7.88599	7.53657	7.75231	Heat-inducible transcription repressor HrcA
SidCL21_1691	7.61403	7.51187	7.24497	7.45696	8.01567	8.06029	7.66512	7.91369	Excinuclease ABC subunit C
SidCL21_679	7.55882	7.44653	7.35186	7.4524	7.40342	7.25779	7.14995	7.27038	hypothetical protein
SidCL21_1022	7.2877	7.24555	7.82301	7.45209	5.59323	5.49232	5.53323	5.53959	hypothetical protein
SidCL21_2193	7.4839	7.38221	7.48416	7.45009	7.60476	7.53283	7.18746	7.44168	tRNA (5-methylaminomethyl-2-thiouridylate)-methyltransferase (EC 2.1.1.61) / FAD-dependent cmnm(5)s(2)U34 oxidoreductase
SidCL21_3741	7.35923	7.57797	7.40932	7.44884	7.36555	7.21874	7.56178	7.38202	hypothetical protein
SidCL21_1686	7.57181	7.37041	7.40305	7.44842	7.86691	7.92651	7.73223	7.84188	Efflux transport system%2C outer membrane factor (OMF) lipoprotein
SidCL21_783	7.54982	7.33747	7.45414	7.44714	7.96038	8.08221	7.79027	7.94429	Glycolate dehydrogenase (EC 1.1.99.14)%2C iron-sulfur subunit GlcF
SidCL21_2626	7.20515	7.72738	7.40705	7.44653	6.95659	6.60051	6.86749	6.8082	hypothetical protein
SidCL21_3683	7.37692	7.63823	7.31771	7.44429	7.07863	7.15643	6.99108	7.07538	hypothetical protein
SidCL21_1642	7.32175	7.46993	7.53564	7.44244	6.31582	6.33633	6.74285	6.465	hypothetical protein
SidCL21_18	7.42828	7.39449	7.50028	7.44101	7.35954	7.46139	7.45176	7.42423	LppC putative lipoprotein
SidCL21_1479	7.52456	7.29817	7.49761	7.44011	7.29049	7.4677	7.15785	7.30535	23S rRNA (guanosine(2251)-2'-O)-methyltransferase (EC 2.1.1.185)
SidCL21_2934	7.53206	7.36982	7.40819	7.43669	7.30432	7.3427	7.37119	7.3394	Cysteinyl-tRNA synthetase (EC 6.1.1.16)
SidCL21_3307	7.42425	7.57951	7.30554	7.43643	7.37392	7.39097	7.46963	7.41151	hypothetical protein
SidCL21_3539	7.4425	7.43525	7.42966	7.4358	7.32173	7.38812	7.32846	7.3461	23S rRNA (guanine(2445)-N(2))-methyltransferase (EC 2.1.1.173)
SidCL21_719	7.43051	7.42103	7.44584	7.43246	7.3763	7.55588	7.64952	7.52723	hypothetical protein
SidCL21_210	7.41527	7.37159	7.50401	7.43029	7.63591	7.6784	7.65845	7.65759	ApaG protein
SidCL21_3101	7.32463	7.49295	7.47059	7.42939	7.13177	7.20043	7.57953	7.30391	Flagellar motor rotation protein MotB
SidCL21_2994	7.44471	7.27685	7.563	7.42819	7.61488	7.54738	7.56178	7.57468	Putative uncharacterized protein TTHA1760
SidCL21_2170	7.46965	7.44428	7.36425	7.42606	7.62293	7.54141	7.76878	7.64437	GTP-binding protein Era
SidCL21_2252	7.39987	7.28692	7.59137	7.42605	7.21531	7.11679	7.0802	7.13743	hypothetical protein
SidCL21_337	7.26187	7.77378	7.23858	7.42475	7.39991	7.52506	7.92407	7.61635	hypothetical protein
SidCL21_399	7.49204	7.48368	7.29818	7.42463	7.54989	7.51725	7.36711	7.47809	hypothetical protein
SidCL21_3291	7.39942	7.53106	7.34295	7.42448	7.30557	7.21874	7.3548	7.29303	Type IV fimbriae expression regulatory protein PilR
SidCL21_478	7.58709	7.5199	7.16433	7.42377	7.575	7.7356	7.26992	7.52684	hypothetical protein
SidCL21_578	7.49971	7.41645	7.3489	7.42168	7.38224	7.33087	7.14042	7.28451	Protein YhfA
SidCL21_448	7.52748	7.35613	7.38001	7.42121	7.55831	7.33582	7.04657	7.31357	RNase adapter protein RapZ
SidCL21_2277	7.45701	7.35852	7.44473	7.42009	7.65958	7.63256	7.72693	7.67302	O-acetylhomoserine sulfhydrylase (EC 2.5.1.49) / O-succinylhomoserine sulfhydrylase (EC 2.5.1.48)
SidCL21_212	7.37738	7.49947	7.37594	7.4176	7.33893	7.39477	7.53778	7.42382	EAL domain protein
SidCL21_2440	7.46269	7.49676	7.28831	7.41592	7.15415	7.36897	7.57718	7.36677	Phosphoglucosamine mutase (EC 5.4.2.10)
SidCL21_205	7.50268	7.31488	7.42854	7.41537	7.61791	7.70002	7.53172	7.61655	Phosphoglycolate phosphatase (EC 3.1.3.18)
SidCL21_2014	7.40669	7.46827	7.36776	7.41424	7.50488	7.69619	7.50349	7.56818	Acyl-[acyl-carrier-protein]--UDP-N-acetylglucosamine O-acyltransferase (EC 2.3.1.129)
SidCL21_3133	7.45964	7.35613	7.42404	7.41327	7.10903	6.89775	7.39944	7.13541	Tol-Pal system protein TolQ
SidCL21_1868	7.57907	7.34593	7.31407	7.41302	7.36435	7.49799	7.40608	7.42281	hypothetical protein
SidCL21_2028	7.20202	7.51294	7.51991	7.41163	7.3377	7.1819	7.61781	7.37914	Nitrogen regulatory protein P-II
SidCL21_583	7.57181	6.40925	8.24289	7.40798	4.65822	4.72561	4.98443	4.78942	Glycosyltransferase
SidCL21_784	7.42917	7.25905	7.53459	7.4076	7.82043	7.78557	7.44274	7.68291	hypothetical protein
SidCL21_1379	7.3058	7.51508	7.40019	7.40702	7.41505	7.14634	7.31298	7.29146	CBS domain protein
SidCL21_3760	7.34369	7.50864	7.36718	7.4065	7.12894	6.88162	7.28008	7.09688	Methionyl-tRNA formyltransferase (EC 2.1.2.9)
SidCL21_1514	7.48561	7.4273	7.3037	7.40554	7.59763	7.73784	7.40873	7.5814	diguanylate cyclase/phosphodiesterase (GGDEF & EAL domains) with PAS/PAC sensor(s)
SidCL21_170	7.40033	7.36863	7.44529	7.40475	7.48736	7.48559	7.56178	7.51158	hypothetical protein
SidCL21_2489	7.44073	7.32836	7.44418	7.40442	6.78252	6.92423	7.66844	7.12506	Thioredoxin
SidCL21_2790	7.46138	7.44315	7.30859	7.40438	7.43118	7.44135	7.47723	7.44992	Iron-sulfur cluster-binding protein
SidCL21_3000	7.48819	7.41128	7.31225	7.4039	6.79682	6.59228	6.29029	6.5598	Molybdopterin oxidoreductase subunit%2C predicted%3B chaperone protein HtpG
SidCL21_3461	7.45745	7.19563	7.55839	7.40382	8.11886	8.43514	7.73856	8.09752	Nicotinate-nucleotide adenylyltransferase (EC 2.7.7.18)
SidCL21_1903	7.42022	7.41988	7.35895	7.39968	7.47851	7.37282	7.51583	7.45572	Ribosomal large subunit pseudouridine synthase C (EC 5.4.99.24)
SidCL21_3719	7.51618	7.39798	7.28397	7.39938	7.62293	7.82826	7.50844	7.65321	Adenylate cyclase (EC 4.6.1.1)
SidCL21_3333	7.48604	7.34533	7.35954	7.39697	7.54567	7.566	7.7501	7.62059	Membrane-bound lytic murein transglycosylase B
SidCL21_1217	7.56898	7.24232	7.37244	7.39458	7.01126	7.10063	7.23003	7.11397	RND efflux system%2C membrane fusion protein
SidCL21_3303	7.32223	7.57386	7.28522	7.39377	7.44486	7.40515	7.46455	7.43819	hypothetical protein
SidCL21_1310	7.23864	7.45157	7.48794	7.39272	7.45842	7.59019	7.64952	7.56604	ADP-L-glycero-D-manno-heptose-6-epimerase (EC 5.1.3.20)
SidCL21_1311	7.26987	7.48641	7.42122	7.3925	6.9534	6.70654	7.37526	7.01173	DNA-binding protein
SidCL21_2455	7.41842	7.31488	7.43414	7.38915	7.76878	7.80137	7.43756	7.66924	Ferrochelatase%2C protoheme ferro-lyase (EC 4.99.1.1)
SidCL21_76	7.31452	7.56716	7.28397	7.38855	7.46515	7.3039	7.37526	7.38144	hypothetical protein
SidCL21_835	7.27782	7.39623	7.48794	7.38733	7.03859	6.97325	7.24493	7.08559	hypothetical protein
SidCL21_2450	7.50902	7.35971	7.29079	7.38651	7.5297	7.58771	7.51706	7.54482	4-hydroxy-tetrahydrodipicolinate reductase (EC 1.17.1.8)
SidCL21_2015	7.40895	7.3904	7.35954	7.3863	7.62193	7.62532	7.21497	7.4874	3-hydroxyacyl-[acyl-carrier-protein] dehydratase%2C FabZ form (EC 4.2.1.59)
SidCL21_2304	7.30968	7.28567	7.55993	7.38509	7.45504	7.28767	7.20586	7.31619	Alkyl hydroperoxide reductase subunit C-like protein
SidCL21_394	7.36577	7.37809	7.39847	7.38078	7.37273	7.42846	7.31015	7.37045	Apolipoprotein N-acyltransferase
SidCL21_3220	7.4247	7.33444	7.38233	7.38049	7.39522	7.67139	7.28153	7.44938	Hydrogenase-4 component F
SidCL21_2023	7.38982	7.31303	7.43694	7.37993	7.21929	7.45322	7.95249	7.54167	Ribosome recycling factor
SidCL21_3639	7.44338	7.40839	7.28769	7.37982	7.52863	7.57439	7.36438	7.48914	putative protein Ymh
SidCL21_2899	7.41347	7.36507	7.35777	7.37877	7.84901	7.6604	7.68383	7.73108	ATP-dependent DNA helicase pcrA (EC 3.6.1.-)
SidCL21_2013	7.38615	7.32957	7.41783	7.37785	7.16659	7.08193	7.36438	7.2043	Lipid-A-disaccharide synthase (EC 2.4.1.182)
SidCL21_121	7.64241	7.33747	7.1535	7.37779	7.46179	7.49003	6.96252	7.30478	hypothetical protein
SidCL21_141	7.50225	7.26861	7.34176	7.37088	7.48625	7.66669	7.25674	7.46989	Conserved hypothetical protein 22
SidCL21_899	7.26238	7.36269	7.48146	7.36884	7.20194	7.23364	7.16413	7.1999	Nitrite-sensitive transcriptional repressor NsrR
SidCL21_169	7.36857	7.40782	7.32376	7.36672	7.5843	7.42197	7.59124	7.5325	Two-component transcriptional response regulator%2C LuxR family
SidCL21_622	7.18785	7.41358	7.49868	7.3667	7.31553	6.90042	7.43366	7.21654	hypothetical protein
SidCL21_3039	7.33372	7.28817	7.47767	7.36652	6.76627	6.90175	6.78832	6.81878	Flagellar biosynthesis protein FliP
SidCL21_2172	7.32415	7.6446	7.12676	7.36517	7.09463	7.2347	7.40873	7.24602	Putative transmembrane protein
SidCL21_3369	7.31355	7.3615	7.4184	7.36448	7.36315	7.18628	7.17817	7.24253	DNA-binding response regulator%2C LuxR family%2C near polyamine transporter
[truncated: 2,410 more rows]

## Sheet: Diff Expression__CL21_downreg.
GeneID	log2FC	log2CPM	PValue	FDR	Gene Product
[truncated: 211 more rows]

## Sheet: Diff Expression_CL21_upreg.
GeneID	log2FC	log2CPM	PValue	FDR	Gene Product
[truncated: 146 more rows]
